# Supplementary material for: Th1 and Th2 cells in equine endometrosis and their interactions with endometrial fibroblasts
Source: Sci Rep. 2025 Oct 16;15:36263. doi: 10.1038/s41598-025-20152-0 (PMC12533255; doi:10.1038/s41598-025-20152-0)
Supplement: Supplementary file 1 — Supplementary Material 1 [file 41598_2025_20152_MOESM1_ESM.xlsx]

## Sheet: supplementary table 1
Supplementary data 1. The full list of differentially expressed genes (DEGs) identified in fibroblasts derived from category I endometria treated with T-helper 1 cells -conditioned medium (Th1-CM) for 48 hours in comparison to the control group
No.	Ensembl	Symbol	GeneName	log2FC	padj
1.	ENSECAG00000012733	COL6A5	collagen type VI alpha 5 chain	18.192	8.86e-53
2.	ENSECAG00000013457	CSF3R	colony stimulating factor 3 receptor	11.167	5.35e-28
3.	ENSECAG00000038698	ALOX15	arachidonate 15-lipoxygenase	11.037	1.08e-31
4.	ENSECAG00000009460	NTRK1	neurotrophic receptor tyrosine kinase 1	10.446	9.69e-55
5.	ENSECAG00000020578	PDCD1LG2	programmed cell death 1 ligand 2	10.422	1.33e-25
6.	ENSECAG00000022659	CCL26	C-C motif chemokine ligand 26	9.5561	3.09e-68
7.	ENSECAG00000051569	ENSECAG00000051569		9.2528	2.3e-26
8.	ENSECAG00000020422	PCSK1	proprotein convertase subtilisin/kexin type 1	8.8536	5.74e-17
9.	ENSECAG00000004408	CMKLR2	chemerin chemokine-like receptor 2	8.8286	2.18e-25
10.	ENSECAG00000047988	ENSECAG00000047988		8.758	3.26e-19
11.	ENSECAG00000057530	ENSECAG00000057530		8.648	1.77e-15
12.	ENSECAG00000022118	IDO1	indoleamine 2,3-dioxygenase 1	8.5539	4.01e-15
13.	ENSECAG00000046132	CXCL9	C-X-C motif chemokine ligand 9	8.2677	2.19e-19
14.	ENSECAG00000012253	CXCL11	C-X-C motif chemokine ligand 11	8.2419	3.8e-15
15.	ENSECAG00000019282	HDC	histidine decarboxylase	8.2378	6.92e-15
16.	ENSECAG00000014650	INSRR	insulin receptor related receptor	8.112	1e-17
17.	ENSECAG00000010928	MMP25	matrix metallopeptidase 25	8.1008	4.75e-17
18.	ENSECAG00000001714	PTGDR2	prostaglandin D2 receptor 2	8.0623	2.02e-19
19.	ENSECAG00000050680	ENSECAG00000050680		8.0438	6.29e-15
20.	ENSECAG00000056261	ENSECAG00000056261		7.9372	2.27e-06
21.	ENSECAG00000020738	CDH26	cadherin 26	7.7984	8.31e-81
22.	ENSECAG00000016312	CD274	CD274 molecule	7.5015	0
23.	ENSECAG00000055535	ENSECAG00000055535		7.5011	2.4e-231
24.	ENSECAG00000023841	POSTN	periostin	7.4496	3.62e-33
25.	ENSECAG00000024016	IL13RA2	interleukin 13 receptor subunit alpha 2	7.3632	4.21e-32
26.	ENSECAG00000039959	ZDBF2	zinc finger DBF-type containing 2	7.3467	2.21e-11
27.	ENSECAG00000043919	ENSECAG00000043919		7.1402	1.04e-09
28.	ENSECAG00000007247	ALPK1	alpha kinase 1	7.0515	1.26e-10
29.	ENSECAG00000013482	SERPINA3	serpin family A member 3	6.8973	2.84e-82
30.	ENSECAG00000046493	GBP5	guanylate binding protein 5	6.6423	1.83e-58
31.	ENSECAG00000000152	KITLG	KIT ligand	6.5241	2.7e-204
32.	ENSECAG00000049130	ENSECAG00000049130		6.5147	2.08e-10
33.	ENSECAG00000049658	ENSECAG00000049658		6.3578	3.4e-121
34.	ENSECAG00000026965	SOCS1	suppressor of cytokine signaling 1	6.3162	1.17e-62
35.	ENSECAG00000047919	ENSECAG00000047919		6.2529	5.87e-13
36.	ENSECAG00000015449	IRF8	interferon regulatory factor 8	6.08	8.7e-12
37.	ENSECAG00000016867	CISH	cytokine inducible SH2 containing protein	5.9131	3.6e-17
38.	ENSECAG00000006205	CD7	CD7 molecule	5.7721	6.55e-35
39.	ENSECAG00000017217	CA12	carbonic anhydrase 12	5.769	0
40.	ENSECAG00000036638	SLC6A12	solute carrier family 6 member 12	5.6169	1.48e-43
41.	ENSECAG00000023032	AZIN2	antizyme inhibitor 2	5.5016	3.02e-06
42.	ENSECAG00000024259	Eqca-DQA1		5.4163	4.21e-12
43.	ENSECAG00000012791	GBP6	guanylate binding protein family member 6	5.3547	1.04e-85
44.	ENSECAG00000040532	ENSECAG00000040532		5.2979	1.69e-92
45.	ENSECAG00000002249	PLEKHG4B	pleckstrin homology and RhoGEF domain containing G4B	5.2965	2.4e-15
46.	ENSECAG00000021343	NRG1	neuregulin 1	5.2653	2.24e-44
47.	ENSECAG00000013703	PPP1R3C	protein phosphatase 1 regulatory subunit 3C	5.2466	2.26e-28
48.	ENSECAG00000019551	CXCL12	C-X-C motif chemokine ligand 12	5.2074	1e-152
49.	ENSECAG00000011626	S1PR1	sphingosine-1-phosphate receptor 1	5.142	4.83e-88
50.	ENSECAG00000055019	ENSECAG00000055019		5.0752	5.25e-17
51.	ENSECAG00000016482	IL6	interleukin 6	4.9264	1.5e-42
52.	ENSECAG00000010475	IL33	interleukin 33	4.8938	2.11e-25
53.	ENSECAG00000019243	HSD11B1	hydroxysteroid 11-beta dehydrogenase 1	4.8898	8.8e-18
54.	ENSECAG00000043493	ENSECAG00000043493		4.8348	8.72e-06
55.	ENSECAG00000012826	CDO1	cysteine dioxygenase type 1	4.8287	9.56e-92
56.	ENSECAG00000012660	HLA-DRA	major histocompatibility complex, class II, DR alpha	4.8156	1.56e-15
57.	ENSECAG00000044483	ENSECAG00000044483		4.7778	8.13e-07
58.	ENSECAG00000044850	ENSECAG00000044850		4.7715	1.77e-05
59.	ENSECAG00000036649	ENSECAG00000036649		4.6382	4.46e-55
60.	ENSECAG00000010750	VWCE	von Willebrand factor C and EGF domains	4.5766	2.75e-20
61.	ENSECAG00000017948	BTN1A1	butyrophilin subfamily 1 member A1	4.5647	9.81e-07
62.	ENSECAG00000034282	CCL8	chemokine (C-C motif) ligand 8	4.4949	7.2e-275
63.	ENSECAG00000011897	CHRDL2	chordin like 2	4.4466	1.22e-13
64.	ENSECAG00000032992	TIAM1	TIAM Rac1 associated GEF 1	4.4412	9.66e-37
65.	ENSECAG00000055416	ENSECAG00000055416		4.4089	8.74e-25
66.	ENSECAG00000050432	ENSECAG00000050432		4.4084	1.6e-10
67.	ENSECAG00000012104	TNFAIP6	TNF alpha induced protein 6	4.3943	4.11e-32
68.	ENSECAG00000022734	SGPP2	sphingosine-1-phosphate phosphatase 2	4.3724	1.16e-06
69.	ENSECAG00000019215	ITGB8	integrin subunit beta 8	4.3115	3.61e-68
70.	ENSECAG00000009767	P2RX1	purinergic receptor P2X 1	4.3115	9.6e-09
71.	ENSECAG00000030750	ENSECAG00000030750		4.2484	1.79e-54
72.	ENSECAG00000009142	ENSECAG00000009142		4.2408	6.61e-12
73.	ENSECAG00000008503	CD74	CD74 molecule	4.2307	1.74e-05
74.	ENSECAG00000055770	KCNE4	potassium voltage-gated channel subfamily E regulatory subunit 4	4.203	2.5e-110
75.	ENSECAG00000046182	ENSECAG00000046182		4.185	7.13e-19
76.	ENSECAG00000022463	GABRB3	gamma-aminobutyric acid type A receptor subunit beta3	4.1723	9.49e-26
77.	ENSECAG00000005126	TRIM22	tripartite motif containing 22	4.1187	4.29e-06
78.	ENSECAG00000010963	SERPING1	serpin family G member 1	4.0894	3.4e-278
79.	ENSECAG00000006763	GPBAR1	G protein-coupled bile acid receptor 1	4.0859	2.2e-09
80.	ENSECAG00000007432	PTGDR	prostaglandin D2 receptor	4.0813	2.45e-33
81.	ENSECAG00000022686	MRAP2	melanocortin 2 receptor accessory protein 2	4.0673	4.53e-09
82.	ENSECAG00000020365	CELF3	CUGBP Elav-like family member 3	4.0663	8.9e-07
83.	ENSECAG00000005307	RNF183	ring finger protein 183	4.0576	3.87e-56
84.	ENSECAG00000001189	AGPAT4	1-acylglycerol-3-phosphate O-acyltransferase 4	4.05	5.37e-22
85.	ENSECAG00000023534	CIITA	class II major histocompatibility complex transactivator	4.0217	4.49e-24
86.	ENSECAG00000057579	ENSECAG00000057579		3.9845	1.92e-05
87.	ENSECAG00000021796	HLA-DMB	major histocompatibility complex, class II, DM beta	3.9472	6.32e-08
88.	ENSECAG00000021775	KRT8	keratin 8	3.9286	1.32e-36
89.	ENSECAG00000060335	ENSECAG00000060335		3.9283	4.95e-18
90.	ENSECAG00000018057	IL2RA	interleukin 2 receptor subunit alpha	3.9158	1.45e-40
91.	ENSECAG00000015333	ADAP2	ArfGAP with dual PH domains 2	3.9154	1.39e-35
92.	ENSECAG00000021604	PDGFRL	platelet derived growth factor receptor like	3.915	2.39e-66
93.	ENSECAG00000018409	NOX5	NADPH oxidase 5	3.9079	1.14e-07
94.	ENSECAG00000024611	NTF3	neurotrophin 3	3.8494	1.71e-07
95.	ENSECAG00000047572	ENSECAG00000047572		3.8052	4.03e-07
96.	ENSECAG00000052882	ENSECAG00000052882		3.7878	0.000104
97.	ENSECAG00000009700	ANK3	ankyrin 3	3.7744	1.18e-08
98.	ENSECAG00000014645	OASL	2'-5'-oligoadenylate synthetase-like	3.7681	1.71e-07
99.	ENSECAG00000014812	KRT23	keratin 23	3.7296	1.53e-40
100.	ENSECAG00000013883	ICAM1	intercellular adhesion molecule 1	3.7186	0
101.	ENSECAG00000019800	TSPAN33	tetraspanin 33	3.7147	1.66e-40
102.	ENSECAG00000013362	CRYM	crystallin mu	3.7135	1.69e-07
103.	ENSECAG00000004709	C2	complement C2	3.6827	2.47e-36
104.	ENSECAG00000023657	FAM20A	FAM20A golgi associated secretory pathway pseudokinase	3.6473	5.1e-219
105.	ENSECAG00000015651	ARSF	arylsulfatase F	3.6459	3.4e-11
106.	ENSECAG00000056002	ENSECAG00000056002		3.6388	2.63e-05
107.	ENSECAG00000045914	ENSECAG00000045914		3.6224	7.87e-17
108.	ENSECAG00000017826	TMEM26	transmembrane protein 26	3.6199	1.77e-26
109.	ENSECAG00000035459	BATF2	basic leucine zipper ATF-like transcription factor 2	3.5735	7.6e-113
110.	ENSECAG00000003563	BST2	bone marrow stromal cell antigen 2	3.5598	1.36e-72
111.	ENSECAG00000020767	IL7	interleukin 7	3.5583	1e-118
112.	ENSECAG00000035561	ENSECAG00000035561		3.54	2.06e-15
113.	ENSECAG00000021220	GBP1	guanylate binding protein 1	3.5375	1.89e-54
114.	ENSECAG00000000235	MTBP	MDM2 binding protein	3.4846	1.47e-73
115.	ENSECAG00000015942	TRPM6	transient receptor potential cation channel subfamily M member 6	3.4839	1.1e-129
116.	ENSECAG00000011042	BATF3	basic leucine zipper ATF-like transcription factor 3	3.4557	0.000211
117.	ENSECAG00000015842	ANKRD55	ankyrin repeat domain 55	3.4527	3.5e-24
118.	ENSECAG00000016131	FRMD4B	FERM domain containing 4B	3.4406	8.04e-81
119.	ENSECAG00000024719	ENSECAG00000024719		3.4349	8.15e-70
120.	ENSECAG00000011006	TGFA	transforming growth factor alpha	3.4011	1.88e-96
121.	ENSECAG00000027808	PLCXD1	phosphatidylinositol specific phospholipase C X domain containing 1	3.3869	4.32e-28
122.	ENSECAG00000039617	SNCB	synuclein beta	3.3852	3.87e-14
123.	ENSECAG00000017181	PTGS2	prostaglandin-endoperoxide synthase 2	3.3616	8.94e-43
124.	ENSECAG00000008739	ENSECAG00000008739		3.3579	7.72e-16
125.	ENSECAG00000010445	ST3GAL6	ST3 beta-galactoside alpha-2,3-sialyltransferase 6	3.3419	3.03e-86
126.	ENSECAG00000014480	AIM2	absent in melanoma 2	3.3116	1.23e-17
127.	ENSECAG00000004805	B3GALT5	beta-1,3-galactosyltransferase 5	3.3074	6.26e-06
128.	ENSECAG00000010153	IFIT3	interferon induced protein with tetratricopeptide repeats 3	3.296	4.05e-23
129.	ENSECAG00000059829	ENSECAG00000059829		3.2928	1.15e-36
130.	ENSECAG00000028459	ENSECAG00000028459		3.2901	2.3e-136
131.	ENSECAG00000022509	PDE1A	phosphodiesterase 1A	3.2646	1.21e-49
132.	ENSECAG00000003260	ITIH5	inter-alpha-trypsin inhibitor heavy chain 5	3.2533	9.4e-102
133.	ENSECAG00000046588	ENSECAG00000046588		3.2369	2.67e-08
134.	ENSECAG00000015034	PLAC8B	placenta associated 8 B	3.2366	5.02e-22
135.	ENSECAG00000020053	SLC4A4	solute carrier family 4 member 4	3.2333	1.1e-17
136.	ENSECAG00000020167	RGMA	repulsive guidance molecule BMP co-receptor a	3.2307	1.79e-54
137.	ENSECAG00000013324	TXN	thioredoxin	3.2214	1.64e-40
138.	ENSECAG00000029679	ENSECAG00000029679		3.214	7.76e-25
139.	ENSECAG00000008615	ENSECAG00000008615		3.2112	3.51e-78
140.	ENSECAG00000019573	PCDH15	protocadherin related 15	3.2041	1.08e-07
141.	ENSECAG00000050162	ENSECAG00000050162		3.1695	2.19e-06
142.	ENSECAG00000058677	ENSECAG00000058677		3.161	7.76e-19
143.	ENSECAG00000024959	FBXO39	F-box protein 39	3.1559	2.57e-17
144.	ENSECAG00000023918	DUOX1	dual oxidase 1	3.1525	1.49e-09
145.	ENSECAG00000008876	PTPRE	protein tyrosine phosphatase receptor type E	3.1498	1.01e-44
146.	ENSECAG00000016560	CRABP2	cellular retinoic acid binding protein 2	3.1338	1.01e-08
147.	ENSECAG00000018324	SLC43A2	solute carrier family 43 member 2	3.1227	4.77e-15
148.	ENSECAG00000024172	ADAMTS4	ADAM metallopeptidase with thrombospondin type 1 motif 4	3.1008	5.12e-15
149.	ENSECAG00000016934	IL31RA	interleukin 31 receptor A	3.0916	3.89e-31
150.	ENSECAG00000017896	PDLIM3	PDZ and LIM domain 3	3.0839	5.26e-16
151.	ENSECAG00000020238	GRAMD1B	GRAM domain containing 1B	3.0643	9.61e-37
152.	ENSECAG00000017185	ZBP1	Z-DNA binding protein 1	3.0494	3.23e-34
153.	ENSECAG00000007706	PHACTR3	phosphatase and actin regulator 3	3.044	1.17e-05
154.	ENSECAG00000014259	TIMP1	TIMP metallopeptidase inhibitor 1	3.0391	2.52e-57
155.	ENSECAG00000015644	SLC1A2	solute carrier family 1 member 2	3.0306	9.37e-16
156.	ENSECAG00000033385	LGALS3BP	galectin 3 binding protein	3.0306	0
157.	ENSECAG00000050023	ENSECAG00000050023		3.0253	0.000347
158.	ENSECAG00000035471	ENSECAG00000035471		3.0201	0.000127
159.	ENSECAG00000007972	SUSD5	sushi domain containing 5	3.0188	2.95e-33
160.	ENSECAG00000024746	PDGFD	platelet derived growth factor D	3.0128	5.08e-10
161.	ENSECAG00000015695	PTPRO	protein tyrosine phosphatase receptor type O	3.0114	4.14e-14
162.	ENSECAG00000014519	ETV7	ETS variant transcription factor 7	3.0069	5.69e-48
163.	ENSECAG00000018961	ACTN3	actinin alpha 3	2.9989	7.9e-21
164.	ENSECAG00000046504	ENSECAG00000046504		2.9933	2.71e-12
165.	ENSECAG00000014732	ATP10A	ATPase phospholipid transporting 10A (putative)	2.9932	8.38e-42
166.	ENSECAG00000009303	GFPT2	glutamine-fructose-6-phosphate transaminase 2	2.986	4.54e-38
167.	ENSECAG00000024961	XAF1	XIAP associated factor 1	2.9855	1.01e-52
168.	ENSECAG00000013193	UHRF1	ubiquitin like with PHD and ring finger domains 1	2.9853	2.97e-62
169.	ENSECAG00000021206	HAS2	hyaluronan synthase 2	2.9839	2.46e-12
170.	ENSECAG00000053465	ENSECAG00000053465		2.9809	1.51e-27
171.	ENSECAG00000009299	ICAM5	intercellular adhesion molecule 5	2.9809	1.94e-06
172.	ENSECAG00000009020	IFI44	interferon induced protein 44	2.9311	6.43e-14
173.	ENSECAG00000059698	H3C11	H3 clustered histone 11	2.9269	3.93e-06
174.	ENSECAG00000019438	OSMR	oncostatin M receptor	2.9143	1.6e-109
175.	ENSECAG00000011669	TNN	tenascin N	2.9112	7.6e-140
176.	ENSECAG00000014126	CFAP161	cilia and flagella associated protein 161	2.9099	2.29e-08
177.	ENSECAG00000005241	THBD	thrombomodulin	2.908	1.37e-38
178.	ENSECAG00000032271	ENSECAG00000032271		2.9075	2.14e-38
179.	ENSECAG00000012742	CXCL6	C-X-C motif chemokine ligand 6	2.9036	1.32e-46
180.	ENSECAG00000009618	IFI44L	interferon induced protein 44 like	2.8966	1.47e-18
181.	ENSECAG00000016169	COL6A6	collagen type VI alpha 6 chain	2.8892	0.000237
182.	ENSECAG00000016056	BICDL2	BICD family like cargo adaptor 2	2.8856	6.88e-20
183.	ENSECAG00000057566	ENSECAG00000057566		2.8854	6.58e-05
184.	ENSECAG00000008493	SERPINB10	serpin family B member 10	2.8677	2.14e-08
185.	ENSECAG00000022093	SLC2A5	solute carrier family 2 member 5	2.8671	0.000244
186.	ENSECAG00000016407	KCNB2	potassium voltage-gated channel subfamily B member 2	2.8589	2.42e-30
187.	ENSECAG00000053421	ENSECAG00000053421		2.8427	2.51e-05
188.	ENSECAG00000033890	CIDEC	cell death inducing DFFA like effector c	2.8242	5.05e-27
189.	ENSECAG00000029465	CHI3L1	chitinase 3 like 1	2.8108	5.57e-36
190.	ENSECAG00000030025	ENSECAG00000030025		2.804	2.24e-06
191.	ENSECAG00000051467	SLC6A13	solute carrier family 6 member 13	2.8013	1.46e-25
192.	ENSECAG00000011893	CNTNAP4	contactin associated protein family member 4	2.7885	6.04e-05
193.	ENSECAG00000001481	SAMD9L	sterile alpha motif domain containing 9 like	2.7879	5.52e-42
194.	ENSECAG00000009420	NT5E	5'-nucleotidase ecto	2.7599	1.8e-112
195.	ENSECAG00000009752	APOA1	apolipoprotein A1	2.7593	2.22e-07
196.	ENSECAG00000035391	ENSECAG00000035391		2.7494	7.17e-25
197.	ENSECAG00000049724	PTAFR	platelet activating factor receptor	2.7409	2.19e-15
198.	ENSECAG00000008059	PDE4C	phosphodiesterase 4C	2.739	1.26e-08
199.	ENSECAG00000009744	IRF7	interferon regulatory factor 7	2.734	4.6e-17
200.	ENSECAG00000011704	TNFAIP2	TNF alpha induced protein 2	2.7234	5.1e-197
201.	ENSECAG00000048408	ENSECAG00000048408		2.7193	0.000574
202.	ENSECAG00000022739	CA4	carbonic anhydrase 4	2.7188	8.5e-74
203.	ENSECAG00000003289	RAPSN	receptor associated protein of the synapse	2.7104	0.000564
204.	ENSECAG00000047192	ENSECAG00000047192		2.7053	4.21e-05
205.	ENSECAG00000032055	PROKR2	prokineticin receptor 2	2.6968	3.34e-08
206.	ENSECAG00000045402	ENSECAG00000045402		2.6882	2.45e-19
207.	ENSECAG00000030620	ENSECAG00000030620		2.6882	4.41e-07
208.	ENSECAG00000050999	ENSECAG00000050999		2.6875	7.5e-24
209.	ENSECAG00000009913	CDC6	cell division cycle 6	2.6848	7.41e-59
210.	ENSECAG00000024322	ARSJ	arylsulfatase family member J	2.6769	7.93e-82
211.	ENSECAG00000009121	NEIL3	nei like DNA glycosylase 3	2.6664	1.59e-16
212.	ENSECAG00000055388	ENSECAG00000055388		2.6579	3.48e-18
213.	ENSECAG00000047563	ENSECAG00000047563		2.6562	6.41e-20
214.	ENSECAG00000000942	ACKR3	atypical chemokine receptor 3	2.6539	5.1e-37
215.	ENSECAG00000018752	APOL6	apolipoprotein L6	2.6534	9.18e-49
216.	ENSECAG00000017172	IFI27	interferon, alpha-inducible protein 27	2.643	1.31e-87
217.	ENSECAG00000059506	ENSECAG00000059506		2.6415	3.35e-05
218.	ENSECAG00000039680	ENSECAG00000039680		2.641	8.78e-30
219.	ENSECAG00000001399	SAMD9	sterile alpha motif domain containing 9	2.6368	1.12e-79
220.	ENSECAG00000011037	WARS1	tryptophanyl-tRNA synthetase 1	2.6344	3.7e-148
221.	ENSECAG00000018686	PPA1	inorganic pyrophosphatase 1	2.6293	1.4e-92
222.	ENSECAG00000033029	ENSECAG00000033029		2.6256	7.25e-13
223.	ENSECAG00000038893	CST3	cystatin C	2.6229	5.9e-171
224.	ENSECAG00000012843	PAG1	phosphoprotein membrane anchor with glycosphingolipid microdomains 1	2.6206	1.02e-31
225.	ENSECAG00000000532	EPS8L1	EPS8 like 1	2.6097	1.3e-30
226.	ENSECAG00000008823	CDH11	cadherin 11	2.6031	1.7e-172
227.	ENSECAG00000035846	ENSECAG00000035846		2.595	0.000377
228.	ENSECAG00000059594	ENSECAG00000059594		2.5922	0.000587
229.	ENSECAG00000015198	CPM	carboxypeptidase M	2.5855	0.000145
230.	ENSECAG00000018996	PLEK	pleckstrin	2.5843	3.06e-07
231.	ENSECAG00000022850	CERKL	ceramide kinase like	2.5776	1.29e-07
232.	ENSECAG00000032875	SULT4A1	sulfotransferase family 4A member 1	2.5697	3.5e-07
233.	ENSECAG00000057675	ENSECAG00000057675		2.5678	8.81e-06
234.	ENSECAG00000007464	RRM2	ribonucleotide reductase regulatory subunit M2	2.5634	3.35e-27
235.	ENSECAG00000046105	ENSECAG00000046105		2.5621	4.69e-07
236.	ENSECAG00000014305	CACNA2D3	calcium voltage-gated channel auxiliary subunit alpha2delta 3	2.5439	8.76e-07
237.	ENSECAG00000017917	CYBB	cytochrome b-245 beta chain	2.5381	7.62e-05
238.	ENSECAG00000009039	STAT1	signal transducer and activator of transcription 1	2.5333	3.6e-185
239.	ENSECAG00000009054	CKB	creatine kinase B	2.5323	4.76e-14
240.	ENSECAG00000014511	IL11	interleukin 11	2.5287	2.24e-07
241.	ENSECAG00000019779	KCNS3	potassium voltage-gated channel modifier subfamily S member 3	2.5226	0.00056
242.	ENSECAG00000014406	IL15	interleukin 15	2.5216	7.97e-21
243.	ENSECAG00000011708	GAREM1	GRB2 associated regulator of MAPK1 subtype 1	2.5213	1.02e-15
244.	ENSECAG00000021642	DYRK3	dual specificity tyrosine phosphorylation regulated kinase 3	2.5209	1.06e-63
245.	ENSECAG00000018322	EXO1	exonuclease 1	2.5176	5.46e-20
246.	ENSECAG00000004372	SLC22A3	solute carrier family 22 member 3	2.5086	5.51e-27
247.	ENSECAG00000013575	CNTN3	contactin 3	2.5047	1.31e-06
248.	ENSECAG00000011788	CDC45	cell division cycle 45	2.4998	9.07e-39
249.	ENSECAG00000056994	ENSECAG00000056994		2.4855	0.000919
250.	ENSECAG00000009370	ORC1	origin recognition complex subunit 1	2.4819	5.47e-38
251.	ENSECAG00000025128	PIWIL2	piwi like RNA-mediated silencing 2	2.4816	6.94e-08
252.	ENSECAG00000048661	ENSECAG00000048661		2.4785	1.32e-15
253.	ENSECAG00000022722	ESPL1	extra spindle pole bodies like 1, separase	2.4765	1.76e-21
254.	ENSECAG00000019758	TNFSF13B	TNF superfamily member 13b	2.4698	4.65e-30
255.	ENSECAG00000022866	SPNS3	SPNS lysolipid transporter 3, sphingosine-1-phosphate (putative)	2.4613	0.000506
256.	ENSECAG00000029514	SLC2A6	solute carrier family 2 member 6	2.4603	9.82e-49
257.	ENSECAG00000031648	PROKR1	prokineticin receptor 1	2.4484	1.62e-05
258.	ENSECAG00000018665	RECQL4	RecQ like helicase 4	2.4255	3.2e-23
259.	ENSECAG00000012629	MASTL	microtubule associated serine/threonine kinase like	2.4221	8.05e-36
260.	ENSECAG00000018828	STEAP4	STEAP4 metalloreductase	2.4111	1.81e-05
261.	ENSECAG00000059003	ISG15	ISG15 ubiquitin like modifier	2.4084	2.74e-11
262.	ENSECAG00000047309	ENSECAG00000047309		2.4082	1.12e-15
263.	ENSECAG00000008461	DEPDC1	DEP domain containing 1	2.4021	9.19e-26
264.	ENSECAG00000002570	HS3ST1	heparan sulfate-glucosamine 3-sulfotransferase 1	2.3988	9.42e-07
265.	ENSECAG00000010500	ITGA4	integrin subunit alpha 4	2.393	5.53e-82
266.	ENSECAG00000011776	MX1	MX dynamin like GTPase 1	2.3903	4.08e-12
267.	ENSECAG00000057855	ENSECAG00000057855		2.3887	0.001002
268.	ENSECAG00000031322	ENSECAG00000031322		2.3814	8.91e-22
269.	ENSECAG00000006288	SIK1	salt inducible kinase 1	2.3809	5.85e-50
270.	ENSECAG00000015657	TNNT1	troponin T1, slow skeletal type	2.3752	2.19e-11
271.	ENSECAG00000018699	CHTF18	chromosome transmission fidelity factor 18	2.3732	1.19e-05
272.	ENSECAG00000033821	ANKRD33B	ankyrin repeat domain 33B	2.3716	6.11e-29
273.	ENSECAG00000000373	LOXL3	lysyl oxidase like 3	2.3669	3.8e-120
274.	ENSECAG00000022731	COL6A1	collagen type VI alpha 1 chain	2.3563	4e-109
275.	ENSECAG00000014368	MCM5	minichromosome maintenance complex component 5	2.3534	1.08e-36
276.	ENSECAG00000019411	HERC6	HECT and RLD domain containing E3 ubiquitin protein ligase family member 6	2.3522	2.26e-50
277.	ENSECAG00000018510	RGS20	regulator of G protein signaling 20	2.3521	1.22e-15
278.	ENSECAG00000052745	ENSECAG00000052745		2.3486	0.000993
279.	ENSECAG00000020769	FGF1	fibroblast growth factor 1	2.3486	5.6e-99
280.	ENSECAG00000009787	SNAI1	snail family transcriptional repressor 1	2.3413	9.99e-93
281.	ENSECAG00000009716	CDK1	cyclin dependent kinase 1	2.3354	8.04e-33
282.	ENSECAG00000019038	KIF2C	kinesin family member 2C	2.323	7e-34
283.	ENSECAG00000009400	ARRDC4	arrestin domain containing 4	2.32	1.22e-67
284.	ENSECAG00000033034	RAB20	RAB20, member RAS oncogene family	2.3196	7.78e-16
285.	ENSECAG00000014867	PLBD1	phospholipase B domain containing 1	2.3192	1.56e-36
286.	ENSECAG00000014794	MIIP	migration and invasion inhibitory protein	2.319	2.33e-59
287.	ENSECAG00000014658	SCD	stearoyl-CoA desaturase	2.3139	7.98e-88
288.	ENSECAG00000032074	ENSECAG00000032074		2.3121	3.27e-06
289.	ENSECAG00000009034	DUOXA1	dual oxidase maturation factor 1	2.3079	0.002672
290.	ENSECAG00000009472	CLSPN	claspin	2.3028	1.52e-23
291.	ENSECAG00000010053	HJURP	Holliday junction recognition protein	2.2993	1.93e-11
292.	ENSECAG00000009173	ZNF367	zinc finger protein 367	2.2988	3.99e-40
293.	ENSECAG00000000426	CENPL	centromere protein L	2.2898	2e-14
294.	ENSECAG00000020881	CTSC	cathepsin C	2.2897	3.11e-07
295.	ENSECAG00000036105	ENSECAG00000036105		2.2867	1.12e-15
296.	ENSECAG00000024269	UGT8	UDP glycosyltransferase 8	2.2867	1.83e-05
297.	ENSECAG00000024851	EDNRB	endothelin receptor type B	2.2845	3.48e-31
298.	ENSECAG00000021776	ENSECAG00000021776		2.2787	0.000114
299.	ENSECAG00000026891	ENSECAG00000026891		2.2781	2.74e-23
300.	ENSECAG00000015871	CDCA8	cell division cycle associated 8	2.2777	8.61e-27
301.	ENSECAG00000010326	MIS18A	MIS18 kinetochore protein A	2.2777	1.08e-21
302.	ENSECAG00000023019	KIF18B	kinesin family member 18B	2.2725	1.08e-27
303.	ENSECAG00000005379	HPGD	15-hydroxyprostaglandin dehydrogenase	2.2723	1.01e-08
304.	ENSECAG00000053139	ENSECAG00000053139		2.2716	1.13e-13
305.	ENSECAG00000023874	SPINT1	serine peptidase inhibitor, Kunitz type 1	2.269	2.09e-07
306.	ENSECAG00000026928	ASCL4	achaete-scute family bHLH transcription factor 4	2.2664	4.25e-06
307.	ENSECAG00000024473	MCM10	minichromosome maintenance 10 replication initiation factor	2.2663	6.03e-23
308.	ENSECAG00000004587	ANKRD34B	ankyrin repeat domain 34B	2.2663	5.65e-06
309.	ENSECAG00000025092	CDC25B	cell division cycle 25B	2.2589	7.2e-107
310.	ENSECAG00000025143	CYP27B1	cytochrome P450 family 27 subfamily B member 1	2.2481	6.88e-11
311.	ENSECAG00000011878	DTL	denticleless E3 ubiquitin	2.2472	5.74e-51
312.	ENSECAG00000050918	ENSECAG00000050918		2.2454	1.01e-10
313.	ENSECAG00000003943	SYT5	synaptotagmin 5	2.2437	8.46e-34
314.	ENSECAG00000005086	EGLN3	egl-9 family hypoxia inducible factor 3	2.2368	2.09e-50
315.	ENSECAG00000021452	BUB1B	BUB1 mitotic checkpoint serine/threonine kinase B	2.2367	2.3e-11
316.	ENSECAG00000008193	UPP1	uridine phosphorylase 1	2.236	4.46e-36
317.	ENSECAG00000017433	TNC	tenascin C	2.2333	2.32e-76
318.	ENSECAG00000013053	TOP2A	DNA topoisomerase II alpha	2.2333	6.7e-22
319.	ENSECAG00000030406	CYP2C114	cytochrome P450 family 2 subfamily C member 114	2.2328	0.000368
320.	ENSECAG00000011003	PDE4B	phosphodiesterase 4B	2.2318	9.94e-72
321.	ENSECAG00000023525	NDUFA4L2	NDUFA4 mitochondrial complex associated like 2	2.2314	6.14e-25
322.	ENSECAG00000015060	PRR11	proline rich 11	2.2288	1.06e-14
323.	ENSECAG00000020270	CCNE2	cyclin E2	2.2284	6.7e-25
324.	ENSECAG00000008809	OAS3	2'-5'-oligoadenylate synthetase 3	2.2278	5.72e-14
325.	ENSECAG00000056831	ENSECAG00000056831		2.2224	7.9e-31
326.	ENSECAG00000057869	ENSECAG00000057869		2.2222	4.33e-13
327.	ENSECAG00000019322	IL21R	interleukin 21 receptor	2.2203	8.5e-58
328.	ENSECAG00000005925	MYBL2	MYB proto-onco like 2	2.2201	1.35e-26
329.	ENSECAG00000015369	NID2	nidogen 2	2.213	2.2e-128
330.	ENSECAG00000015641	DSCC1	DNA replication and sister chromatid cohesion 1	2.213	1.78e-30
331.	ENSECAG00000020111	IQGAP3	IQ motif containing GTPase activating protein 3	2.2032	3.9e-28
332.	ENSECAG00000019578	CDCA5	cell division cycle associated 5	2.2028	9.71e-25
333.	ENSECAG00000032131	UBE2L6	ubiquitin conjugating enzyme E2 L6	2.2004	2.5e-130
334.	ENSECAG00000017864	FMOD	fibromodulin	2.1983	2.64e-06
335.	ENSECAG00000008655	DLGAP5	DLG associated protein 5	2.1965	4.64e-24
336.	ENSECAG00000029594	ENSECAG00000029594		2.195	1.69e-09
337.	ENSECAG00000019369	CCNF	cyclin F	2.193	4.88e-31
338.	ENSECAG00000023355	GTSE1	G2 and S-phase expressed 1	2.1914	3.5e-24
339.	ENSECAG00000054624	ENSECAG00000054624		2.1875	0.000538
340.	ENSECAG00000000633	ZWINT	ZW10 interacting kinetochore protein	2.1864	4.62e-15
341.	ENSECAG00000007974	GALNT3	polypeptide N-acetylgalactosaminyltransferase 3	2.1845	0.000683
342.	ENSECAG00000057145	C3	complement C3	2.1834	2.3e-125
343.	ENSECAG00000049355	ENSECAG00000049355		2.1796	2.14e-39
344.	ENSECAG00000003462	RUNX1	RUNX family transcription factor 1	2.1682	6.8e-22
345.	ENSECAG00000023961	AURKA	aurora kinase A	2.1676	2.2e-44
346.	ENSECAG00000053648	DDX60	DExD/H-box helicase 60	2.1645	5.13e-15
347.	ENSECAG00000052587	ENSECAG00000052587		2.1617	3.41e-05
348.	ENSECAG00000020506	MCM3	minichromosome maintenance complex component 3	2.1586	1.07e-45
349.	ENSECAG00000007872	TCF19	transcription factor 19	2.1573	3.99e-36
350.	ENSECAG00000007881	IFIH1	interferon induced with helicase C domain 1	2.1567	8.67e-45
351.	ENSECAG00000011492	CDCA7	cell division cycle associated 7	2.1566	2.53e-87
352.	ENSECAG00000019705	CDC20	cell division cycle 20	2.152	6.14e-12
353.	ENSECAG00000014384	AURKB	aurora kinase B	2.1422	4.52e-16
354.	ENSECAG00000015835	NT5DC2	5'-nucleotidase domain containing 2	2.1406	6.69e-16
355.	ENSECAG00000021453	TICRR	TOPBP1 interacting checkpoint and replication regulator	2.1398	3.32e-21
356.	ENSECAG00000020919	HROB	homologous recombination factor with OB-fold	2.1386	7.94e-08
357.	ENSECAG00000010859	KIF4A	kinesin family member 4A	2.1377	2.73e-27
358.	ENSECAG00000012818	TUBB3	tubulin beta 3 class III	2.1326	8.04e-38
359.	ENSECAG00000020601	ZYG11A	zyg-11 family member A, cell cycle regulator	2.1315	3.19e-09
360.	ENSECAG00000018373	FAM234B	family with sequence similarity 234 member B	2.131	1.18e-36
361.	ENSECAG00000017671	ROBO1	roundabout guidance receptor 1	2.1305	1.22e-65
362.	ENSECAG00000049174	ENSECAG00000049174		2.1298	1.18e-17
363.	ENSECAG00000017742	ERN2	endoplasmic reticulum to nucleus signaling 2	2.1287	0.00102
364.	ENSECAG00000045049	ENSECAG00000045049		2.1195	0.001139
365.	ENSECAG00000004795	ENSECAG00000004795		2.1186	7.89e-16
366.	ENSECAG00000023922	E2F2	E2F transcription factor 2	2.1182	2.2e-05
367.	ENSECAG00000010525	KEL	Kell metallo-endopeptidase	2.1171	1.74e-15
368.	ENSECAG00000018918	TRIP13	thyroid hormone receptor interactor 13	2.1161	2.14e-24
369.	ENSECAG00000024694	KIF14	kinesin family member 14	2.1153	4.04e-24
370.	ENSECAG00000008634	NCAPH	non-SMC condensin I complex subunit H	2.1132	1.69e-21
371.	ENSECAG00000017628	ENTPD3	ectonucleoside triphosphate diphosphohydrolase 3	2.1109	2.18e-08
372.	ENSECAG00000017396	STING1	stimulator of interferon response cGAMP interactor 1	2.1099	2.93e-18
373.	ENSECAG00000017926	TROAP	trophinin associated protein	2.1076	3.31e-16
374.	ENSECAG00000014501	TMEM54	transmembrane protein 54	2.1039	3.65e-39
375.	ENSECAG00000002513	ERCC6L	ERCC excision repair 6 like, spindle assembly checkpoint helicase	2.1007	1.14e-35
376.	ENSECAG00000002675	ZGRF1	zinc finger GRF-type containing 1	2.0977	3.81e-25
377.	ENSECAG00000014742	GPAM	glycerol-3-phosphate acyltransferase, mitochondrial	2.0938	3.98e-22
378.	ENSECAG00000014422	OAS2	2'-5'-oligoadenylate synthetase 2	2.0929	8.39e-22
379.	ENSECAG00000014813	CCNB2	cyclin B2	2.092	8.31e-19
380.	ENSECAG00000016860	KIF20A	kinesin family member 20A	2.0904	1.02e-14
381.	ENSECAG00000020456	ZBTB7C	zinc finger and BTB domain containing 7C	2.0899	1.55e-06
382.	ENSECAG00000009524	SLC16A3	solute carrier family 16 member 3	2.0897	6.55e-16
383.	ENSECAG00000024293	AMDHD1	amidohydrolase domain containing 1	2.0876	0.000694
384.	ENSECAG00000010499	TRABD2A	TraB domain containing 2A	2.0875	5.84e-08
385.	ENSECAG00000034739	ADORA2A	adenosine A2a receptor	2.0868	2.79e-61
386.	ENSECAG00000014260	FOS	Fos proto-onco, AP-1 transcription factor subunit	2.081	6.85e-97
387.	ENSECAG00000009501	DAAM2	dishevelled associated activator of morphosis 2	2.0781	1.4e-143
388.	ENSECAG00000009568	CENPI	centromere protein I	2.0764	7.94e-40
389.	ENSECAG00000018134	STMN2	stathmin 2	2.0728	0.003325
390.	ENSECAG00000015848	HHIPL2	HHIP like 2	2.0656	1.38e-05
391.	ENSECAG00000017777	PLK1	polo like kinase 1	2.0632	6.05e-25
392.	ENSECAG00000014536	KIF23	kinesin family member 23	2.0572	1.54e-16
393.	ENSECAG00000024583	SYT16	synaptotagmin 16	2.0552	0.000284
394.	ENSECAG00000017522	TNFSF14	TNF superfamily member 14	2.0538	3.13e-05
395.	ENSECAG00000024519	SPC25	SPC25 component of NDC80 kinetochore complex	2.0487	2.7e-15
396.	ENSECAG00000014787	RCAN1	regulator of calcineurin 1	2.0426	7.03e-85
397.	ENSECAG00000012475	SGO1	shugoshin 1	2.0357	4.79e-26
398.	ENSECAG00000000284	USP18	ubiquitin specific peptidase 18	2.0349	8.29e-20
399.	ENSECAG00000009801	EXOC3L4	exocyst complex component 3 like 4	2.032	5.44e-08
400.	ENSECAG00000011979	FTCD	formimidoyltransferase cyclodeaminase	2.0275	1.69e-37
401.	ENSECAG00000017103	BUB1	BUB1 mitotic checkpoint serine/threonine kinase	2.026	1.41e-21
402.	ENSECAG00000014916	TNFRSF11B	TNF receptor superfamily member 11b	2.0236	0.002066
403.	ENSECAG00000057464	ENSECAG00000057464		2.015	2.39e-15
404.	ENSECAG00000001653	POLE	DNA polymerase epsilon, catalytic subunit	2.0147	2.82e-44
405.	ENSECAG00000030653	GAP43	growth associated protein 43	2.0135	8.12e-05
406.	ENSECAG00000014452	KIF22	kinesin family member 22	2.0133	5.78e-37
407.	ENSECAG00000007620	DEPDC1B	DEP domain containing 1B	2.0116	1.94e-13
408.	ENSECAG00000005316	PIF1	PIF1 5'-to-3' DNA helicase	2.0076	2.17e-07
409.	ENSECAG00000012022	PSMB10	proteasome 20S subunit beta 10	2.0059	4.6e-106
410.	ENSECAG00000019436	COL6A2	collagen type VI alpha 2 chain	1.9935	1.49e-75
411.	ENSECAG00000046384	SMIM4		1.9932	3.61e-37
412.	ENSECAG00000024650	FADS2	fatty acid desaturase 2	1.9829	2.1e-104
413.	ENSECAG00000021155	MXD3	MAX dimerization protein 3	1.9821	2.63e-09
414.	ENSECAG00000013009	KIF26B	kinesin family member 26B	1.9802	8.76e-06
415.	ENSECAG00000056440	ENSECAG00000056440		1.9797	1.37e-05
416.	ENSECAG00000017104	ERRFI1	ERBB receptor feedback inhibitor 1	1.9727	4.6e-198
417.	ENSECAG00000048862	ENSECAG00000048862		1.9722	0.001397
418.	ENSECAG00000013188	CDCA2	cell division cycle associated 2	1.9573	1.37e-22
419.	ENSECAG00000015461	CACNA1G	calcium voltage-gated channel subunit alpha1 G	1.9572	1.75e-11
420.	ENSECAG00000059825	ENSECAG00000059825		1.9559	0.000654
421.	ENSECAG00000033470	ENSECAG00000033470		1.9548	1.28e-30
422.	ENSECAG00000021429	C1R	complement C1r	1.9547	9.5e-123
423.	ENSECAG00000000281	SHCBP1	SHC binding and spindle associated 1	1.951	4.68e-14
424.	ENSECAG00000020277	SLC4A11	solute carrier family 4 member 11	1.9439	0.001804
425.	ENSECAG00000020362	MND1	meiotic nuclear divisions 1	1.9421	2.68e-06
426.	ENSECAG00000024196	KIFC1	kinesin family member C1	1.9419	5e-20
427.	ENSECAG00000055873	ABCA6	ATP binding cassette subfamily A member 6	1.9389	2.11e-06
428.	ENSECAG00000008096	FAM111B	FAM111 trypsin like peptidase B	1.9367	3.86e-82
429.	ENSECAG00000005547	CDT1	chromatin licensing and DNA replication factor 1	1.9365	1.82e-20
430.	ENSECAG00000008827	NDC80	NDC80 kinetochore complex component	1.9361	5.12e-19
431.	ENSECAG00000024267	TFRC	transferrin receptor	1.9357	1.58e-53
432.	ENSECAG00000016029	TRAIP	TRAF interacting protein	1.9355	4.36e-12
433.	ENSECAG00000032009	ENSECAG00000032009		1.9339	4.32e-19
434.	ENSECAG00000024558	ENSECAG00000024558		1.9337	1.64e-16
435.	ENSECAG00000054990	CCNA2	cyclin A2	1.9302	3.13e-34
436.	ENSECAG00000016646	PARPBP	PARP1 binding protein	1.9297	4.42e-17
437.	ENSECAG00000023599	HPSE	heparanase	1.9296	9.8e-05
438.	ENSECAG00000023071	DDIAS	DNA damage induced apoptosis suppressor	1.928	7.02e-55
439.	ENSECAG00000002992	MID1IP1	MID1 interacting protein 1	1.9272	6.1e-101
440.	ENSECAG00000018649	UCP2	uncoupling protein 2	1.9254	8.9e-50
441.	ENSECAG00000022901	PKMYT1	protein kinase, membrane associated tyrosine/threonine 1	1.9252	1.06e-10
442.	ENSECAG00000013691	MALT1	MALT1 paracaspase	1.9236	1.69e-37
443.	ENSECAG00000056818	TMEM71	transmembrane protein 71	1.9223	0.000295
444.	ENSECAG00000016578	ENSECAG00000016578		1.9203	2.33e-10
445.	ENSECAG00000015806	CCNB1	cyclin B1	1.9132	6.58e-27
446.	ENSECAG00000014377	CHAF1A	chromatin assembly factor 1 subunit A	1.9039	8.65e-37
447.	ENSECAG00000019631	MCM2	minichromosome maintenance complex component 2	1.9032	1.49e-56
448.	ENSECAG00000016953	HLF	HLF transcription factor, PAR bZIP family member	1.9028	7.74e-41
449.	ENSECAG00000011380	TACC3	transforming acidic coiled-coil containing protein 3	1.9009	3.9e-23
450.	ENSECAG00000004845	CHEK2	checkpoint kinase 2	1.9006	1.77e-23
451.	ENSECAG00000017794	IRF1	interferon regulatory factor 1	1.9001	2.32e-52
452.	ENSECAG00000008506	HMMR	hyaluronan mediated motility receptor	1.8989	2.95e-22
453.	ENSECAG00000058229	ENSECAG00000058229		1.8962	6e-12
454.	ENSECAG00000015966	SERPINB6	serpin family B member 6	1.8954	3.59e-53
455.	ENSECAG00000059928	ENSECAG00000059928		1.8914	9.12e-35
456.	ENSECAG00000010821	RACGAP1	Rac GTPase activating protein 1	1.891	1.89e-24
457.	ENSECAG00000011496	NFKBIZ	NFKB inhibitor zeta	1.8908	4.66e-60
458.	ENSECAG00000019129	FOXM1	forkhead box M1	1.8867	1.81e-22
459.	ENSECAG00000017388	CENPT	centromere protein T	1.8814	9.75e-18
460.	ENSECAG00000039393	ENSECAG00000039393		1.8786	3.48e-10
461.	ENSECAG00000018810	HELLS	helicase, lymphoid specific	1.8718	8.54e-18
462.	ENSECAG00000036440	RGS16	regulator of G protein signaling 16	1.8716	0.001716
463.	ENSECAG00000000132	MAOB	monoamine oxidase B	1.8616	0.001998
464.	ENSECAG00000015822	VDR	vitamin D receptor	1.8606	6.15e-80
465.	ENSECAG00000023992	S100P	S100 calcium binding protein P	1.859	0.001349
466.	ENSECAG00000014314	POLQ	DNA polymerase theta	1.8582	3.33e-17
467.	ENSECAG00000000179	SCN1B	sodium voltage-gated channel beta subunit 1	1.8565	4.02e-19
468.	ENSECAG00000000910	ENSECAG00000000910		1.8537	5.5e-184
469.	ENSECAG00000014517	CDCA3	cell division cycle associated 3	1.8534	4.17e-09
470.	ENSECAG00000021525	IL4R	interleukin 4 receptor	1.8496	2.05e-59
471.	ENSECAG00000012773	CMPK2	cytidine/uridine monophosphate kinase 2	1.8471	8.72e-16
472.	ENSECAG00000019329	MPP3	MAGUK p55 scaffold protein 3	1.8453	6.14e-15
473.	ENSECAG00000024428	PROCR	protein C receptor	1.8414	2.44e-58
474.	ENSECAG00000046407	ENSECAG00000046407		1.8349	1.25e-09
475.	ENSECAG00000016271	CENPA	centromere protein A	1.8303	5.43e-09
476.	ENSECAG00000011630	FBXO5	F-box protein 5	1.8301	1.37e-34
477.	ENSECAG00000018476	TPX2	TPX2 microtubule nucleation factor	1.8262	4.27e-11
478.	ENSECAG00000007942	LMNB1	lamin B1	1.8208	3.92e-39
479.	ENSECAG00000016773	NABP1	nucleic acid binding protein 1	1.8195	7.8e-60
480.	ENSECAG00000008760	RAD54L	RAD54 like	1.8156	5.17e-20
481.	ENSECAG00000038102	ENSECAG00000038102		1.8125	7.07e-05
482.	ENSECAG00000046266	ENSECAG00000046266		1.8123	0.003219
483.	ENSECAG00000038834	MTFR2	mitochondrial fission regulator 2	1.809	1.42e-17
484.	ENSECAG00000012899	ESCO2	establishment of sister chromatid cohesion N-acetyltransferase 2	1.8074	5.37e-30
485.	ENSECAG00000014232	NR4A2	nuclear receptor subfamily 4 group A member 2	1.8001	1.08e-27
486.	ENSECAG00000014404	WDR62	WD repeat domain 62	1.7998	5.4e-29
487.	ENSECAG00000053819	ENSECAG00000053819		1.7989	9.65e-08
488.	ENSECAG00000006607	KIF11	kinesin family member 11	1.797	3.12e-32
489.	ENSECAG00000032959	ENSECAG00000032959		1.7942	5.06e-36
490.	ENSECAG00000017839	ENSECAG00000017839		1.7901	3.46e-59
491.	ENSECAG00000047112	ENSECAG00000047112		1.7888	0.003873
492.	ENSECAG00000012331	PARP9	poly(ADP-ribose) polymerase family member 9	1.7843	6.83e-66
493.	ENSECAG00000009519	C1S	complement C1s	1.7836	4.45e-85
494.	ENSECAG00000020645	ASPM	assembly factor for spindle microtubules	1.7803	4.11e-12
495.	ENSECAG00000003049	ENSECAG00000003049		1.78	1.87e-33
496.	ENSECAG00000020698	MELK	maternal embryonic leucine zipper kinase	1.7772	5.29e-33
497.	ENSECAG00000006917	P4HA3	prolyl 4-hydroxylase subunit alpha 3	1.7762	2.2e-39
498.	ENSECAG00000000303	SLC2A1	solute carrier family 2 member 1	1.7742	7.78e-71
499.	ENSECAG00000018253	FGFRL1	fibroblast growth factor receptor like 1	1.7713	6.54e-45
500.	ENSECAG00000023149	SCIN	scinderin	1.7699	2.41e-05
501.	ENSECAG00000008787	CCNB3	cyclin B3	1.7677	2.21e-08
502.	ENSECAG00000001041	CENPN	centromere protein N	1.7673	9.07e-22
503.	ENSECAG00000043057	ENSECAG00000043057		1.7617	2.27e-05
504.	ENSECAG00000020413	DCN	decorin	1.7616	8.9e-147
505.	ENSECAG00000020846	PDE7B	phosphodiesterase 7B	1.7602	1.5e-20
506.	ENSECAG00000003278	TRIM9	tripartite motif containing 9	1.7594	5.45e-10
507.	ENSECAG00000057591	MATK	megakaryocyte-associated tyrosine kinase	1.7567	1.07e-06
508.	ENSECAG00000005344	FEN1	flap structure-specific endonuclease 1	1.7558	2.55e-41
509.	ENSECAG00000003235	FANCI	FA complementation group I	1.7558	3.16e-25
510.	ENSECAG00000042596	ENSECAG00000042596		1.7534	1.48e-30
511.	ENSECAG00000002402	ENSECAG00000002402		1.7502	2.29e-16
512.	ENSECAG00000056672	ENSECAG00000056672		1.7486	1.45e-16
513.	ENSECAG00000012514	ENSECAG00000012514		1.7471	1.36e-07
514.	ENSECAG00000034734	EBF3	EBF transcription factor 3	1.7469	0.002419
515.	ENSECAG00000015967	ASF1B	anti-silencing function 1B histone chaperone	1.7461	8.68e-09
516.	ENSECAG00000038379	ENSECAG00000038379		1.7451	0.001858
517.	ENSECAG00000015069	BHLHE40	basic helix-loop-helix family member e40	1.7446	1.28e-17
518.	ENSECAG00000014594	EPAS1	endothelial PAS domain protein 1	1.7426	9.57e-63
519.	ENSECAG00000046674	ENSECAG00000046674		1.7418	2.94e-23
520.	ENSECAG00000016248	JPH1	junctophilin 1	1.7394	5.2e-07
521.	ENSECAG00000006788	PCSK5	proprotein convertase subtilisin/kexin type 5	1.736	7.54e-66
522.	ENSECAG00000000292	THSD7A	thrombospondin type 1 domain containing 7A	1.7357	9.12e-05
523.	ENSECAG00000013223	PBK	PDZ binding kinase	1.7337	1.11e-13
524.	ENSECAG00000016495	NUSAP1	nucleolar and spindle associated protein 1	1.7291	4.41e-31
525.	ENSECAG00000009163	NUF2	NUF2 component of NDC80 kinetochore complex	1.7264	2.81e-30
526.	ENSECAG00000045451	ENSECAG00000045451		1.7203	1.08e-27
527.	ENSECAG00000008270	FABP5	fatty acid binding protein 5	1.7183	2.07e-09
528.	ENSECAG00000023776	TTK	TTK protein kinase	1.7159	5.22e-25
529.	ENSECAG00000024194	POLA2	DNA polymerase alpha 2, accessory subunit	1.7158	1.38e-22
530.	ENSECAG00000014254	LCTL	lactase like	1.7134	4.15e-05
531.	ENSECAG00000035500	ENSECAG00000035500		1.7132	1.69e-12
532.	ENSECAG00000012484	NAMPT	nicotinamide phosphoribosyltransferase	1.7114	8.7e-112
533.	ENSECAG00000013728	MFSD2A	MFSD2 lysolipid transporter A, lysophospholipid	1.7113	1.11e-36
534.	ENSECAG00000008432	HASPIN	histone H3 associated protein kinase	1.7093	3.86e-13
535.	ENSECAG00000029510	ENSECAG00000029510		1.7025	5.27e-09
536.	ENSECAG00000003201	PRSS35	serine protease 35	1.701	2.61e-19
537.	ENSECAG00000001964	PDHA1	pyruvate dehydrogenase E1 subunit alpha 1	1.699	3.3e-70
538.	ENSECAG00000020438	RASGEF1B	RasGEF domain family member 1B	1.6987	3.9e-09
539.	ENSECAG00000022278	KNL1	kinetochore scaffold 1	1.6979	2.26e-10
540.	ENSECAG00000010233	WDR25	WD repeat domain 25	1.696	1.03e-27
541.	ENSECAG00000023331	KIF20B	kinesin family member 20B	1.6939	3.96e-21
542.	ENSECAG00000008363	SLC4A9	solute carrier family 4 member 9	1.6935	0.004035
543.	ENSECAG00000012263	RNF19B	ring finger protein 19B	1.6926	2.23e-47
544.	ENSECAG00000000968	ENSECAG00000000968		1.6897	3.44e-79
545.	ENSECAG00000038504	ENSECAG00000038504		1.6867	0.005883
546.	ENSECAG00000044027	ENSECAG00000044027		1.6865	3.65e-48
547.	ENSECAG00000002308	RSPO4	R-spondin 4	1.6855	0.003749
548.	ENSECAG00000008441	ADORA2B	adenosine A2b receptor	1.6854	4.15e-23
549.	ENSECAG00000020887	COL6A3	collagen type VI alpha 3 chain	1.6842	3.44e-08
550.	ENSECAG00000022842	PLOD1	procollagen-lysine,2-oxoglutarate 5-dioxygenase 1	1.6814	2.97e-91
551.	ENSECAG00000000685	B2M	beta-2-microglobulin	1.6767	3.9e-111
552.	ENSECAG00000021989	RIGI	RNA sensor RIG-I	1.6766	3.91e-53
553.	ENSECAG00000010805	PGM5	phosphoglucomutase 5	1.6723	3.12e-05
554.	ENSECAG00000038313	ENSECAG00000038313		1.6701	1.66e-22
555.	ENSECAG00000023808	ATAD2	ATPase family AAA domain containing 2	1.6696	2.95e-38
556.	ENSECAG00000024127	CENPF	centromere protein F	1.6663	9.32e-08
557.	ENSECAG00000034339	ENSECAG00000034339		1.6656	3.16e-66
558.	ENSECAG00000041545	GJD3	gap junction protein delta 3	1.6648	0.001836
559.	ENSECAG00000016742	TJP2	tight junction protein 2	1.6643	2.9e-33
560.	ENSECAG00000015510	FGF7	fibroblast growth factor 7	1.6638	7.07e-47
561.	ENSECAG00000006776	IL15RA	interleukin 15 receptor subunit alpha	1.6637	2.64e-36
562.	ENSECAG00000052358	ENSECAG00000052358		1.6632	0.001556
563.	ENSECAG00000036591	APLN	apelin	1.6604	6.94e-07
564.	ENSECAG00000001373	HSPA12B	heat shock protein family A (Hsp70) member 12B	1.6603	1.26e-30
565.	ENSECAG00000048767	ENSECAG00000048767		1.656	9.46e-05
566.	ENSECAG00000014890	BRCA2	BRCA2 DNA repair associated	1.6529	9.24e-21
567.	ENSECAG00000009746	UBXN11	UBX domain protein 11	1.6526	7.67e-13
568.	ENSECAG00000014953	KIF15	kinesin family member 15	1.6475	5.52e-22
569.	ENSECAG00000014099	GARIN5B	golgi associated RAB2 interactor family member 5B	1.6421	4.94e-06
570.	ENSECAG00000024810	PLA2G4A	phospholipase A2 group IVA	1.6404	3.59e-55
571.	ENSECAG00000011854	CFB	complement factor B	1.6404	1.85e-12
572.	ENSECAG00000017843	ENSECAG00000017843		1.64	0.004994
573.	ENSECAG00000009462	COL14A1	collagen type XIV alpha 1 chain	1.6354	6.65e-10
574.	ENSECAG00000024671	IL12A	interleukin 12A	1.6338	1.19e-09
575.	ENSECAG00000058364	ENSECAG00000058364		1.6318	0.001134
576.	ENSECAG00000030455	ENSECAG00000030455		1.6274	1.64e-11
577.	ENSECAG00000013488	TMEM38B	transmembrane protein 38B	1.6257	2.15e-18
578.	ENSECAG00000025066	PLA2G3	phospholipase A2 group III	1.6244	8.18e-07
579.	ENSECAG00000017971	DDX43	DEAD-box helicase 43	1.6204	0.000529
580.	ENSECAG00000019061	ADAMTS3	ADAM metallopeptidase with thrombospondin type 1 motif 3	1.6199	2.24e-26
581.	ENSECAG00000003310	LY6E	lymphocyte antigen 6 family member E	1.6169	2.96e-87
582.	ENSECAG00000018151	OPTC	opticin	1.6158	0.000428
583.	ENSECAG00000047718	ENSECAG00000047718		1.6112	9.17e-09
584.	ENSECAG00000008906	PARP15	poly(ADP-ribose) polymerase family member 15	1.6089	1.6e-15
585.	ENSECAG00000015456	SPAG5	sperm associated antigen 5	1.6071	1.52e-31
586.	ENSECAG00000024297	COL27A1	collagen type XXVII alpha 1 chain	1.607	1.41e-31
587.	ENSECAG00000023264	RTP4	receptor transporter protein 4	1.6058	1.54e-11
588.	ENSECAG00000007964	EBF1	EBF transcription factor 1	1.605	1.77e-27
589.	ENSECAG00000042977	ENSECAG00000042977		1.6026	4.19e-23
590.	ENSECAG00000017715	CSF1	colony stimulating factor 1	1.6024	7e-104
591.	ENSECAG00000007571	PLAT	plasminogen activator, tissue type	1.6023	8.29e-13
592.	ENSECAG00000014145	TLL2	tolloid like 2	1.5989	4.87e-07
593.	ENSECAG00000014948	CIP2A	cellular inhibitor of PP2A	1.5978	5.29e-29
594.	ENSECAG00000007165	TRAF5	TNF receptor associated factor 5	1.596	7.02e-34
595.	ENSECAG00000009707	PTGS1	prostaglandin-endoperoxide synthase 1	1.5946	8.51e-08
596.	ENSECAG00000000197	TLR3	toll like receptor 3	1.5945	1.54e-28
597.	ENSECAG00000019932	ENSECAG00000019932		1.5944	6.47e-14
598.	ENSECAG00000010977	ARHGAP45	Rho GTPase activating protein 45	1.592	1.64e-10
599.	ENSECAG00000050101	EMP3	epithelial membrane protein 3	1.5914	7.58e-32
600.	ENSECAG00000003460	CKS1B	CDC28 protein kinase regulatory subunit 1B	1.5868	2.43e-15
601.	ENSECAG00000007152	TAP2	transporter 2, ATP binding cassette subfamily B member	1.5844	1.4e-85
602.	ENSECAG00000000574	NIPAL4	NIPA like domain containing 4	1.5806	4.48e-23
603.	ENSECAG00000037422	ENSECAG00000037422		1.5783	6.85e-07
604.	ENSECAG00000026830	ENSECAG00000026830		1.5758	1.5e-14
605.	ENSECAG00000009073	ARHGEF39	Rho guanine nucleotide exchange factor 39	1.5751	1.45e-19
606.	ENSECAG00000009189	XRCC3	X-ray repair cross complementing 3	1.5747	1.32e-33
607.	ENSECAG00000016898	PSMB9	proteasome 20S subunit beta 9	1.5719	1.83e-57
608.	ENSECAG00000002238	MIS12	MIS12 kinetochore complex component	1.571	1.57e-19
609.	ENSECAG00000024906	SPOCK3	SPARC (osteonectin), cwcv and kazal like domains proteoglycan 3	1.5661	4.4e-07
610.	ENSECAG00000020920	NEK2	NIMA related kinase 2	1.5658	4.86e-13
611.	ENSECAG00000008187	PLK4	polo like kinase 4	1.5635	6.97e-23
612.	ENSECAG00000014969	TP53I3	tumor protein p53 inducible protein 3	1.5619	1.1e-38
613.	ENSECAG00000019780	ENSECAG00000019780		1.5606	4.29e-42
614.	ENSECAG00000039655	RARRES1	retinoic acid receptor responder 1	1.5603	3.41e-51
615.	ENSECAG00000024392	BRIP1	BRCA1 interacting helicase 1	1.5602	2.01e-21
616.	ENSECAG00000050552	ENSECAG00000050552		1.5585	1.82e-35
617.	ENSECAG00000018406	CXCL16	C-X-C motif chemokine ligand 16	1.5578	2.95e-47
618.	ENSECAG00000009402	VEGFA	vascular endothelial growth factor A	1.5557	8.59e-84
619.	ENSECAG00000008927	HIPK2	homeodomain interacting protein kinase 2	1.5552	5.95e-71
620.	ENSECAG00000007300	DCLK1	doublecortin like kinase 1	1.5544	3.16e-53
621.	ENSECAG00000005559	GABRA5	gamma-aminobutyric acid type A receptor subunit alpha5	1.5543	2.99e-05
622.	ENSECAG00000036575	MACIR	macrophage immunometabolism regulator	1.5541	2.28e-05
623.	ENSECAG00000009119	JAK2	Janus kinase 2	1.5533	9.24e-39
624.	ENSECAG00000002892	TIMELESS	timeless circadian regulator	1.551	1.34e-33
625.	ENSECAG00000008287	SLC39A14	solute carrier family 39 member 14	1.5508	4.79e-31
626.	ENSECAG00000017458	BNIP3	BCL2 interacting protein 3	1.5501	2e-12
627.	ENSECAG00000022533	GPRC5B	G protein-coupled receptor class C group 5 member B	1.5497	3.44e-41
628.	ENSECAG00000003636	ERAP1	endoplasmic reticulum aminopeptidase 1	1.5457	1e-126
629.	ENSECAG00000014702	MEDAG	mesenteric estrogen dependent adiposis	1.5448	7.39e-86
630.	ENSECAG00000019880	ADAMTS9	ADAM metallopeptidase with thrombospondin type 1 motif 9	1.5447	2.6e-32
631.	ENSECAG00000024817	P4HA2	prolyl 4-hydroxylase subunit alpha 2	1.5439	2e-154
632.	ENSECAG00000046970	ENSECAG00000046970		1.5429	0.00444
633.	ENSECAG00000013435	OAS1	2'-5'-oligoadenylate synthetase 1	1.5425	1.2e-40
634.	ENSECAG00000021634	SLC29A4	solute carrier family 29 member 4	1.5412	7.71e-11
635.	ENSECAG00000007918	TNS4	tensin 4	1.5406	5.88e-10
636.	ENSECAG00000016546	GALNT12	polypeptide N-acetylgalactosaminyltransferase 12	1.5395	1.62e-14
637.	ENSECAG00000021707	RTEL1	regulator of telomere elongation helicase 1	1.5391	1.81e-15
638.	ENSECAG00000009686	DTX3L	deltex E3 ubiquitin ligase 3L	1.5368	6.69e-41
639.	ENSECAG00000045200	ENSECAG00000045200		1.5323	6.19e-05
640.	ENSECAG00000015621	ARHGEF16	Rho guanine nucleotide exchange factor 16	1.5283	0.002029
641.	ENSECAG00000016121	ADAMTS12	ADAM metallopeptidase with thrombospondin type 1 motif 12	1.5273	4.42e-35
642.	ENSECAG00000021019	CPXM1	carboxypeptidase X, M14 family member 1	1.5271	1.71e-31
643.	ENSECAG00000045438	ENSECAG00000045438		1.5237	0.004729
644.	ENSECAG00000060045	ENSECAG00000060045		1.5235	3.75e-24
645.	ENSECAG00000046324	TEX2	testis expressed 2	1.5214	5.01e-59
646.	ENSECAG00000053054	ENSECAG00000053054		1.5213	0.004964
647.	ENSECAG00000016998	CD40	CD40 molecule	1.5211	5.18e-26
648.	ENSECAG00000017906	PRC1	protein regulator of cytokinesis 1	1.521	2.17e-28
649.	ENSECAG00000040575	ENSECAG00000040575		1.5203	2.52e-39
650.	ENSECAG00000001633	FZD10	frizzled class receptor 10	1.5194	1.13e-05
651.	ENSECAG00000009621	INCENP	inner centromere protein	1.5165	6.96e-22
652.	ENSECAG00000023026	PAPPA	pappalysin 1	1.513	4.25e-33
653.	ENSECAG00000004523	TIFA	TRAF interacting protein with forkhead associated domain	1.5127	6.03e-31
654.	ENSECAG00000026863	EFS	embryonal Fyn-associated substrate	1.5094	4.7e-21
655.	ENSECAG00000003634	RHNO1	RAD9-HUS1-RAD1 interacting nuclear orphan 1	1.5082	7.15e-25
656.	ENSECAG00000019161	DIAPH3	diaphanous related formin 3	1.5079	1.22e-19
657.	ENSECAG00000001290	CABP1	calcium binding protein 1	1.5079	7.33e-06
658.	ENSECAG00000011152	STIL	STIL centriolar assembly protein	1.5066	1e-10
659.	ENSECAG00000024121	TCF7L2	transcription factor 7 like 2	1.5049	3.01e-30
660.	ENSECAG00000016241	SEMA5A	semaphorin 5A	1.5007	6.47e-12
661.	ENSECAG00000025993	eca-mir-221	eca-mir-221	1.499	8.15e-05
662.	ENSECAG00000006038	SGO2	shugoshin 2	1.4978	4.81e-16
663.	ENSECAG00000018966	FBXO48	F-box protein 48	1.4974	0.000385
664.	ENSECAG00000000480	ABI3BP	ABI family member 3 binding protein	1.4959	5.44e-41
665.	ENSECAG00000023420	NFKBIA	NFKB inhibitor alpha	1.4948	4.64e-57
666.	ENSECAG00000025150	LMO4	LIM domain only 4	1.493	7.09e-65
667.	ENSECAG00000006686	NCAPG2	non-SMC condensin II complex subunit G2	1.4925	1.72e-25
668.	ENSECAG00000024215	GINS2	GINS complex subunit 2	1.4887	4.11e-17
669.	ENSECAG00000013935	MTUS2	microtubule associated scaffold protein 2	1.488	0.000202
670.	ENSECAG00000023279	GATA6	GATA binding protein 6	1.4871	1.19e-22
671.	ENSECAG00000003836	LRRC75A	leucine rich repeat containing 75A	1.4867	2.02e-09
672.	ENSECAG00000010914	CHSY1	chondroitin sulfate synthase 1	1.4864	4.46e-55
673.	ENSECAG00000030219	ENSECAG00000030219		1.4862	1.57e-16
674.	ENSECAG00000011929	NR4A3	nuclear receptor subfamily 4 group A member 3	1.4852	3.54e-13
675.	ENSECAG00000016705	UGP2	UDP-glucose pyrophosphorylase 2	1.4843	9.33e-83
676.	ENSECAG00000017203	BTG2	BTG anti-proliferation factor 2	1.482	1.92e-35
677.	ENSECAG00000011641	TVP23A	trans-golgi network vesicle A	1.4808	7.7e-08
678.	ENSECAG00000055331	SPNS2	SPNS lysolipid transporter 2, sphingosine-1-phosphate	1.4789	3.04e-26
679.	ENSECAG00000029766	H2AX	H2A.X histone	1.4762	6.99e-10
680.	ENSECAG00000028144	TXNIP	thioredoxin interacting protein	1.4758	1.63e-11
681.	ENSECAG00000006554	PRRG4	proline rich and Gla domain 4	1.4752	4.42e-20
682.	ENSECAG00000007536	HELB	DNA helicase B	1.4752	3.15e-55
683.	ENSECAG00000017451	FAM110A	family with sequence similarity 110 member A	1.4724	2.01e-07
684.	ENSECAG00000017804	UPB1	beta-ureidopropionase 1	1.4716	0.001094
685.	ENSECAG00000009067	SLC16A6	solute carrier family 16 member 6	1.4693	2.16e-10
686.	ENSECAG00000011226	CENPQ	centromere protein Q	1.4687	2.46e-12
687.	ENSECAG00000011673	ENSECAG00000011673		1.4687	3.52e-20
688.	ENSECAG00000020431	SGK1	serum/glucocorticoid regulated kinase 1	1.4686	6.51e-26
689.	ENSECAG00000022610	TAP1	transporter 1, ATP binding cassette subfamily B member	1.4654	3.46e-33
690.	ENSECAG00000021812	STARD5	StAR related lipid transfer domain containing 5	1.4647	2.51e-20
691.	ENSECAG00000023800	AK2	adenylate kinase 2	1.4634	2.29e-37
692.	ENSECAG00000034840	TNFSF13	TNF superfamily member 13	1.4606	6.44e-23
693.	ENSECAG00000012845	MAPRE2	microtubule associated protein RP/EB family member 2	1.46	1.05e-62
694.	ENSECAG00000006229	PIMREG	PICALM interacting mitotic regulator	1.4598	4.26e-08
695.	ENSECAG00000017783	FST	follistatin	1.4596	6.22e-18
696.	ENSECAG00000010371	GAS2L3	growth arrest specific 2 like 3	1.4564	1.75e-11
697.	ENSECAG00000002745	MARCHF8	membrane associated ring-CH-type finger 8	1.4536	2.39e-54
698.	ENSECAG00000011206	MVD	mevalonate diphosphate decarboxylase	1.4505	1.77e-24
699.	ENSECAG00000024852	FABP3	fatty acid binding protein 3	1.4501	2.35e-11
700.	ENSECAG00000022051	GAPDH	glyceraldehyde-3-phosphate dehydrogenase	1.4493	3.74e-59
701.	ENSECAG00000016217	RNF213	ring finger protein 213	1.4489	2.75e-33
702.	ENSECAG00000009562	ZC3H12A	zinc finger CCCH-type containing 12A	1.4468	1.11e-31
703.	ENSECAG00000002113	BARD1	BRCA1 associated RING domain 1	1.4452	6.2e-12
704.	ENSECAG00000059404	ENSECAG00000059404		1.4436	5.52e-49
705.	ENSECAG00000052689	ENSECAG00000052689		1.4408	2.19e-07
706.	ENSECAG00000039158	FDPS	farnesyl diphosphate synthase	1.4401	1.88e-60
707.	ENSECAG00000016974	BRCA1	BRCA1 DNA repair associated	1.4396	5.04e-18
708.	ENSECAG00000001598	IFI35	interferon induced protein 35	1.439	5.82e-33
709.	ENSECAG00000051452	ENSECAG00000051452		1.4388	0.006148
710.	ENSECAG00000013035	ENPP1	ectonucleotide pyrophosphatase/phosphodiesterase 1	1.4386	6.03e-18
711.	ENSECAG00000006133	NXPH4	neurexophilin 4	1.4382	0.000747
712.	ENSECAG00000019276	MCM4	minichromosome maintenance complex component 4	1.4368	1.51e-41
713.	ENSECAG00000016382	ANLN	anillin, actin binding protein	1.4333	2.92e-26
714.	ENSECAG00000020563	PIM1	Pim-1 proto-onco, serine/threonine kinase	1.4333	9.27e-80
715.	ENSECAG00000005865	HAUS8	HAUS augmin like complex subunit 8	1.4322	2.1e-31
716.	ENSECAG00000017194	FANCB	FA complementation group B	1.4291	4.3e-09
717.	ENSECAG00000009797	PRTFDC1	phosphoribosyl transferase domain containing 1	1.4281	2.08e-10
718.	ENSECAG00000010188	ABHD3	abhydrolase domain containing 3, phospholipase	1.4261	2.49e-31
719.	ENSECAG00000013037	ALDOC	aldolase, fructose-bisphosphate C	1.4249	7.8e-33
720.	ENSECAG00000000138	ACVR2A	activin A receptor type 2A	1.4237	4.72e-56
721.	ENSECAG00000019750	IL6ST	interleukin 6 cytokine family signal transducer	1.4211	4.82e-40
722.	ENSECAG00000020295	GEN1	GEN1 Holliday junction 5' flap endonuclease	1.4186	9.99e-17
723.	ENSECAG00000057046	ENSECAG00000057046		1.4149	0.012702
724.	ENSECAG00000034395	ENSECAG00000034395		1.4144	3.38e-39
725.	ENSECAG00000055030	ENSECAG00000055030		1.4133	1.49e-08
726.	ENSECAG00000008759	DRAM1	DNA damage regulated autophagy modulator 1	1.4118	1.61e-23
727.	ENSECAG00000010858	ANKRD37	ankyrin repeat domain 37	1.4108	7.93e-12
728.	ENSECAG00000014059	ECT2	epithelial cell transforming 2	1.4069	1.94e-27
729.	ENSECAG00000005447	GUCY1A1	guanylate cyclase 1 soluble subunit alpha 1	1.4039	0.000933
730.	ENSECAG00000039673	ENSECAG00000039673		1.4033	2.77e-51
731.	ENSECAG00000030805	ENSECAG00000030805		1.4025	7.3e-13
732.	ENSECAG00000015412	WDHD1	WD repeat and HMG-box DNA binding protein 1	1.402	3.29e-53
733.	ENSECAG00000045231	CHEK1	checkpoint kinase 1	1.4019	4.1e-11
734.	ENSECAG00000019382	S100A10	S100 calcium binding protein A10	1.4002	3.07e-10
735.	ENSECAG00000050186	ENSECAG00000050186		1.4002	1.39e-06
736.	ENSECAG00000015115	RHBDL1	rhomboid like 1	1.3994	3.7e-06
737.	ENSECAG00000015140	LIPG	lipase G, endothelial type	1.3988	2.82e-16
738.	ENSECAG00000013162	PCNA	proliferating cell nuclear antigen	1.3948	5.66e-43
739.	ENSECAG00000012132	ENSECAG00000012132		1.392	7.23e-28
740.	ENSECAG00000018634	UBASH3B	ubiquitin associated and SH3 domain containing B	1.3912	0.005073
741.	ENSECAG00000033714	ENSECAG00000033714		1.3896	0.002769
742.	ENSECAG00000020766	NHS	NHS actin remodeling regulator	1.3895	4.09e-12
743.	ENSECAG00000015102	MYOZ3	myozenin 3	1.3889	1.53e-05
744.	ENSECAG00000015249	REEP4	receptor accessory protein 4	1.3884	1.91e-22
745.	ENSECAG00000059103	IL36G	interleukin 36 gamma	1.3881	8.97e-05
746.	ENSECAG00000008517	PNMA2	PNMA family member 2	1.3874	1.13e-07
747.	ENSECAG00000010619	F12	coagulation factor XII	1.3868	2.05e-06
748.	ENSECAG00000017796	NCAPD2	non-SMC condensin I complex subunit D2	1.3846	9.63e-42
749.	ENSECAG00000010666	KNSTRN	kinetochore localized astrin (SPAG5) binding protein	1.3846	3.36e-14
750.	ENSECAG00000018503	PARP3	poly(ADP-ribose) polymerase family member 3	1.3841	1.14e-49
751.	ENSECAG00000030260	OR5D132P	olfactory receptor family 5 subfamily D member 132, pseudo	1.3838	0.004257
752.	ENSECAG00000017386	ITGA1	integrin subunit alpha 1	1.3828	1.81e-45
753.	ENSECAG00000015119	PHACTR1	phosphatase and actin regulator 1	1.3785	0.006889
754.	ENSECAG00000024138	CREG1	cellular repressor of E1A stimulateds 1	1.3783	5.25e-31
755.	ENSECAG00000044187	ENSECAG00000044187		1.3782	1.92e-28
756.	ENSECAG00000008358	ADA	adenosine deaminase	1.3778	6.98e-39
757.	ENSECAG00000017483	PSD3	pleckstrin and Sec7 domain containing 3	1.3776	1.06e-17
758.	ENSECAG00000006077	POLD1	DNA polymerase delta 1, catalytic subunit	1.3772	1.18e-18
759.	ENSECAG00000018544	SPDL1	spindle apparatus coiled-coil protein 1	1.3757	5.4e-28
760.	ENSECAG00000060206	ENSECAG00000060206		1.3756	2.88e-38
761.	ENSECAG00000044515	ENSECAG00000044515		1.3744	3.02e-21
762.	ENSECAG00000003029	CDC25C	cell division cycle 25C	1.3726	4.3e-14
763.	ENSECAG00000006801	NMI	N-myc and STAT interactor	1.3722	1.89e-43
764.	ENSECAG00000024182	VSTM4	V-set and transmembrane domain containing 4	1.3722	3.83e-68
765.	ENSECAG00000017127	CENPO	centromere protein O	1.3709	9.19e-12
766.	ENSECAG00000016173	TK1	thymidine kinase 1	1.3698	2.73e-15
767.	ENSECAG00000017482	RNF24	ring finger protein 24	1.3683	5.13e-79
768.	ENSECAG00000018887	PSMB8	proteasome 20S subunit beta 8	1.3647	8.66e-45
769.	ENSECAG00000018935	SRPX	sushi repeat containing protein X-linked	1.364	3.81e-27
770.	ENSECAG00000029763	5_8S_rRNA	5.8S ribosomal RNA	1.3636	0.000618
771.	ENSECAG00000000398	PITRM1	pitrilysin metallopeptidase 1	1.3604	3.55e-40
772.	ENSECAG00000013924	SERPIND1	serpin family D member 1	1.3604	0.010591
773.	ENSECAG00000041174	ENSECAG00000041174		1.3603	0.001036
774.	ENSECAG00000018012	SELENBP1	selenium binding protein 1	1.3567	0.000197
775.	ENSECAG00000000288	IL1R2	interleukin 1 receptor type 2	1.3555	0.009278
776.	ENSECAG00000007808	DCBLD1	discoidin, CUB and LCCL domain containing 1	1.3555	3.94e-24
777.	ENSECAG00000023113	SASS6	SAS-6 centriolar assembly protein	1.355	5.28e-22
778.	ENSECAG00000003944	ENSECAG00000003944		1.3527	9.66e-14
779.	ENSECAG00000057059	ENSECAG00000057059		1.3511	0.000235
780.	ENSECAG00000016383	USP53	ubiquitin specific peptidase 53	1.3508	4.12e-25
781.	ENSECAG00000035182	ENSECAG00000035182		1.3504	8.48e-22
782.	ENSECAG00000018444	NEFH	neurofilament heavy chain	1.3496	0.008046
783.	ENSECAG00000047032	ENSECAG00000047032		1.3492	0.009316
784.	ENSECAG00000015746	SMC1B	structural maintenance of chromosomes 1B	1.3475	5.75e-06
785.	ENSECAG00000035238	IFITM5	interferon induced transmembrane protein 5	1.3434	2.23e-17
786.	ENSECAG00000015438	SUV39H1	SUV39H1 histone lysine methyltransferase	1.3409	5.05e-13
787.	ENSECAG00000007470	NCAPG	non-SMC condensin I complex subunit G	1.3385	1.27e-28
788.	ENSECAG00000021857	ENSECAG00000021857		1.3351	0.00031
789.	ENSECAG00000020326	CLSTN3	calsyntenin 3	1.3333	1.61e-19
790.	ENSECAG00000013291	PER1	period circadian regulator 1	1.333	5.04e-24
791.	ENSECAG00000011558	RITA1	RBPJ interacting and tubulin associated 1	1.332	2.17e-22
792.	ENSECAG00000047831	ENSECAG00000047831		1.3312	4.23e-26
793.	ENSECAG00000047048	GARIN1A	golgi associated RAB2 interactor 1A	1.3284	1.01e-10
794.	ENSECAG00000008596	THEMIS2	thymocyte selection associated family member 2	1.3279	0.001382
795.	ENSECAG00000020448	UBE2T	ubiquitin conjugating enzyme E2 T	1.327	3.99e-10
796.	ENSECAG00000024214	FANCA	FA complementation group A	1.3233	2.18e-20
797.	ENSECAG00000031808	SAPCD2	suppressor APC domain containing 2	1.3227	3.98e-05
798.	ENSECAG00000023496	IRX3	iroquois homeobox 3	1.3221	4.59e-05
799.	ENSECAG00000021462	SFMBT2	Scm like with four mbt domains 2	1.3216	1.68e-17
800.	ENSECAG00000008466	BIRC5	baculoviral IAP repeat containing 5	1.3171	1.2e-13
801.	ENSECAG00000009553	CADM3	cell adhesion molecule 3	1.3156	4.01e-27
802.	ENSECAG00000023566	DHRS9	dehydrogenase/reductase 9	1.3154	1.93e-45
803.	ENSECAG00000011728	PYGL	glycogen phosphorylase L	1.3151	1.15e-41
804.	ENSECAG00000003345	ENO1	enolase 1	1.3121	7.63e-41
805.	ENSECAG00000031911	ENSECAG00000031911		1.3117	0.000427
806.	ENSECAG00000004590	TIPIN	TIMELESS interacting protein	1.3106	4.64e-33
807.	ENSECAG00000017894	CKAP2	cytoskeleton associated protein 2	1.307	4.51e-17
808.	ENSECAG00000013825	NOD1	nucleotide binding oligomerization domain containing 1	1.3062	1.05e-21
809.	ENSECAG00000016394	IL1R1	interleukin 1 receptor type 1	1.3057	4.57e-31
810.	ENSECAG00000021072	KNTC1	kinetochore associated 1	1.3053	1.66e-25
811.	ENSECAG00000010035	SCUBE2	signal peptide, CUB domain and EGF like domain containing 2	1.3046	3.59e-22
812.	ENSECAG00000024465	ERAP2	endoplasmic reticulum aminopeptidase 2	1.3041	2.8e-56
813.	ENSECAG00000001935	LRRC14B	leucine rich repeat containing 14B	1.3026	0.005121
814.	ENSECAG00000002958	LRRC4	leucine rich repeat containing 4	1.302	0.006249
815.	ENSECAG00000055909	ENSECAG00000055909		1.301	0.003219
816.	ENSECAG00000000122	GDA	guanine deaminase	1.3001	3.43e-32
817.	ENSECAG00000008281	SPATA20	spermatosis associated 20	1.299	0.000629
818.	ENSECAG00000047787	ENSECAG00000047787		1.2977	7e-14
819.	ENSECAG00000052890	ENSECAG00000052890		1.2977	1.93e-06
820.	ENSECAG00000019391	TNFSF10	TNF superfamily member 10	1.2948	2.7e-09
821.	ENSECAG00000017120	GINM1	glycosylated integral membrane protein 1	1.2943	7.16e-74
822.	ENSECAG00000020174	CENPW	centromere protein W	1.2941	3.8e-11
823.	ENSECAG00000010558	PTGFR	prostaglandin F receptor	1.2931	5.92e-23
824.	ENSECAG00000020125	BCR	BCR activator of RhoGEF and GTPase	1.293	5.55e-62
825.	ENSECAG00000000171	NPAS2	neuronal PAS domain protein 2	1.293	1.13e-19
826.	ENSECAG00000023134	KCNK5	potassium two pore domain channel subfamily K member 5	1.2923	4.27e-20
827.	ENSECAG00000004433	ENSECAG00000004433		1.2906	2.5e-10
828.	ENSECAG00000016971	TRERF1	transcriptional regulating factor 1	1.2882	1.51e-16
829.	ENSECAG00000011017	LMNB2	lamin B2	1.2865	1.14e-30
830.	ENSECAG00000007848	ITGA9	integrin subunit alpha 9	1.2862	2.09e-22
831.	ENSECAG00000034330	ENSECAG00000034330		1.2843	4.15e-08
832.	ENSECAG00000024522	POLH	DNA polymerase eta	1.284	2.06e-36
833.	ENSECAG00000016576	C1QTNF12	C1q and TNF related 12	1.2833	5.85e-06
834.	ENSECAG00000013659	TUBB4B	tubulin beta 4B class IVb	1.2812	7.71e-22
835.	ENSECAG00000008679	ACSL1	acyl-CoA synthetase long chain family member 1	1.281	1.45e-82
836.	ENSECAG00000022251	MAP3K15	mitogen-activated protein kinase kinase kinase 15	1.2802	0.001371
837.	ENSECAG00000015424	LIG1	DNA ligase 1	1.2799	1.63e-23
838.	ENSECAG00000033152	ENSECAG00000033152		1.279	7.13e-19
839.	ENSECAG00000025038	LOXL2	lysyl oxidase like 2	1.2784	1.55e-25
840.	ENSECAG00000052431	ENSECAG00000052431		1.2784	6.71e-08
841.	ENSECAG00000048720	ENSECAG00000048720		1.2751	4.16e-08
842.	ENSECAG00000023527	PHF19	PHD finger protein 19	1.275	4.3e-17
843.	ENSECAG00000011355	TRAF3IP3	TRAF3 interacting protein 3	1.2747	0.012881
844.	ENSECAG00000035538	ENSECAG00000035538		1.2746	0.010348
845.	ENSECAG00000004572	CH25H	cholesterol 25-hydroxylase	1.2742	8.42e-39
846.	ENSECAG00000017218	EPB41L1	erythrocyte membrane protein band 4.1 like 1	1.2721	1.8e-12
847.	ENSECAG00000004544	HRH1	histamine receptor H1	1.2705	7.63e-14
848.	ENSECAG00000021538	CKAP2L	cytoskeleton associated protein 2 like	1.2673	1.81e-15
849.	ENSECAG00000024862	HDX	highly divergent homeobox	1.2665	7.55e-05
850.	ENSECAG00000010069	XRCC2	X-ray repair cross complementing 2	1.2628	2.83e-08
851.	ENSECAG00000044966	ENSECAG00000044966		1.2623	3.76e-05
852.	ENSECAG00000046910	ENSECAG00000046910		1.26	0.000782
853.	ENSECAG00000037361	TMEM190	transmembrane protein 190	1.2593	0.015786
854.	ENSECAG00000003367	RAD51C	RAD51 paralog C	1.2561	2.08e-14
855.	ENSECAG00000014323	SKA3	spindle and kinetochore associated complex subunit 3	1.2541	7.23e-15
856.	ENSECAG00000015448	TAPBP	TAP binding protein	1.2527	1.89e-51
857.	ENSECAG00000014491	NLRC5	NLR family CARD domain containing 5	1.2509	6.76e-41
858.	ENSECAG00000012086	NECAB3	N-terminal EF-hand calcium binding protein 3	1.2477	2.46e-22
859.	ENSECAG00000000721	MYCBPAP	MYCBP associated protein	1.2476	7.46e-05
860.	ENSECAG00000059078	ENSECAG00000059078		1.2461	3.52e-28
861.	ENSECAG00000014774	MMP23	matrix metallopeptidase 23	1.2454	9.85e-14
862.	ENSECAG00000000684	KDM8	lysine demethylase 8	1.2432	3.44e-27
863.	ENSECAG00000016661	NR4A1	nuclear receptor subfamily 4 group A member 1	1.242	1.06e-13
864.	ENSECAG00000011993	THBS3	thrombospondin 3	1.2406	4.01e-21
865.	ENSECAG00000021211	COL15A1	collagen type XV alpha 1 chain	1.2406	7.72e-30
866.	ENSECAG00000009192	SRGN	serglycin	1.2405	0.000107
867.	ENSECAG00000016902	PRR16	proline rich 16	1.239	0.002675
868.	ENSECAG00000052464	APOLD1	apolipoprotein L domain containing 1	1.2381	0.013914
869.	ENSECAG00000006359	PDP2	pyruvate dehydrogenase phosphatase catalytic subunit 2	1.2379	1.82e-12
870.	ENSECAG00000008840	MCM6	minichromosome maintenance complex component 6	1.2377	1.37e-37
871.	ENSECAG00000018531	GEM	GTP binding protein overexpressed in skeletal muscle	1.236	1.6e-29
872.	ENSECAG00000025636	SNORD7	small nucleolar RNA, C/D box 7	1.2335	0.00611
873.	ENSECAG00000012830	CHN2	chimerin 2	1.2299	5.03e-09
874.	ENSECAG00000022705	IL16	interleukin 16	1.2265	3.38e-22
875.	ENSECAG00000011823	ARHGAP19	Rho GTPase activating protein 19	1.226	9.29e-08
876.	ENSECAG00000013771	PDE4D	phosphodiesterase 4D	1.2254	5.03e-32
877.	ENSECAG00000010059	CA9	carbonic anhydrase 9	1.2253	1.3e-07
878.	ENSECAG00000021301	MAN1A1	mannosidase alpha class 1A member 1	1.225	9.1e-55
879.	ENSECAG00000016722	CENPU	centromere protein U	1.2238	1.05e-28
880.	ENSECAG00000018864	CPNE2	copine 2	1.2232	5.13e-29
881.	ENSECAG00000019398	TFPI2	tissue factor pathway inhibitor 2	1.221	3.17e-22
882.	ENSECAG00000011475	ZNF703	zinc finger protein 703	1.2209	2.43e-14
883.	ENSECAG00000000949	GPR84	G protein-coupled receptor 84	1.2191	0.014785
884.	ENSECAG00000017143	ENSECAG00000017143		1.2186	0.000385
885.	ENSECAG00000021766	PCOLCE	procollagen C-endopeptidase enhancer	1.2186	4.9e-146
886.	ENSECAG00000012252	SLC17A9	solute carrier family 17 member 9	1.2185	3.23e-40
887.	ENSECAG00000010132	HMGB2	high mobility group box 2	1.2153	3.71e-28
888.	ENSECAG00000002250	SPRY2	sprouty RTK signaling antagonist 2	1.2132	7.28e-19
889.	ENSECAG00000038539	UBALD2	UBA like domain containing 2	1.2093	8.59e-27
890.	ENSECAG00000015739	TOPBP1	DNA topoisomerase II binding protein 1	1.2088	1.03e-44
891.	ENSECAG00000047970	ENSECAG00000047970		1.2063	0.000188
892.	ENSECAG00000001064	RET	ret proto-onco	1.2044	0.004179
893.	ENSECAG00000035532	ENSECAG00000035532		1.2041	1.94e-49
894.	ENSECAG00000002184	ENSECAG00000002184		1.204	0.004591
895.	ENSECAG00000000843	FOXC2	forkhead box C2	1.2025	0.009668
896.	ENSECAG00000047800	ENSECAG00000047800		1.202	6.53e-25
897.	ENSECAG00000007476	RELT	RELT TNF receptor	1.2011	2.91e-09
898.	ENSECAG00000023301	GPX8	glutathione peroxidase 8 (putative)	1.1997	1.23e-65
899.	ENSECAG00000011797	SOD2	superoxide dismutase 2	1.1988	9.18e-08
900.	ENSECAG00000054832	ENSECAG00000054832		1.1981	1.08e-09
901.	ENSECAG00000056325	SERPINB2	serpin family B member 2	1.1929	1.5e-10
902.	ENSECAG00000009634	IL17RC	interleukin 17 receptor C	1.1925	4.3e-17
903.	ENSECAG00000045453	ENSECAG00000045453		1.1922	0.00254
904.	ENSECAG00000018438	CEP55	centrosomal protein 55	1.191	4.42e-09
905.	ENSECAG00000001372	SYN1	synapsin I	1.1904	2.4e-05
906.	ENSECAG00000020789	SPON1	spondin 1	1.1881	3.69e-19
907.	ENSECAG00000017558	MLKL	mixed lineage kinase domain like pseudokinase	1.1879	3.67e-12
908.	ENSECAG00000023146	RDH13	retinol dehydrogenase 13	1.1869	2.6e-34
909.	ENSECAG00000018306	CREB3L1	cAMP responsive element binding protein 3 like 1	1.1853	5.71e-43
910.	ENSECAG00000012179	RGS2	regulator of G protein signaling 2	1.1848	1.61e-26
911.	ENSECAG00000001249	SOCS3	suppressor of cytokine signaling 3	1.1841	2.7e-15
912.	ENSECAG00000010055	RSAD2	radical S-adenosyl methionine domain containing 2	1.184	0.016694
913.	ENSECAG00000013870	CERCAM	cerebral endothelial cell adhesion molecule	1.1835	5.71e-38
914.	ENSECAG00000031050	ENSECAG00000031050		1.1832	0.000774
915.	ENSECAG00000019433	CDKN3	cyclin dependent kinase inhibitor 3	1.1781	4.69e-07
916.	ENSECAG00000014691	DENND3	DENN domain containing 3	1.1763	8.26e-21
917.	ENSECAG00000020669	LDHA	lactate dehydrogenase A	1.1727	4.07e-28
918.	ENSECAG00000021905	HK2	hexokinase 2	1.1726	2.94e-26
919.	ENSECAG00000002911	KCTD11	potassium channel tetramerization domain containing 11	1.1713	1.58e-17
920.	ENSECAG00000021909	TEDC1	tubulin epsilon and delta complex 1	1.1686	3.67e-11
921.	ENSECAG00000021598	ZFAND2A	zinc finger AN1-type containing 2A	1.1675	1.63e-15
922.	ENSECAG00000002377	SPESP1	sperm equatorial segment protein 1	1.1662	7.15e-33
923.	ENSECAG00000005082	LRRC3	leucine rich repeat containing 3	1.166	0.001336
924.	ENSECAG00000008923	THBS1	thrombospondin 1	1.1654	8.55e-27
925.	ENSECAG00000000781	ANKLE1	ankyrin repeat and LEM domain containing 1	1.1647	1.48e-09
926.	ENSECAG00000010916	TRAM2	translocation associated membrane protein 2	1.1646	2.45e-43
927.	ENSECAG00000016676	SEMA6D	semaphorin 6D	1.1621	2.86e-11
928.	ENSECAG00000017910	PSME2	proteasome activator subunit 2	1.1615	4.45e-42
929.	ENSECAG00000054242	ENSECAG00000054242		1.1614	9.23e-28
930.	ENSECAG00000011656	DPH5	diphthamide biosynthesis 5	1.1599	8.71e-23
931.	ENSECAG00000035160	MLNR	motilin receptor	1.1592	0.013681
932.	ENSECAG00000017598	IMPA2	inositol monophosphatase 2	1.1582	8.36e-10
933.	ENSECAG00000000874	ACKR1	atypical chemokine receptor 1	1.1566	4.85e-07
934.	ENSECAG00000019767	ENSECAG00000019767		1.1565	5.41e-25
935.	ENSECAG00000015547	MBOAT7	membrane bound O-acyltransferase domain containing 7	1.1555	5.87e-41
936.	ENSECAG00000014207	TENT5A	terminal nucleotidyltransferase 5A	1.1549	7.94e-14
937.	ENSECAG00000009576	MMS22L	MMS22 like, DNA repair protein	1.1544	6.55e-15
938.	ENSECAG00000021015	ATP8B1	ATPase phospholipid transporting 8B1	1.1533	1.05e-51
939.	ENSECAG00000051789	ENSECAG00000051789		1.151	9.23e-23
940.	ENSECAG00000010078	CIT	citron rho-interacting serine/threonine kinase	1.1501	1.87e-20
941.	ENSECAG00000022137	DNA2	DNA replication helicase/nuclease 2	1.1495	3.56e-08
942.	ENSECAG00000008049	EPOR	erythropoietin receptor	1.1492	6.18e-07
943.	ENSECAG00000023484	SKA1	spindle and kinetochore associated complex subunit 1	1.149	0.000133
944.	ENSECAG00000015297	PRIM1	DNA primase subunit 1	1.148	2.88e-22
945.	ENSECAG00000016854	ACSL4	acyl-CoA synthetase long chain family member 4	1.1474	1.94e-69
946.	ENSECAG00000021209	CRELD2	cysteine rich with EGF like domains 2	1.1465	1.04e-24
947.	ENSECAG00000010241	SPSB4	splA/ryanodine receptor domain and SOCS box containing 4	1.1442	1.55e-07
948.	ENSECAG00000032390	TNFRSF6B	TNF receptor superfamily member 6b	1.144	0.012875
949.	ENSECAG00000047793	ENSECAG00000047793		1.1416	0.01414
950.	ENSECAG00000000263	SLC35A2	solute carrier family 35 member A2	1.14	1.33e-25
951.	ENSECAG00000024590	SLC39A13	solute carrier family 39 member 13	1.1392	1.74e-49
952.	ENSECAG00000013089	FKBP10	FKBP prolyl isomerase 10	1.1382	1.31e-58
953.	ENSECAG00000010043	SATB2	SATB homeobox 2	1.1349	1.1e-05
954.	ENSECAG00000018874	PRICKLE1	prickle planar cell polarity protein 1	1.1349	2.97e-26
955.	ENSECAG00000024429	IRF9	interferon regulatory factor 9	1.1336	2.35e-16
956.	ENSECAG00000013731	STC1	stanniocalcin 1	1.1325	2.19e-05
957.	ENSECAG00000050881	ENSECAG00000050881		1.132	0.008237
958.	ENSECAG00000012414	ASPHD1	aspartate beta-hydroxylase domain containing 1	1.1302	4.43e-20
959.	ENSECAG00000024050	SCLT1	sodium channel and clathrin linker 1	1.13	7.82e-10
960.	ENSECAG00000006881	CKAP4	cytoskeleton associated protein 4	1.1288	1.34e-67
961.	ENSECAG00000002569	FLRT3	fibronectin leucine rich transmembrane protein 3	1.125	1.48e-11
962.	ENSECAG00000021764	WDR90	WD repeat domain 90	1.1248	2.65e-16
963.	ENSECAG00000022178	EBP	EBP cholestenol delta-isomerase	1.1187	1.81e-21
964.	ENSECAG00000012634	CEP78	centrosomal protein 78	1.118	1.26e-12
965.	ENSECAG00000007439	GRIN2C	glutamate ionotropic receptor NMDA type subunit 2C	1.1176	0.01502
966.	ENSECAG00000037807	ENSECAG00000037807		1.1154	0.000116
967.	ENSECAG00000022164	SMC4	structural maintenance of chromosomes 4	1.1152	4.01e-32
968.	ENSECAG00000009783	NRIP3	nuclear receptor interacting protein 3	1.1141	6.63e-07
969.	ENSECAG00000001407	CHSY3	chondroitin sulfate synthase 3	1.1133	6.73e-26
970.	ENSECAG00000009992	PGP	phosphoglycolate phosphatase	1.1114	1.17e-27
971.	ENSECAG00000031932	TMEM63C	transmembrane protein 63C	1.1112	0.001981
972.	ENSECAG00000017765	MYO1B	myosin IB	1.1101	1.82e-42
973.	ENSECAG00000024988	PARP14	poly(ADP-ribose) polymerase family member 14	1.1075	2.45e-39
974.	ENSECAG00000056686	ENSECAG00000056686		1.1068	0.015329
975.	ENSECAG00000023118	MCC	MCC regulator of WNT signaling pathway	1.1065	4.63e-27
976.	ENSECAG00000023280	FADS1	fatty acid desaturase 1	1.1055	1.22e-54
977.	ENSECAG00000059651	ENSECAG00000059651		1.1055	0.001382
978.	ENSECAG00000024406	KCP	kielin cysteine rich BMP regulator	1.1035	0.0023
979.	ENSECAG00000006418	H3C12	H3 clustered histone 12	1.1022	0.013605
980.	ENSECAG00000016855	PSME1	proteasome activator subunit 1	1.1021	1.74e-47
981.	ENSECAG00000017197	RANBP1	RAN binding protein 1	1.1006	1.05e-51
982.	ENSECAG00000018367	ZWILCH	zwilch kinetochore protein	1.1003	3.17e-27
983.	ENSECAG00000008700	MDGA1	MAM domain containing glycosylphosphatidylinositol anchor 1	1.0992	0.00801
984.	ENSECAG00000017922	ADAM19	ADAM metallopeptidase domain 19	1.0983	1.3e-50
985.	ENSECAG00000016606	LPAR1	lysophosphatidic acid receptor 1	1.0977	3.87e-39
986.	ENSECAG00000013124	BCL3	BCL3 transcription coactivator	1.0958	5.35e-22
987.	ENSECAG00000015218	DBF4B	DBF4 zinc finger B	1.0938	6.6e-05
988.	ENSECAG00000026827	ENSECAG00000026827		1.0936	5.83e-15
989.	ENSECAG00000006445	CDCA4	cell division cycle associated 4	1.0935	1.95e-28
990.	ENSECAG00000009864	PTPRD	protein tyrosine phosphatase receptor type D	1.0926	5.95e-09
991.	ENSECAG00000006204	CCDC73	coiled-coil domain containing 73	1.0923	0.00047
992.	ENSECAG00000022780	TTYH2	tweety family member 2	1.0912	0.000462
993.	ENSECAG00000015780	ADRB3	adrenoceptor beta 3	1.0896	0.017141
994.	ENSECAG00000013636	HELZ2	helicase with zinc finger 2	1.0889	1.66e-25
995.	ENSECAG00000017845	GGCT	gamma-glutamylcyclotransferase	1.0881	1.55e-06
996.	ENSECAG00000011711	SUSD6	sushi domain containing 6	1.086	3.77e-31
997.	ENSECAG00000022933	ELL2	elongation factor for RNA polymerase II 2	1.0847	7.36e-30
998.	ENSECAG00000021529	EZH2	enhancer of zeste 2 polycomb repressive complex 2 subunit	1.0815	1e-13
999.	ENSECAG00000014563	POLR1F	RNA polymerase I subunit F	1.0802	1.52e-22
1000.	ENSECAG00000008609	TACR2	tachykinin receptor 2	1.0796	0.002626
1001.	ENSECAG00000048969	ENSECAG00000048969		1.0792	9.61e-07
1002.	ENSECAG00000019125	FASN	fatty acid synthase	1.0771	9.32e-21
1003.	ENSECAG00000024654	CD81	CD81 molecule	1.0769	4.82e-40
1004.	ENSECAG00000011978	LRR1	leucine rich repeat protein 1	1.0766	2.99e-07
1005.	ENSECAG00000039860	EXOSC6	exosome component 6	1.0747	1.43e-09
1006.	ENSECAG00000021289	CCNE1	cyclin E1	1.0736	1.12e-10
1007.	ENSECAG00000007588	EREG	epiregulin	1.0734	2.68e-07
1008.	ENSECAG00000059075	FAM180A	family with sequence similarity 180 member A	1.0714	5.11e-11
1009.	ENSECAG00000056346	ENSECAG00000056346		1.0714	0.001759
1010.	ENSECAG00000045610	ENSECAG00000045610		1.071	8.15e-05
1011.	ENSECAG00000021358	SFRP1	secreted frizzled related protein 1	1.0709	6.58e-32
1012.	ENSECAG00000009676	SAP30	Sin3A associated protein 30	1.0689	1.89e-19
1013.	ENSECAG00000021799	MYRF	myelin regulatory factor	1.0677	1.09e-06
1014.	ENSECAG00000051098	ENSECAG00000051098		1.0673	0.026585
1015.	ENSECAG00000015149	MCM7	minichromosome maintenance complex component 7	1.0655	4.49e-48
1016.	ENSECAG00000037706	GMFG	glia maturation factor gamma	1.0655	0.007771
1017.	ENSECAG00000035032	NXT1	nuclear transport factor 2 like export factor 1	1.0653	3.43e-27
1018.	ENSECAG00000031941	ENSECAG00000031941		1.0632	0.000889
1019.	ENSECAG00000000579	ADAMTS17	ADAM metallopeptidase with thrombospondin type 1 motif 17	1.0629	1.68e-10
1020.	ENSECAG00000030024	MAPK13	mitogen-activated protein kinase 13	1.0623	0.000249
1021.	ENSECAG00000025101	NELL2	neural EGFL like 2	1.0608	0.000103
1022.	ENSECAG00000019253	CBX8	chromobox 8	1.06	4.56e-07
1023.	ENSECAG00000011882	THOP1	thimet oligopeptidase 1	1.0597	8.32e-38
1024.	ENSECAG00000010720	ELOVL6	ELOVL fatty acid elongase 6	1.0591	3.73e-18
1025.	ENSECAG00000005228	PHGDH	phosphoglycerate dehydrogenase	1.0588	2.6e-19
1026.	ENSECAG00000019410	FXYD5	FXYD domain containing ion transport regulator 5	1.0587	4.75e-28
1027.	ENSECAG00000012035	HAUS5	HAUS augmin like complex subunit 5	1.0585	1.19e-11
1028.	ENSECAG00000019890	VRK1	VRK serine/threonine kinase 1	1.058	7.31e-11
1029.	ENSECAG00000024967	CTSZ	cathepsin Z	1.0578	7.8e-27
1030.	ENSECAG00000032492	ENSECAG00000032492		1.0577	0.002191
1031.	ENSECAG00000015446	PLP1	proteolipid protein 1	1.0571	0.010292
1032.	ENSECAG00000021614	RFC3	replication factor C subunit 3	1.0546	7e-08
1033.	ENSECAG00000010356	FAM78A	family with sequence similarity 78 member A	1.0542	0.018987
1034.	ENSECAG00000032606	ENSECAG00000032606		1.0535	0.000294
1035.	ENSECAG00000020036	KRT10A	keratin 10A	1.0534	9.71e-11
1036.	ENSECAG00000004444	C26H21orf91	chromosome 26 C21orf91 homolog	1.0533	3.7e-14
1037.	ENSECAG00000021815	P3H3	prolyl 3-hydroxylase 3	1.0528	1.05e-51
1038.	ENSECAG00000004339	MIS18BP1	MIS18 binding protein 1	1.0525	3.43e-20
1039.	ENSECAG00000015009	UGDH	UDP-glucose 6-dehydrogenase	1.0467	4.7e-34
1040.	ENSECAG00000019989	SNRPG	small nuclear ribonucleoprotein polypeptide G	1.046	5.53e-27
1041.	ENSECAG00000016545	SDK1	sidekick cell adhesion molecule 1	1.0458	2.52e-25
1042.	ENSECAG00000014231	TONSL	tonsoku like, DNA repair protein	1.0431	7.78e-30
1043.	ENSECAG00000010786	PGAM1	phosphoglycerate mutase 1	1.043	5.43e-27
1044.	ENSECAG00000022964	CDC7	cell division cycle 7	1.0422	1.02e-20
1045.	ENSECAG00000010512	RCN3	reticulocalbin 3	1.0413	1.05e-51
1046.	ENSECAG00000059551	TUBA1B	tubulin alpha 1b	1.0412	1.3e-45
1047.	ENSECAG00000017630	MOCOS	molybdenum cofactor sulfurase	1.0388	2.69e-19
1048.	ENSECAG00000026912	CENPH	centromere protein H	1.0388	2.96e-14
1049.	ENSECAG00000017109	QSOX1	quiescin sulfhydryl oxidase 1	1.0372	1.42e-45
1050.	ENSECAG00000021428	GYS1	glycogen synthase 1	1.037	1.03e-30
1051.	ENSECAG00000011530	MOV10	Mov10 RISC complex RNA helicase	1.0365	1.24e-45
1052.	ENSECAG00000019266	SLC35F2	solute carrier family 35 member F2	1.0357	8.25e-27
1053.	ENSECAG00000023847	RRM1	ribonucleotide reductase catalytic subunit M1	1.0347	4.83e-35
1054.	ENSECAG00000023266	OSBPL10	oxysterol binding protein like 10	1.0335	1.44e-29
1055.	ENSECAG00000036729	C1QL1	complement C1q like 1	1.0331	0.015955
1056.	ENSECAG00000016522	SCG3	secretogranin III	1.0326	7.4e-09
1057.	ENSECAG00000000367	RFC2	replication factor C subunit 2	1.032	1.08e-24
1058.	ENSECAG00000012954	ORAI1	ORAI calcium release-activated calcium modulator 1	1.0311	5.11e-12
1059.	ENSECAG00000007133	TPPP3	tubulin polymerization promoting protein family member 3	1.0309	0.010856
1060.	ENSECAG00000017324	ENSECAG00000017324		1.028	1.29e-12
1061.	ENSECAG00000018995	CD47	CD47 molecule	1.0273	1.41e-33
1062.	ENSECAG00000017487	MXRA5	matrix remodeling associated 5	1.0258	7.54e-08
1063.	ENSECAG00000018024	TMEM150C	transmembrane protein 150C	1.0244	9.64e-05
1064.	ENSECAG00000003669	HLA-DMA	major histocompatibility complex, class II, DM alpha	1.0221	8.71e-07
1065.	ENSECAG00000055995	ENSECAG00000055995		1.0199	0.01797
1066.	ENSECAG00000020093	NPR3	natriuretic peptide receptor 3	1.0187	4.17e-05
1067.	ENSECAG00000013693	COL1A1	collagen type I alpha 1 chain	1.0174	3.8e-08
1068.	ENSECAG00000010468	CHCHD7	coiled-coil-helix-coiled-coil-helix domain containing 7	1.0167	7.83e-28
1069.	ENSECAG00000020252	PDIA3	protein disulfide isomerase family A member 3	1.0165	5.99e-34
1070.	ENSECAG00000042118	XNDC1	XRCC1 N-terminal domain containing 1	1.0157	3.17e-09
1071.	ENSECAG00000023472	KCNK2	potassium two pore domain channel subfamily K member 2	1.0146	0.001044
1072.	ENSECAG00000015396	KIF17	kinesin family member 17	1.0142	0.021619
1073.	ENSECAG00000000015	KIAA1217	KIAA1217	1.0136	1.98e-05
1074.	ENSECAG00000046292	ENSECAG00000046292		1.0123	0.013189
1075.	ENSECAG00000009925	ARNTL2	aryl hydrocarbon receptor nuclear translocator like 2	1.0092	2.64e-24
1076.	ENSECAG00000007351	PLAU	plasminogen activator, urokinase	1.0084	7.05e-60
1077.	ENSECAG00000023693	ECI1	enoyl-CoA delta isomerase 1	1.0069	1.19e-35
1078.	ENSECAG00000024786	PSMC3	proteasome 26S subunit, ATPase 3	1.0062	1.66e-68
1079.	ENSECAG00000012945	TPST2	tyrosylprotein sulfotransferase 2	1.005	1.78e-07
1080.	ENSECAG00000023588	EHHADH	enoyl-CoA hydratase and 3-hydroxyacyl CoA dehydrogenase	1.0047	5.23e-14
1081.	ENSECAG00000022323	PSMC3IP	PSMC3 interacting protein	1.0034	7.63e-10
1082.	ENSECAG00000047393	ENSECAG00000047393		1.0031	0.005851
1083.	ENSECAG00000007444	MOB3A	MOB kinase activator 3A	1.0001	3.63e-26
1084.	ENSECAG00000011007	ACAD8	acyl-CoA dehydrogenase family member 8	-1	4.45e-16
1085.	ENSECAG00000052116	EPB41L5	erythrocyte membrane protein band 4.1 like 5	-1.001	1.29e-09
1086.	ENSECAG00000008808	NTNG2	netrin G2	-1.001	1.55e-05
1087.	ENSECAG00000045190	ENSECAG00000045190		-1.001	4.97e-05
1088.	ENSECAG00000007498	AP1AR	adaptor related protein complex 1 associated regulatory protein	-1.002	7.55e-19
1089.	ENSECAG00000022741	CDC42EP3	CDC42 effector protein 3	-1.002	2.11e-11
1090.	ENSECAG00000006696	TMTC4	transmembrane O-mannosyltransferase targeting cadherins 4	-1.003	3.33e-19
1091.	ENSECAG00000013382	SLC25A34	solute carrier family 25 member 34	-1.003	3.9e-06
1092.	ENSECAG00000019793	SETBP1	SET binding protein 1	-1.005	4.52e-13
1093.	ENSECAG00000030788	DIO2	iodothyronine deiodinase 2	-1.005	1.9e-07
1094.	ENSECAG00000031389	CDKN1C	cyclin dependent kinase inhibitor 1C	-1.007	5.48e-08
1095.	ENSECAG00000048330	ENSECAG00000048330		-1.008	0.002898
1096.	ENSECAG00000009954	OTOGL	otogelin like	-1.009	0.00944
1097.	ENSECAG00000019505	PAWR	pro-apoptotic WT1 regulator	-1.01	6.92e-14
1098.	ENSECAG00000002021	ENSECAG00000002021		-1.012	3.6e-05
1099.	ENSECAG00000058540	ENSECAG00000058540		-1.013	0.018321
1100.	ENSECAG00000000203	TRPA1	transient receptor potential cation channel subfamily A member 1	-1.013	0.002183
1101.	ENSECAG00000015764	ARHGAP36	Rho GTPase activating protein 36	-1.014	0.000654
1102.	ENSECAG00000029829	RGS9	regulator of G protein signaling 9	-1.016	4.44e-05
1103.	ENSECAG00000008538	SPECC1	sperm antigen with calponin homology and coiled-coil domains 1	-1.016	1.53e-18
1104.	ENSECAG00000050821	ENSECAG00000050821		-1.016	0.031937
1105.	ENSECAG00000045759	ENSECAG00000045759		-1.017	1.78e-11
1106.	ENSECAG00000003209	ZNF772	zinc finger protein 772	-1.017	9.61e-05
1107.	ENSECAG00000020085	RELL2	RELT like 2	-1.017	0.001666
1108.	ENSECAG00000013789	EPN2	epsin 2	-1.017	6.27e-17
1109.	ENSECAG00000014440	DISP1	dispatched RND transporter family member 1	-1.019	1.13e-14
1110.	ENSECAG00000041701	ENSECAG00000041701		-1.019	0.009878
1111.	ENSECAG00000020599	HOXD10	homeobox D10	-1.02	3.93e-13
1112.	ENSECAG00000019226	CASTOR2	cytosolic arginine sensor for mTORC1 subunit 2	-1.02	2.87e-12
1113.	ENSECAG00000054634	ENSECAG00000054634		-1.021	0.000101
1114.	ENSECAG00000015389	SV2B	synaptic vesicle glycoprotein 2B	-1.021	0.018989
1115.	ENSECAG00000000343	HACD4	3-hydroxyacyl-CoA dehydratase 4	-1.023	0.011487
1116.	ENSECAG00000019509	IGF2R	insulin like growth factor 2 receptor	-1.023	7.62e-58
1117.	ENSECAG00000056693	ENSECAG00000056693		-1.024	7.95e-36
1118.	ENSECAG00000017297	GRIA3	glutamate ionotropic receptor AMPA type subunit 3	-1.025	5.93e-12
1119.	ENSECAG00000023791	SLC16A11	solute carrier family 16 member 11	-1.025	3.81e-11
1120.	ENSECAG00000052201	ENSECAG00000052201		-1.026	0.008671
1121.	ENSECAG00000023626	PTGIR	prostaglandin I2 receptor	-1.028	0.016496
1122.	ENSECAG00000017059	OTULINL	OTU deubiquitinase with linear linkage specificity like	-1.028	1.77e-23
1123.	ENSECAG00000056511	ENSECAG00000056511		-1.028	0.015139
1124.	ENSECAG00000018928	PER3	period circadian regulator 3	-1.028	7.84e-15
1125.	ENSECAG00000000927	ENSECAG00000000927		-1.029	9.27e-05
1126.	ENSECAG00000020278	RAP1GAP2	RAP1 GTPase activating protein 2	-1.029	0.001175
1127.	ENSECAG00000000014	GAS6	growth arrest specific 6	-1.029	1.48e-14
1128.	ENSECAG00000013284	PTGR2	prostaglandin reductase 2	-1.03	2.72e-15
1129.	ENSECAG00000020932	SVIL	supervillin	-1.03	1.24e-07
1130.	ENSECAG00000032483	GPR85	G protein-coupled receptor 85	-1.031	0.000837
1131.	ENSECAG00000006777	CFAP46	cilia and flagella associated protein 46	-1.031	2.09e-05
1132.	ENSECAG00000010574	KLHL7	kelch like family member 7	-1.032	4.05e-31
1133.	ENSECAG00000008298	WNT10B	Wnt family member 10B	-1.032	0.000119
1134.	ENSECAG00000046287	ENSECAG00000046287		-1.032	0.007036
1135.	ENSECAG00000000420	BANP	BTG3 associated nuclear protein	-1.032	6.06e-10
1136.	ENSECAG00000003045	HOXD11	homeobox D11	-1.032	1.91e-25
1137.	ENSECAG00000008425	LURAP1L	leucine rich adaptor protein 1 like	-1.033	0.000504
1138.	ENSECAG00000019025	PSTPIP2	proline-serine-threonine phosphatase interacting protein 2	-1.035	0.00106
1139.	ENSECAG00000033399	TSC22D3	TSC22 domain family member 3	-1.036	2.27e-16
1140.	ENSECAG00000004437	SH3GLB2	SH3 domain containing GRB2 like, endophilin B2	-1.037	1.35e-15
1141.	ENSECAG00000014142	PRKCI	protein kinase C iota	-1.037	8.14e-21
1142.	ENSECAG00000018131	CTNNAL1	catenin alpha like 1	-1.038	2.15e-21
1143.	ENSECAG00000046273	GVQW3	GVQW motif containing 3	-1.04	4.26e-08
1144.	ENSECAG00000001230	CCDC153	coiled-coil domain containing 153	-1.04	0.025466
1145.	ENSECAG00000000331	KDM1B	lysine demethylase 1B	-1.041	3.11e-24
1146.	ENSECAG00000020944	SLC25A4	solute carrier family 25 member 4	-1.042	9.65e-12
1147.	ENSECAG00000012963	TBCEL	tubulin folding cofactor E like	-1.042	2.71e-31
1148.	ENSECAG00000024399	FGF12	fibroblast growth factor 12	-1.042	0.00241
1149.	ENSECAG00000059658	ENSECAG00000059658		-1.043	7.29e-09
1150.	ENSECAG00000040891	ENSECAG00000040891		-1.043	9.07e-06
1151.	ENSECAG00000006162	GRINA	glutamate ionotropic receptor NMDA type subunit associated protein 1	-1.044	1.9e-07
1152.	ENSECAG00000018739	GRIK5	glutamate ionotropic receptor kainate type subunit 5	-1.044	1.74e-08
1153.	ENSECAG00000012109	SOSTDC1	sclerostin domain containing 1	-1.044	0.017607
1154.	ENSECAG00000045464	ENSECAG00000045464		-1.045	1.09e-29
1155.	ENSECAG00000004450	ZBTB5	zinc finger and BTB domain containing 5	-1.045	1.25e-12
1156.	ENSECAG00000010245	ZNF365	zinc finger protein 365	-1.046	8.82e-09
1157.	ENSECAG00000010869	CAPN6	calpain 6	-1.046	0.022577
1158.	ENSECAG00000017641	PTPN21	protein tyrosine phosphatase non-receptor type 21	-1.046	2.41e-27
1159.	ENSECAG00000002986	GHR	growth hormone receptor	-1.047	3.2e-22
1160.	ENSECAG00000024278	ASAP2	ArfGAP with SH3 domain, ankyrin repeat and PH domain 2	-1.047	5.86e-25
1161.	ENSECAG00000012771	ALOXE3	arachidonate lipoxygenase 3	-1.047	5.62e-08
1162.	ENSECAG00000002522	RAB15	RAB15, member RAS onco family	-1.048	3.93e-22
1163.	ENSECAG00000018808	TG	thyroglobulin	-1.048	0.016095
1164.	ENSECAG00000014636	WDR27	WD repeat domain 27	-1.048	0.000573
1165.	ENSECAG00000004270	MED7	mediator complex subunit 7	-1.048	3.8e-14
1166.	ENSECAG00000059570	PLEKHO1	pleckstrin homology domain containing O1	-1.052	1.29e-30
1167.	ENSECAG00000038257	PKN1	protein kinase N1	-1.052	7.8e-25
1168.	ENSECAG00000036444	ENSECAG00000036444		-1.053	0.015642
1169.	ENSECAG00000006153	C5AR1	complement C5a receptor 1	-1.054	0.02043
1170.	ENSECAG00000010120	SNAI2	snail family transcriptional repressor 2	-1.054	2.52e-14
1171.	ENSECAG00000020666	ZNF311	zinc finger protein 311	-1.055	0.000433
1172.	ENSECAG00000021969	ITGB6	integrin subunit beta 6	-1.055	0.007095
1173.	ENSECAG00000012801	KBTBD3	kelch repeat and BTB domain containing 3	-1.055	0.000323
1174.	ENSECAG00000013487	URAH	urate (hydroxyiso-) hydrolase	-1.056	4.54e-05
1175.	ENSECAG00000042479	ENSECAG00000042479		-1.057	4.32e-07
1176.	ENSECAG00000012260	FAM118A	family with sequence similarity 118 member A	-1.057	1.45e-20
1177.	ENSECAG00000015083	EAF2	ELL associated factor 2	-1.057	3.77e-20
1178.	ENSECAG00000016225	TMEM144	transmembrane protein 144	-1.058	0.017274
1179.	ENSECAG00000010414	PON2	paraoxonase 2	-1.058	2.76e-06
1180.	ENSECAG00000026972	DACT3	dishevelled binding antagonist of beta catenin 3	-1.058	1.83e-13
1181.	ENSECAG00000009893	CDK19	cyclin dependent kinase 19	-1.058	3.22e-52
1182.	ENSECAG00000023477	STN1	STN1 subunit of CST complex	-1.059	1.19e-10
1183.	ENSECAG00000013024	ZKSCAN3	zinc finger with KRAB and SCAN domains 3	-1.062	7.09e-06
1184.	ENSECAG00000013156	LAD1	ladinin 1	-1.063	9.43e-05
1185.	ENSECAG00000016361	COL18A1	collagen type XVIII alpha 1 chain	-1.063	3.07e-25
1186.	ENSECAG00000044465	ENSECAG00000044465		-1.064	0.015665
1187.	ENSECAG00000014993	SCNN1B	sodium channel epithelial 1 subunit beta	-1.064	0.025225
1188.	ENSECAG00000020875	RUNX2	RUNX family transcription factor 2	-1.064	9.96e-25
1189.	ENSECAG00000000650	NPL	N-acetylneuraminate pyruvate lyase	-1.067	7.03e-14
1190.	ENSECAG00000014410	CASZ1	castor zinc finger 1	-1.068	0.028335
1191.	ENSECAG00000003007	ZNF391	zinc finger protein 391	-1.068	1.32e-15
1192.	ENSECAG00000001634	INSYN1	inhibitory synaptic factor 1	-1.069	2.4e-23
1193.	ENSECAG00000021239	CCDC92	coiled-coil domain containing 92	-1.069	2.7e-09
1194.	ENSECAG00000011229	SLC1A4	solute carrier family 1 member 4	-1.07	3.96e-47
1195.	ENSECAG00000011829	PID1	phosphotyrosine interaction domain containing 1	-1.071	8.1e-35
1196.	ENSECAG00000020590	ALDH5A1	aldehyde dehydrogenase 5 family member A1	-1.071	1.58e-07
1197.	ENSECAG00000048239	ENSECAG00000048239		-1.073	0.002442
1198.	ENSECAG00000019616	ACVR2B	activin A receptor type 2B	-1.074	8.15e-06
1199.	ENSECAG00000026917	FOXN3	forkhead box N3	-1.075	8.26e-21
1200.	ENSECAG00000003353	RPP25	ribonuclease P and MRP subunit p25	-1.075	0.010689
1201.	ENSECAG00000013135	PLS3	plastin 3	-1.075	7.71e-38
1202.	ENSECAG00000020957	LCN2	lipocalin 2	-1.078	8.8e-16
1203.	ENSECAG00000012987	DIXDC1	DIX domain containing 1	-1.078	1.7e-31
1204.	ENSECAG00000054917	PRCD		-1.079	0.014748
1205.	ENSECAG00000019338	DRC3	dynein regulatory complex subunit 3	-1.079	0.000343
1206.	ENSECAG00000059626	ENSECAG00000059626		-1.08	0.000877
1207.	ENSECAG00000007646	NR1D2	nuclear receptor subfamily 1 group D member 2	-1.081	3.07e-38
1208.	ENSECAG00000054635	ENSECAG00000054635		-1.082	1.06e-06
1209.	ENSECAG00000013579	COPG2	COPI coat complex subunit gamma 2	-1.082	1.45e-21
1210.	ENSECAG00000008465	STRBP	spermatid perinuclear RNA binding protein	-1.083	2.36e-13
1211.	ENSECAG00000008098	TCF7	transcription factor 7	-1.083	0.008819
1212.	ENSECAG00000009911	SLC12A7	solute carrier family 12 member 7	-1.084	3.25e-08
1213.	ENSECAG00000015950	CCDC68	coiled-coil domain containing 68	-1.084	3.41e-11
1214.	ENSECAG00000047356	ENSECAG00000047356		-1.084	6.75e-06
1215.	ENSECAG00000044157	ENSECAG00000044157		-1.084	6.91e-07
1216.	ENSECAG00000028267	CYP2C111	cytochrome P450 family 2 subfamily C member 111	-1.085	1.24e-11
1217.	ENSECAG00000020749	SCN2A	sodium voltage-gated channel alpha subunit 2	-1.087	3.4e-05
1218.	ENSECAG00000037214	TUBB4A	tubulin beta 4A class IVa	-1.087	0.001555
1219.	ENSECAG00000056232	ENSECAG00000056232		-1.088	3.4e-05
1220.	ENSECAG00000033234	CBLN2	cerebellin 2 precursor	-1.088	0.000857
1221.	ENSECAG00000043452	ENSECAG00000043452		-1.089	0.005969
1222.	ENSECAG00000022166	AKAP12	A-kinase anchoring protein 12	-1.089	1.56e-43
1223.	ENSECAG00000008975	PPM1H	protein phosphatase, Mg2+/Mn2+ dependent 1H	-1.089	1.16e-15
1224.	ENSECAG00000022258	SDSL	serine dehydratase like	-1.089	0.001486
1225.	ENSECAG00000019807	CASQ1	calsequestrin 1	-1.089	0.017487
1226.	ENSECAG00000044680	ENSECAG00000044680		-1.09	0.020408
1227.	ENSECAG00000010856	TSHZ2	teashirt zinc finger homeobox 2	-1.09	2.06e-17
1228.	ENSECAG00000044441	ENSECAG00000044441		-1.09	0.00054
1229.	ENSECAG00000022594	SCEL	sciellin	-1.091	0.012524
1230.	ENSECAG00000054770	ENSECAG00000054770		-1.091	1.23e-06
1231.	ENSECAG00000014952	CYRIA	CYFIP related Rac1 interactor A	-1.092	2.62e-20
1232.	ENSECAG00000059097	ENSECAG00000059097		-1.093	9.36e-13
1233.	ENSECAG00000017264	FAM171A2	family with sequence similarity 171 member A2	-1.094	0.002121
1234.	ENSECAG00000016720	OBSCN	obscurin, cytoskeletal calmodulin and titin-interacting RhoGEF	-1.094	0.000329
1235.	ENSECAG00000008487	ATL1	atlastin GTPase 1	-1.094	2.58e-06
1236.	ENSECAG00000022432	PLEKHH1	pleckstrin homology, MyTH4 and FERM domain containing H1	-1.094	5.02e-08
1237.	ENSECAG00000007309	FZD5	frizzled class receptor 5	-1.097	8.01e-16
1238.	ENSECAG00000000026	XG	Xg glycoprotein	-1.098	1.71e-20
1239.	ENSECAG00000012083	ATP2A3	ATPase sarcoplasmic/endoplasmic reticulum Ca2+ transporting 3	-1.098	2.52e-09
1240.	ENSECAG00000020702	NPHP1	nephrocystin 1	-1.099	6.22e-11
1241.	ENSECAG00000052406	ENSECAG00000052406		-1.1	1.19e-06
1242.	ENSECAG00000024842	SH3BP5	SH3 domain binding protein 5	-1.101	2.84e-41
1243.	ENSECAG00000047193	ENSECAG00000047193		-1.104	0.000214
1244.	ENSECAG00000049707	ENSECAG00000049707		-1.107	3.19e-05
1245.	ENSECAG00000024216	SLC25A27	solute carrier family 25 member 27	-1.108	6.94e-09
1246.	ENSECAG00000015026	C9orf50	chromosome 9 open reading frame 50	-1.109	3.39e-05
1247.	ENSECAG00000012235	BAZ2B	bromodomain adjacent to zinc finger domain 2B	-1.109	5.88e-26
1248.	ENSECAG00000040835	ENSECAG00000040835		-1.109	0.009187
1249.	ENSECAG00000009099	TCP11L2	t-complex 11 like 2	-1.11	1.09e-24
1250.	ENSECAG00000012368	ZNF385D	zinc finger protein 385D	-1.11	6.47e-06
1251.	ENSECAG00000015444	SLC37A1	solute carrier family 37 member 1	-1.111	2.86e-10
1252.	ENSECAG00000018677	SCTR	secretin receptor	-1.111	0.010183
1253.	ENSECAG00000015608	CRIM1	cysteine rich transmembrane BMP regulator 1	-1.111	5.45e-07
1254.	ENSECAG00000053838	SOCS5	suppressor of cytokine signaling 5	-1.113	1.95e-29
1255.	ENSECAG00000008799	ENPP4	ectonucleotide pyrophosphatase/phosphodiesterase 4	-1.113	3.41e-06
1256.	ENSECAG00000058607	FAM171B	family with sequence similarity 171 member B	-1.113	5.11e-21
1257.	ENSECAG00000018924	PTK2B	protein tyrosine kinase 2 beta	-1.114	4.52e-09
1258.	ENSECAG00000043020	ENSECAG00000043020		-1.115	2.04e-05
1259.	ENSECAG00000028052	ZNF575	zinc finger protein 575	-1.118	5.71e-07
1260.	ENSECAG00000050008	ENSECAG00000050008		-1.118	9.86e-05
1261.	ENSECAG00000014003	TMEM192	transmembrane protein 192	-1.118	6.06e-23
1262.	ENSECAG00000000586	KIFC2	kinesin family member C2	-1.12	5.24e-05
1263.	ENSECAG00000013243	ANKRD45	ankyrin repeat domain 45	-1.12	0.000257
1264.	ENSECAG00000010966	TSPAN2	tetraspanin 2	-1.12	0.020872
1265.	ENSECAG00000032694	HMGN3	high mobility group nucleosomal binding domain 3	-1.121	1.03e-16
1266.	ENSECAG00000023978	ENSECAG00000023978		-1.122	1.06e-09
1267.	ENSECAG00000059096	ENSECAG00000059096		-1.123	0.018646
1268.	ENSECAG00000011659	KIAA1549	KIAA1549	-1.123	5.81e-10
1269.	ENSECAG00000032923	ENSECAG00000032923		-1.125	3.55e-15
1270.	ENSECAG00000033101	ZSWIM9	zinc finger SWIM-type containing 9	-1.126	0.002406
1271.	ENSECAG00000017943	ZNF608	zinc finger protein 608	-1.127	1.52e-05
1272.	ENSECAG00000034367	ENSECAG00000034367		-1.131	0.003818
1273.	ENSECAG00000012680	N4BP2L1	NEDD4 binding protein 2 like 1	-1.133	1.27e-17
1274.	ENSECAG00000021865	UST	uronyl 2-sulfotransferase	-1.135	3.59e-33
1275.	ENSECAG00000022703	LY5	lymphocyte antigen 75	-1.135	7.1e-09
1276.	ENSECAG00000053590	ENSECAG00000053590		-1.135	0.000825
1277.	ENSECAG00000013597	DAB2	DAB adaptor protein 2	-1.135	6.48e-40
1278.	ENSECAG00000016826	SGPL1	sphingosine-1-phosphate lyase 1	-1.136	2.6e-29
1279.	ENSECAG00000014275	DBP	D-box binding PAR bZIP transcription factor	-1.136	2.97e-10
1280.	ENSECAG00000049339	ENSECAG00000049339		-1.137	3.7e-05
1281.	ENSECAG00000011871	DNER	delta/notch like EGF repeat containing	-1.137	1.57e-08
1282.	ENSECAG00000034308	TRIM6	tripartite motif containing 6	-1.138	0.004562
1283.	ENSECAG00000058755	ENSECAG00000058755		-1.138	0.01389
1284.	ENSECAG00000058674	ENSECAG00000058674		-1.139	8.36e-05
1285.	ENSECAG00000040848	ENSECAG00000040848		-1.14	0.009295
1286.	ENSECAG00000013832	DES	desmin	-1.14	6.05e-08
1287.	ENSECAG00000024315	TARS3	threonyl-tRNA synthetase 3	-1.141	2.61e-05
1288.	ENSECAG00000020400	ENO3	enolase 3	-1.141	7.92e-08
1289.	ENSECAG00000000897	ITGAE	integrin subunit alpha E	-1.142	5.51e-11
1290.	ENSECAG00000046716	ENSECAG00000046716		-1.144	0.022269
1291.	ENSECAG00000010160	AR	androgen receptor	-1.145	1.32e-19
1292.	ENSECAG00000015163	SHC4	SHC adaptor protein 4	-1.145	0.00579
1293.	ENSECAG00000013582	DHRS3	dehydrogenase/reductase 3	-1.146	1.02e-46
1294.	ENSECAG00000018340	USP43	ubiquitin specific peptidase 43	-1.146	0.004309
1295.	ENSECAG00000013242	ABCA3	ATP binding cassette subfamily A member 3	-1.147	1.22e-18
1296.	ENSECAG00000021165	STAC	SH3 and cysteine rich domain	-1.15	1.27e-06
1297.	ENSECAG00000030367	ENSECAG00000030367		-1.151	0.000163
1298.	ENSECAG00000014470	EEPD1	endonuclease/exonuclease/phosphatase family domain containing 1	-1.152	8.36e-21
1299.	ENSECAG00000014750	ALDH1A2	aldehyde dehydrogenase 1 family member A2	-1.152	3.54e-42
1300.	ENSECAG00000006866	KIF5A	kinesin family member 5A	-1.152	3.47e-20
1301.	ENSECAG00000008401	S100A6	S100 calcium binding protein A6	-1.154	1.38e-08
1302.	ENSECAG00000044664	ENSECAG00000044664		-1.156	6.35e-07
1303.	ENSECAG00000002083	KCTD12	potassium channel tetramerization domain containing 12	-1.156	1.71e-08
1304.	ENSECAG00000022851	ENSECAG00000022851		-1.156	1.3e-55
1305.	ENSECAG00000010971	COL9A2	collagen type IX alpha 2 chain	-1.157	0.012943
1306.	ENSECAG00000015080	SLC2A11	solute carrier family 2 member 11	-1.158	2.46e-10
1307.	ENSECAG00000006717	ASS1	argininosuccinate synthase 1	-1.16	0.003069
1308.	ENSECAG00000024047	IL6R	interleukin 6 receptor	-1.162	0.000421
1309.	ENSECAG00000021888	NPAS3	neuronal PAS domain protein 3	-1.164	0.0138
1310.	ENSECAG00000024038	YPEL3	yippee like 3	-1.169	4.97e-16
1311.	ENSECAG00000009401	NUDT7	nudix hydrolase 7	-1.169	5.61e-15
1312.	ENSECAG00000010312	RHPN2	rhophilin Rho GTPase binding protein 2	-1.17	0.001629
1313.	ENSECAG00000018049	PAMR1	peptidase domain containing associated with muscle reration 1	-1.171	1.08e-16
1314.	ENSECAG00000009288	ICA1L	islet cell autoantigen 1 like	-1.172	8.3e-13
1315.	ENSECAG00000057318	ENSECAG00000057318		-1.172	8.25e-05
1316.	ENSECAG00000001100	WDSUB1	WD repeat, sterile alpha motif and U-box domain containing 1	-1.173	7.46e-08
1317.	ENSECAG00000018663	PLB1	phospholipase B1	-1.173	4.84e-05
1318.	ENSECAG00000020421	TOMM34	translocase of outer mitochondrial membrane 34	-1.174	2.89e-09
1319.	ENSECAG00000017090	CLEC2L	C-type lectin domain family 2 member L	-1.174	5.37e-05
1320.	ENSECAG00000002538	TAC1	tachykinin 1	-1.174	0.020665
1321.	ENSECAG00000002496	ZFP3	ZFP3 zinc finger protein	-1.175	4.51e-11
1322.	ENSECAG00000017800	GRAMD2B	GRAM domain containing 2B	-1.178	2.55e-19
1323.	ENSECAG00000008973	TMEM25	transmembrane protein 25	-1.178	0.002705
1324.	ENSECAG00000002716	KDM7A	lysine demethylase 7A	-1.178	1.16e-17
1325.	ENSECAG00000033567	ENSECAG00000033567		-1.179	2.46e-41
1326.	ENSECAG00000000077	CPEB3	cytoplasmic polyadenylation element binding protein 3	-1.179	0.000147
1327.	ENSECAG00000014247	TINAGL1	tubulointerstitial nephritis antigen like 1	-1.18	1.4e-07
1328.	ENSECAG00000012152	CHRDL1	chordin like 1	-1.181	3.9e-48
1329.	ENSECAG00000020489	SLITRK2	SLIT and NTRK like family member 2	-1.182	1.65e-17
1330.	ENSECAG00000015680	LRRC9	leucine rich repeat containing 9	-1.183	1.6e-05
1331.	ENSECAG00000012002	LRRC8B	leucine rich repeat containing 8 VRAC subunit B	-1.186	0.000321
1332.	ENSECAG00000048547	ENSECAG00000048547		-1.186	0.004265
1333.	ENSECAG00000045040	ENSECAG00000045040		-1.186	7.32e-13
1334.	ENSECAG00000000136	FERMT1	FERM domain containing kindlin 1	-1.186	2.14e-05
1335.	ENSECAG00000041756	ENSECAG00000041756		-1.187	3.75e-07
1336.	ENSECAG00000018784	NIM1K	NIM1 serine/threonine protein kinase	-1.187	2.09e-14
1337.	ENSECAG00000039277	ENSECAG00000039277		-1.188	0.001781
1338.	ENSECAG00000014448	ZNF660	zinc finger protein 660	-1.191	1.57e-06
1339.	ENSECAG00000020013	ZKSCAN4	zinc finger with KRAB and SCAN domains 4	-1.193	5.32e-05
1340.	ENSECAG00000014954	DNAH5	dynein axonemal heavy chain 5	-1.193	0.013282
1341.	ENSECAG00000019600	GRP	gastrin releasing peptide	-1.193	0.000109
1342.	ENSECAG00000006846	GFRA1	GDNF family receptor alpha 1	-1.194	0.005843
1343.	ENSECAG00000016733	PDLIM5	PDZ and LIM domain 5	-1.195	5.32e-31
1344.	ENSECAG00000058350	ENSECAG00000058350		-1.195	4.76e-23
1345.	ENSECAG00000016879	ZSCAN23	zinc finger and SCAN domain containing 23	-1.195	0.000411
1346.	ENSECAG00000014633	CTC1	CST telomere replication complex component 1	-1.197	8.45e-10
1347.	ENSECAG00000023797	KCNH2	potassium voltage-gated channel subfamily H member 2	-1.198	0.002615
1348.	ENSECAG00000007153	HUNK	hormonally up-regulated Neu-associated kinase	-1.199	9.55e-05
1349.	ENSECAG00000008983	LRRTM1	leucine rich repeat transmembrane neuronal 1	-1.201	3.98e-05
1350.	ENSECAG00000049917	CHML	CHM like Rab escort protein	-1.202	7.78e-26
1351.	ENSECAG00000035441	ENSECAG00000035441		-1.202	0.009398
1352.	ENSECAG00000017390	KIF1C	kinesin family member 1C	-1.202	4.27e-20
1353.	ENSECAG00000021651	NPC1	NPC intracellular cholesterol transporter 1	-1.202	1.49e-19
1354.	ENSECAG00000010814	ENSECAG00000010814		-1.205	0.008511
1355.	ENSECAG00000017927	DOK7	docking protein 7	-1.205	0.013311
1356.	ENSECAG00000015878	AMOT	angiomotin	-1.205	1.51e-22
1357.	ENSECAG00000010713	KCNMA1	potassium calcium-activated channel subfamily M alpha 1	-1.206	9.73e-05
1358.	ENSECAG00000022204	PCMTD1	protein-L-isoaspartate (D-aspartate) O-methyltransferase domain containing 1	-1.206	6.46e-46
1359.	ENSECAG00000013608	KAZALD1	Kazal type serine peptidase inhibitor domain 1	-1.207	1.54e-05
1360.	ENSECAG00000024940	RNF207	ring finger protein 207	-1.207	2.08e-06
1361.	ENSECAG00000014947	OPN3	opsin 3	-1.208	0.002017
1362.	ENSECAG00000015093	NUDT12	nudix hydrolase 12	-1.209	3.87e-05
1363.	ENSECAG00000020251	ETV1	ETS variant transcription factor 1	-1.21	1.04e-10
1364.	ENSECAG00000042557	ENSECAG00000042557		-1.211	4.96e-18
1365.	ENSECAG00000021238	IGF1R	insulin like growth factor 1 receptor	-1.212	4.8e-34
1366.	ENSECAG00000032051	LFNG	LFNG O-fucosylpeptide 3-beta-N-acetylglucosaminyltransferase	-1.214	0.010529
1367.	ENSECAG00000046946	ENSECAG00000046946		-1.214	0.00349
1368.	ENSECAG00000011432	SLC46A3	solute carrier family 46 member 3	-1.214	6.92e-07
1369.	ENSECAG00000021304	ZNF362	zinc finger protein 362	-1.215	2.88e-16
1370.	ENSECAG00000049532	ENSECAG00000049532		-1.216	0.006747
1371.	ENSECAG00000010708	ZNF662	zinc finger protein 662	-1.217	8.69e-06
1372.	ENSECAG00000041010	SPINK8	serine peptidase inhibitor Kazal type 8 (putative)	-1.217	0.007904
1373.	ENSECAG00000012990	CALCRL	calcitonin receptor like receptor	-1.218	4.44e-08
1374.	ENSECAG00000001988	FAT3	FAT atypical cadherin 3	-1.218	0.000117
1375.	ENSECAG00000045176	ENSECAG00000045176		-1.219	6.6e-05
1376.	ENSECAG00000033602	GPRIN3	GPRIN family member 3	-1.22	0.00728
1377.	ENSECAG00000014486	CADPS	calcium dependent secretion activator	-1.221	2.69e-07
1378.	ENSECAG00000020808	TRIL	TLR4 interactor with leucine rich repeats	-1.221	1.91e-09
1379.	ENSECAG00000058353	ENSECAG00000058353		-1.223	0.001632
1380.	ENSECAG00000045936	ENSECAG00000045936		-1.225	1.38e-06
1381.	ENSECAG00000012196	LRRC1	leucine rich repeat containing 1	-1.225	9.53e-11
1382.	ENSECAG00000016917	TES	testin LIM domain protein	-1.225	3.64e-34
1383.	ENSECAG00000013228	GLT1D1	glycosyltransferase 1 domain containing 1	-1.226	0.000587
1384.	ENSECAG00000034866	GATA5	GATA binding protein 5	-1.227	0.000789
1385.	ENSECAG00000018573	SLC3A1	solute carrier family 3 member 1	-1.229	3.1e-08
1386.	ENSECAG00000009616	LMO7	LIM domain 7	-1.23	3.08e-08
1387.	ENSECAG00000010573	CELSR1	cadherin EGF LAG seven-pass G-type receptor 1	-1.232	0.00033
1388.	ENSECAG00000053486	ENSECAG00000053486		-1.233	0.008888
1389.	ENSECAG00000014382	ZDHHC23	zinc finger DHHC-type palmitoyltransferase 23	-1.233	8.31e-10
1390.	ENSECAG00000021368	FGGY	FGGY carbohydrate kinase domain containing	-1.234	3.75e-05
1391.	ENSECAG00000044393	ENSECAG00000044393		-1.234	8.84e-06
1392.	ENSECAG00000001652	ITGA6	integrin subunit alpha 6	-1.234	2.1e-06
1393.	ENSECAG00000017132	FRZB	frizzled related protein	-1.234	1.56e-21
1394.	ENSECAG00000058069	ENSECAG00000058069		-1.235	2.16e-43
1395.	ENSECAG00000009311	SH3TC2	SH3 domain and tetratricopeptide repeats 2	-1.235	2.57e-05
1396.	ENSECAG00000005649	PAQR7	progestin and adipoQ receptor family member 7	-1.236	6.4e-19
1397.	ENSECAG00000017668	KERA	keratocan	-1.238	0.009532
1398.	ENSECAG00000038375	NEBL	nebulette	-1.238	1.2e-05
1399.	ENSECAG00000018112	FAM241B	family with sequence similarity 241 member B	-1.238	0.001228
1400.	ENSECAG00000048219	ENSECAG00000048219		-1.238	0.0031
1401.	ENSECAG00000024264	ARMH1	armadillo like helical domain containing 1	-1.238	0.010918
1402.	ENSECAG00000019716	CCDC88C	coiled-coil domain containing 88C	-1.239	5.22e-08
1403.	ENSECAG00000013957	PDE5A	phosphodiesterase 5A	-1.241	5.53e-36
1404.	ENSECAG00000047198	ENSECAG00000047198		-1.242	0.006693
1405.	ENSECAG00000024593	SLC35G1	solute carrier family 35 member G1	-1.242	0.002469
1406.	ENSECAG00000013384	STX3	syntaxin 3	-1.242	9.37e-31
1407.	ENSECAG00000058761	ENSECAG00000058761		-1.243	0.003753
1408.	ENSECAG00000016984	RANBP3L	RAN binding protein 3 like	-1.243	0.000494
1409.	ENSECAG00000013468	MYOM1	myomesin 1	-1.244	2.12e-14
1410.	ENSECAG00000019602	DLEC1	DLEC1 cilia and flagella associated protein	-1.244	0.000106
1411.	ENSECAG00000031250	KLRG2	killer cell lectin like receptor G2	-1.245	4.15e-18
1412.	ENSECAG00000024049	S100A13	S100 calcium binding protein A13	-1.246	3.49e-38
1413.	ENSECAG00000017321	PCDH17	protocadherin 17	-1.248	4.31e-11
1414.	ENSECAG00000031607	ENSECAG00000031607		-1.248	7.72e-05
1415.	ENSECAG00000056235	ENSECAG00000056235		-1.248	6.98e-19
1416.	ENSECAG00000035522	PALM	paralemmin	-1.249	1.33e-28
1417.	ENSECAG00000010054	NOX4	NADPH oxidase 4	-1.25	1.17e-25
1418.	ENSECAG00000013641	HOOK1	hook microtubule tethering protein 1	-1.25	0.008542
1419.	ENSECAG00000024778	MMP24	matrix metallopeptidase 24	-1.251	0.017115
1420.	ENSECAG00000039591	ZNF469	zinc finger protein 469	-1.252	1.3e-24
1421.	ENSECAG00000013939	ZFHX2	zinc finger homeobox 2	-1.254	0.000496
1422.	ENSECAG00000005704	CARD11	caspase recruitment domain family member 11	-1.254	0.000603
1423.	ENSECAG00000010739	ITGA2	integrin subunit alpha 2	-1.255	1.21e-06
1424.	ENSECAG00000043319	ENSECAG00000043319		-1.255	9.6e-05
1425.	ENSECAG00000000784	ESRP1	epithelial splicing regulatory protein 1	-1.257	0.006889
1426.	ENSECAG00000019132	SLMAP	sarcolemma associated protein	-1.257	2.48e-63
1427.	ENSECAG00000053213	ENSECAG00000053213		-1.259	0.000224
1428.	ENSECAG00000011632	SNX30	sorting nexin family member 30	-1.26	4.54e-44
1429.	ENSECAG00000013233	FAT4	FAT atypical cadherin 4	-1.261	2.66e-19
1430.	ENSECAG00000015846	VASH2	vasohibin 2	-1.262	2.86e-07
1431.	ENSECAG00000015620	ENSECAG00000015620		-1.262	6.94e-06
1432.	ENSECAG00000020970	SLC25A23	solute carrier family 25 member 23	-1.262	6.72e-11
1433.	ENSECAG00000008471	GPR155	G protein-coupled receptor 155	-1.266	4.9e-22
1434.	ENSECAG00000007355	PIK3IP1	phosphoinositide-3-kinase interacting protein 1	-1.267	9.09e-07
1435.	ENSECAG00000016973	FILIP1L	filamin A interacting protein 1 like	-1.268	4.64e-33
1436.	ENSECAG00000024870	CWH43	cell wall biosis 43 C-terminal homolog	-1.268	5.16e-06
1437.	ENSECAG00000008946	ENSECAG00000008946		-1.27	1.21e-10
1438.	ENSECAG00000006195	ENSECAG00000006195		-1.27	0.002494
1439.	ENSECAG00000016958	CXXC5	CXXC finger protein 5	-1.272	2.59e-35
1440.	ENSECAG00000016734	INPP5K	inositol polyphosphate-5-phosphatase K	-1.273	5.62e-29
1441.	ENSECAG00000019512	PDGFC	platelet derived growth factor C	-1.274	9.94e-20
1442.	ENSECAG00000019562	RGN	regucalcin	-1.274	0.002677
1443.	ENSECAG00000037336	ENSECAG00000037336		-1.276	0.000656
1444.	ENSECAG00000018559	GLP2R	glucagon like peptide 2 receptor	-1.277	0.009024
1445.	ENSECAG00000003546	ENSECAG00000003546		-1.277	0.00179
1446.	ENSECAG00000014888	NEK5	NIMA related kinase 5	-1.278	0.000143
1447.	ENSECAG00000014730	PELI3	pellino E3 ubiquitin protein ligase family member 3	-1.281	0.001426
1448.	ENSECAG00000047859	ENSECAG00000047859		-1.282	0.011762
1449.	ENSECAG00000025138	MARCHF9	membrane associated ring-CH-type finger 9	-1.282	6.45e-10
1450.	ENSECAG00000015566	NSG1	neuronal vesicle trafficking associated 1	-1.283	3.87e-34
1451.	ENSECAG00000014558	DUSP22	dual specificity phosphatase 22	-1.284	5.35e-12
1452.	ENSECAG00000022969	ELOVL4	ELOVL fatty acid elongase 4	-1.284	0.000169
1453.	ENSECAG00000043859	ENSECAG00000043859		-1.284	0.00115
1454.	ENSECAG00000013252	SNCG	synuclein gamma	-1.284	0.000496
1455.	ENSECAG00000030282	ENSECAG00000030282		-1.284	9.09e-05
1456.	ENSECAG00000012652	CHDH	choline dehydrogenase	-1.285	1.66e-07
1457.	ENSECAG00000020159	FAM131B	family with sequence similarity 131 member B	-1.285	0.001526
1458.	ENSECAG00000000121	NAV3	neuron navigator 3	-1.286	7.52e-21
1459.	ENSECAG00000025107	COBLL1	cordon-bleu WH2 repeat protein like 1	-1.286	5e-56
1460.	ENSECAG00000047929	ENSECAG00000047929		-1.287	0.001203
1461.	ENSECAG00000047010	ENSECAG00000047010		-1.288	2.67e-07
1462.	ENSECAG00000011301	SPINT2	serine peptidase inhibitor, Kunitz type 2	-1.289	8.6e-10
1463.	ENSECAG00000022720	ZNF641	zinc finger protein 641	-1.289	2.89e-25
1464.	ENSECAG00000008087	ENSECAG00000008087		-1.29	0.000167
1465.	ENSECAG00000033155	C17orf113	chromosome 17 open reading frame 113	-1.291	0.009406
1466.	ENSECAG00000017829	KLHL8	kelch like family member 8	-1.291	4.79e-10
1467.	ENSECAG00000023844	LAMA2	laminin subunit alpha 2	-1.292	1.08e-59
1468.	ENSECAG00000016987	NES	nestin	-1.293	6.57e-18
1469.	ENSECAG00000011401	CATSPERD	cation channel sperm associated auxiliary subunit delta	-1.295	1.06e-33
1470.	ENSECAG00000009025	CDHR3	cadherin related family member 3	-1.295	6.87e-06
1471.	ENSECAG00000043975	ENSECAG00000043975		-1.295	2.21e-08
1472.	ENSECAG00000004241	ASIP	agouti signaling protein	-1.295	0.013201
1473.	ENSECAG00000009648	CLIP1	CAP-Gly domain containing linker protein 1	-1.296	4.38e-53
1474.	ENSECAG00000015492	VWA5A	von Willebrand factor A domain containing 5A	-1.298	7.87e-60
1475.	ENSECAG00000029898	MPND	MPN domain containing	-1.299	3.35e-14
1476.	ENSECAG00000018792	ZNF782	zinc finger protein 782	-1.3	2.98e-18
1477.	ENSECAG00000020419	RAB3D	RAB3D, member RAS onco family	-1.301	1.03e-22
1478.	ENSECAG00000024566	PITPNM2	phosphatidylinositol transfer protein membrane associated 2	-1.301	8.21e-09
1479.	ENSECAG00000023651	SLC18B1	solute carrier family 18 member B1	-1.301	0.002838
1480.	ENSECAG00000025982	eca-mir-421	eca-mir-421	-1.302	4.5e-06
1481.	ENSECAG00000007211	KIAA1671	KIAA1671	-1.302	6.92e-15
1482.	ENSECAG00000018292	FZD3	frizzled class receptor 3	-1.302	7.25e-06
1483.	ENSECAG00000021296	RFTN2	raftlin family member 2	-1.303	1.57e-29
1484.	ENSECAG00000008173	HSD17B11	hydroxysteroid 17-beta dehydrogenase 11	-1.304	1.91e-28
1485.	ENSECAG00000020112	LZTS1	leucine zipper tumor suppressor 1	-1.306	8.35e-14
1486.	ENSECAG00000026969	RIMKLB	ribosomal modification protein rimK like family member B	-1.316	1.54e-21
1487.	ENSECAG00000019482	ZNF554	zinc finger protein 554	-1.317	1.1e-07
1488.	ENSECAG00000012244	ENSECAG00000012244		-1.318	5.22e-07
1489.	ENSECAG00000015808	DNAI7	dynein axonemal intermediate chain 7	-1.318	0.001421
1490.	ENSECAG00000015220	PKP1	plakophilin 1	-1.32	1.37e-07
1491.	ENSECAG00000053473	ENSECAG00000053473		-1.322	0.004011
1492.	ENSECAG00000020778	FBLN7	fibulin 7	-1.323	0.000353
1493.	ENSECAG00000016147	MYH10	myosin heavy chain 10	-1.324	2.21e-41
1494.	ENSECAG00000031178	ENSECAG00000031178		-1.327	0.003605
1495.	ENSECAG00000060322	ENSECAG00000060322		-1.329	6.29e-05
1496.	ENSECAG00000059781	ENSECAG00000059781		-1.329	0.005727
1497.	ENSECAG00000011349	SDR42E1	short chain dehydrogenase/reductase family 42E, member 1	-1.331	2.16e-06
1498.	ENSECAG00000009384	NECAB1	N-terminal EF-hand calcium binding protein 1	-1.331	0.004287
1499.	ENSECAG00000054585	ENSECAG00000054585		-1.332	4.08e-11
1500.	ENSECAG00000017974	LRRC43	leucine rich repeat containing 43	-1.332	0.008988
1501.	ENSECAG00000013154	SERAC1	serine active site containing 1	-1.336	8.85e-13
1502.	ENSECAG00000008985	NBEA	neurobeachin	-1.338	5.29e-49
1503.	ENSECAG00000013892	PPEF1	protein phosphatase with EF-hand domain 1	-1.338	0.000963
1504.	ENSECAG00000010142	ZNF185	zinc finger protein 185 with LIM domain	-1.338	5.43e-05
1505.	ENSECAG00000045529	ENSECAG00000045529		-1.338	1.18e-09
1506.	ENSECAG00000019877	DENND11	DENN domain containing 11	-1.341	6.19e-09
1507.	ENSECAG00000021609	SLC40A1	solute carrier family 40 member 1	-1.342	1.53e-36
1508.	ENSECAG00000050953	ENSECAG00000050953		-1.342	0.001151
1509.	ENSECAG00000021174	ACKR4	atypical chemokine receptor 4	-1.342	9.9e-08
1510.	ENSECAG00000052301	ENSECAG00000052301		-1.345	2.07e-05
1511.	ENSECAG00000016820	KANK2	KN motif and ankyrin repeat domains 2	-1.345	1.18e-26
1512.	ENSECAG00000044939	ENSECAG00000044939		-1.346	0.002207
1513.	ENSECAG00000016983	ANKRD1	ankyrin repeat domain 1	-1.348	5.5e-08
1514.	ENSECAG00000013130	CCDC170	coiled-coil domain containing 170	-1.35	3.59e-17
1515.	ENSECAG00000040039	FGFBP1	fibroblast growth factor binding protein 1	-1.351	0.006704
1516.	ENSECAG00000012241	SLC51B	solute carrier family 51 subunit beta	-1.353	1.25e-09
1517.	ENSECAG00000013723	SLC7A8	solute carrier family 7 member 8	-1.354	0.012867
1518.	ENSECAG00000056418	ENSECAG00000056418		-1.356	8.91e-07
1519.	ENSECAG00000013079	USP54	ubiquitin specific peptidase 54	-1.356	5.68e-36
1520.	ENSECAG00000048355	ENSECAG00000048355		-1.357	0.001056
1521.	ENSECAG00000004050	SLC8A1	solute carrier family 8 member A1	-1.357	3.78e-14
1522.	ENSECAG00000050116	ENSECAG00000050116		-1.359	0.000358
1523.	ENSECAG00000007088	KBTBD8	kelch repeat and BTB domain containing 8	-1.36	2.59e-08
1524.	ENSECAG00000016835	STXBP6	syntaxin binding protein 6	-1.361	2.36e-13
1525.	ENSECAG00000011511	PGR	progesterone receptor	-1.362	2.41e-30
1526.	ENSECAG00000020473	CTIF	cap binding complex dependent translation initiation factor	-1.364	6.24e-30
1527.	ENSECAG00000018579	F11R	F11 receptor	-1.367	5.99e-09
1528.	ENSECAG00000016824	NRP2	neuropilin 2	-1.368	5.08e-29
1529.	ENSECAG00000011729	ST6GAL2	ST6 beta-galactoside alpha-2,6-sialyltransferase 2	-1.369	8.91e-25
1530.	ENSECAG00000053646	ENSECAG00000053646		-1.373	0.000203
1531.	ENSECAG00000016526	NUBPL	NUBP iron-sulfur cluster assembly factor, mitochondrial	-1.374	4.44e-17
1532.	ENSECAG00000019290	CAMK1D	calcium/calmodulin dependent protein kinase ID	-1.376	3.03e-26
1533.	ENSECAG00000016038	ZNF892	zinc finger protein 892	-1.377	1.71e-07
1534.	ENSECAG00000016431	MAGI1	membrane associated guanylate kinase, WW and PDZ domain containing 1	-1.378	2.35e-11
1535.	ENSECAG00000007565	MDGA2	MAM domain containing glycosylphosphatidylinositol anchor 2	-1.379	1.4e-13
1536.	ENSECAG00000017147	CCDC9B	coiled-coil domain containing 9B	-1.38	6.75e-36
1537.	ENSECAG00000000512	LBH	LBH regulator of WNT signaling pathway	-1.381	2.53e-27
1538.	ENSECAG00000049782	ENSECAG00000049782		-1.381	1.16e-06
1539.	ENSECAG00000007499	SLC28A1	solute carrier family 28 member 1	-1.383	0.013446
1540.	ENSECAG00000058617	ENSECAG00000058617		-1.385	0.002419
1541.	ENSECAG00000015048	CGN	cingulin	-1.386	2.45e-05
1542.	ENSECAG00000019717	ECM2	extracellular matrix protein 2	-1.388	2.95e-23
1543.	ENSECAG00000021712	EYA2	EYA transcriptional coactivator and phosphatase 2	-1.389	0.00254
1544.	ENSECAG00000049618	ENSECAG00000049618		-1.393	0.011589
1545.	ENSECAG00000022826	NIPAL3	NIPA like domain containing 3	-1.398	1.57e-24
1546.	ENSECAG00000020812	MPPED1	metallophosphoesterase domain containing 1	-1.398	7.58e-17
1547.	ENSECAG00000016600	PPFIA4	PTPRF interacting protein alpha 4	-1.399	1.49e-12
1548.	ENSECAG00000012940	NLGN1	neuroligin 1	-1.4	0.000979
1549.	ENSECAG00000018307	TNIK	TRAF2 and NCK interacting kinase	-1.401	4.5e-18
1550.	ENSECAG00000018533	SALL4	spalt like transcription factor 4	-1.402	2.73e-11
1551.	ENSECAG00000056115	ENSECAG00000056115		-1.405	0.000117
1552.	ENSECAG00000048094	ENSECAG00000048094		-1.405	5.42e-07
1553.	ENSECAG00000020113	SEMA3C	semaphorin 3C	-1.406	2.17e-59
1554.	ENSECAG00000010437	TCEA3	transcription elongation factor A3	-1.407	2.21e-17
1555.	ENSECAG00000060384	ENSECAG00000060384		-1.409	3.43e-11
1556.	ENSECAG00000053137	ENSECAG00000053137		-1.413	6.53e-06
1557.	ENSECAG00000035486	ZNF48	zinc finger protein 48	-1.416	8.05e-13
1558.	ENSECAG00000048941	ENSECAG00000048941		-1.42	0.009424
1559.	ENSECAG00000058574	ENSECAG00000058574		-1.421	1.44e-15
1560.	ENSECAG00000022595	TLCD5	TLC domain containing 5	-1.421	7.84e-10
1561.	ENSECAG00000028572	ENSECAG00000028572		-1.423	3.29e-22
1562.	ENSECAG00000003259	FLYWCH1	FLYWCH-type zinc finger 1	-1.426	9.75e-06
1563.	ENSECAG00000054202	ENSECAG00000054202		-1.427	5.43e-08
1564.	ENSECAG00000049448	ENSECAG00000049448		-1.428	0.00103
1565.	ENSECAG00000006860	F5	coagulation factor V	-1.429	0.000857
1566.	ENSECAG00000010189	TAF9B	TATA-box binding protein associated factor 9b	-1.43	1.24e-11
1567.	ENSECAG00000006249	AFF3	ALF transcription elongation factor 3	-1.431	3.74e-20
1568.	ENSECAG00000019434	PLEK2	pleckstrin 2	-1.431	0.001448
1569.	ENSECAG00000011096	ENSECAG00000011096		-1.431	1.33e-12
1570.	ENSECAG00000000487	SYNM	synemin	-1.434	2.38e-22
1571.	ENSECAG00000009515	ATRNL1	attractin like 1	-1.435	4.01e-26
1572.	ENSECAG00000055735	ENSECAG00000055735		-1.437	4.86e-06
1573.	ENSECAG00000022638	PLD1	phospholipase D1	-1.44	2.37e-18
1574.	ENSECAG00000009418	RASSF7	Ras association domain family member 7	-1.44	5.1e-05
1575.	ENSECAG00000017486	CCDC159	coiled-coil domain containing 159	-1.44	4.48e-09
1576.	ENSECAG00000011593	MEF2A	myocyte enhancer factor 2A	-1.44	1.15e-86
1577.	ENSECAG00000031302	ENSECAG00000031302		-1.443	3.78e-16
1578.	ENSECAG00000021162	CDH13	cadherin 13	-1.444	2.85e-27
1579.	ENSECAG00000024459	MARK1	microtubule affinity regulating kinase 1	-1.447	8.76e-69
1580.	ENSECAG00000001716	PLXNA2	plexin A2	-1.447	3.12e-38
1581.	ENSECAG00000049085	ENSECAG00000049085		-1.449	0.000688
1582.	ENSECAG00000016928	DCHS2	dachsous cadherin-related 2	-1.449	0.000168
1583.	ENSECAG00000024132	FAM169A	family with sequence similarity 169 member A	-1.452	4.15e-05
1584.	ENSECAG00000020311	BCO2	beta-carotene oxygenase 2	-1.454	7.46e-06
1585.	ENSECAG00000000751	NEDD4L	NEDD4 like E3 ubiquitin protein ligase	-1.454	3.14e-32
1586.	ENSECAG00000012905	FNBP1	formin binding protein 1	-1.455	4.3e-33
1587.	ENSECAG00000008335	PDK4	pyruvate dehydrogenase kinase 4	-1.458	1.29e-07
1588.	ENSECAG00000014398	ENSECAG00000014398		-1.46	7.69e-05
1589.	ENSECAG00000004274	IQGAP2	IQ motif containing GTPase activating protein 2	-1.461	0.000101
1590.	ENSECAG00000019060	ESYT3	extended synaptotagmin 3	-1.461	2.01e-07
1591.	ENSECAG00000019087	CTSK	cathepsin K	-1.468	7.68e-08
1592.	ENSECAG00000050788	ENSECAG00000050788		-1.468	3.55e-08
1593.	ENSECAG00000028005	FRAT1	FRAT regulator of WNT signaling pathway 1	-1.473	0.002796
1594.	ENSECAG00000013290	C25H9orf152	chromosome 25 C9orf152 homolog	-1.475	7.85e-05
1595.	ENSECAG00000015450	TET1	tet methylcytosine dioxygenase 1	-1.482	1.15e-17
1596.	ENSECAG00000021544	FAIM2	Fas apoptotic inhibitory molecule 2	-1.483	1.14e-11
1597.	ENSECAG00000015379	FGD4	FYVE, RhoGEF and PH domain containing 4	-1.483	1.65e-10
1598.	ENSECAG00000017905	LTBP4	latent transforming growth factor beta binding protein 4	-1.487	1.43e-55
1599.	ENSECAG00000009971	AJUBA	ajuba LIM protein	-1.488	8.27e-32
1600.	ENSECAG00000013781	CRACD	capping protein inhibiting regulator of actin dynamics	-1.488	8.32e-06
1601.	ENSECAG00000024742	PFN2	profilin 2	-1.489	9.95e-56
1602.	ENSECAG00000011463	CCSER1	coiled-coil serine rich protein 1	-1.489	0.003365
1603.	ENSECAG00000044963	ENSECAG00000044963		-1.49	3.92e-10
1604.	ENSECAG00000011718	ENSECAG00000011718		-1.492	0.000615
1605.	ENSECAG00000002797	ENSECAG00000002797		-1.498	6.09e-11
1606.	ENSECAG00000040873	ENSECAG00000040873		-1.498	0.002
1607.	ENSECAG00000046815	ENSECAG00000046815		-1.5	0.002882
1608.	ENSECAG00000022950	NDRG2	NDRG family member 2	-1.501	5.9e-17
1609.	ENSECAG00000021602	PARM1	prostate androgen-regulated mucin-like protein 1	-1.502	1.27e-11
1610.	ENSECAG00000027851	ENSECAG00000027851		-1.503	2.12e-10
1611.	ENSECAG00000019789	STOML1	stomatin like 1	-1.504	9.59e-19
1612.	ENSECAG00000014945	CER1	cerberus 1, DAN family BMP antagonist	-1.507	0.009565
1613.	ENSECAG00000012700	JADE3	jade family PHD finger 3	-1.508	1.26e-09
1614.	ENSECAG00000023101	TP53I11	tumor protein p53 inducible protein 11	-1.509	1.31e-44
1615.	ENSECAG00000011912	RAB36	RAB36, member RAS onco family	-1.513	1.3e-07
1616.	ENSECAG00000000207	ACTA1	actin alpha 1, skeletal muscle	-1.515	0.000194
1617.	ENSECAG00000024900	HOXC11	homeobox C11	-1.516	0.001105
1618.	ENSECAG00000056397	ENSECAG00000056397		-1.518	0.001248
1619.	ENSECAG00000019508	COL8A1	collagen type VIII alpha 1 chain	-1.523	4.12e-09
1620.	ENSECAG00000040881	ENSECAG00000040881		-1.523	2.99e-48
1621.	ENSECAG00000009424	CCDC171	coiled-coil domain containing 171	-1.528	5.27e-16
1622.	ENSECAG00000000813	SCN5A	sodium voltage-gated channel alpha subunit 5	-1.528	0.005498
1623.	ENSECAG00000003193	BAMBI	BMP and activin membrane bound inhibitor	-1.53	1.38e-11
1624.	ENSECAG00000002490	RNF144B	ring finger protein 144B	-1.531	1.93e-14
1625.	ENSECAG00000005360	MITF	melanocyte inducing transcription factor	-1.531	1.84e-42
1626.	ENSECAG00000045840	ENSECAG00000045840		-1.532	0.004278
1627.	ENSECAG00000013016	TMEM82	transmembrane protein 82	-1.536	0.005188
1628.	ENSECAG00000003569	ST6GAL1	ST6 beta-galactoside alpha-2,6-sialyltransferase 1	-1.54	3.81e-13
1629.	ENSECAG00000016806	CLCN4	chloride voltage-gated channel 4	-1.541	2.56e-12
1630.	ENSECAG00000000954	NPR1	natriuretic peptide receptor 1	-1.542	2.83e-06
1631.	ENSECAG00000047763	ENSECAG00000047763		-1.542	0.000795
1632.	ENSECAG00000015144	CADM1	cell adhesion molecule 1	-1.546	4.37e-15
1633.	ENSECAG00000023963	NMNAT2	nicotinamide nucleotide adenylyltransferase 2	-1.547	1.27e-24
1634.	ENSECAG00000023765	IGSF9	immunoglobulin superfamily member 9	-1.547	0.000343
1635.	ENSECAG00000020337	DOCK11	dedicator of cytokinesis 11	-1.548	6.49e-51
1636.	ENSECAG00000017566	MVB12B	multivesicular body subunit 12B	-1.551	7.47e-32
1637.	ENSECAG00000024358	ZBTB16	zinc finger and BTB domain containing 16	-1.556	0.004541
1638.	ENSECAG00000019233	ELMO1	engulfment and cell motility 1	-1.556	8.67e-21
1639.	ENSECAG00000059686	ENSECAG00000059686		-1.557	0.002712
1640.	ENSECAG00000017938	BLK	BLK proto-onco, Src family tyrosine kinase	-1.558	0.000438
1641.	ENSECAG00000008738	ID2	inhibitor of DNA binding 2	-1.558	2.05e-35
1642.	ENSECAG00000006567	SLITRK4	SLIT and NTRK like family member 4	-1.56	0.00021
1643.	ENSECAG00000012012	ENPP5	ectonucleotide pyrophosphatase/phosphodiesterase family member 5	-1.562	7.57e-57
1644.	ENSECAG00000039301	FAM110C	family with sequence similarity 110 member C	-1.563	1.2e-19
1645.	ENSECAG00000016598	HINT3	histidine triad nucleotide binding protein 3	-1.563	1.31e-11
1646.	ENSECAG00000018191	GUCY1A2	guanylate cyclase 1 soluble subunit alpha 2	-1.564	1.61e-21
1647.	ENSECAG00000009930	PCNX2	pecanex 2	-1.564	3.01e-15
1648.	ENSECAG00000027518	ENSECAG00000027518		-1.567	0.000175
1649.	ENSECAG00000013956	ROBO3	roundabout guidance receptor 3	-1.568	0.000261
1650.	ENSECAG00000044368	ENSECAG00000044368		-1.568	5.78e-09
1651.	ENSECAG00000019504	SYN3	synapsin III	-1.571	2.6e-09
1652.	ENSECAG00000054666	ENSECAG00000054666		-1.571	5.66e-07
1653.	ENSECAG00000017907	RNFT2	ring finger protein, transmembrane 2	-1.573	1.43e-05
1654.	ENSECAG00000016667	ENSECAG00000016667		-1.575	2.14e-15
1655.	ENSECAG00000008824	EFCAB3	EF-hand calcium binding domain 3	-1.575	0.003275
1656.	ENSECAG00000014418	GABRP	gamma-aminobutyric acid type A receptor subunit pi	-1.579	3.74e-05
1657.	ENSECAG00000051604	ENSECAG00000051604		-1.58	3.21e-05
1658.	ENSECAG00000014962	FAXDC2	fatty acid hydroxylase domain containing 2	-1.582	4.51e-09
1659.	ENSECAG00000015952	BDNF	brain derived neurotrophic factor	-1.585	2.44e-10
1660.	ENSECAG00000013480	ANO4	anoctamin 4	-1.59	1.02e-06
1661.	ENSECAG00000006796	ZSCAN26	zinc finger and SCAN domain containing 26	-1.594	2.07e-06
1662.	ENSECAG00000015180	NEXN	nexilin F-actin binding protein	-1.595	1.48e-32
1663.	ENSECAG00000005506	MMP13	matrix metallopeptidase 13	-1.597	1.09e-07
1664.	ENSECAG00000031200	ENSECAG00000031200		-1.597	2.08e-46
1665.	ENSECAG00000014358	RERG	RAS like estrogen regulated growth inhibitor	-1.597	0.007522
1666.	ENSECAG00000035205	ZNF853	zinc finger protein 853	-1.6	1.19e-17
1667.	ENSECAG00000015845	PLD5	phospholipase D family member 5	-1.604	0.002249
1668.	ENSECAG00000015189	FAM216B	family with sequence similarity 216 member B	-1.604	0.005034
1669.	ENSECAG00000008259	MASP1	MBL associated serine protease 1	-1.605	3.35e-20
1670.	ENSECAG00000024757	ENSECAG00000024757		-1.605	3.83e-13
1671.	ENSECAG00000017478	B4GALT6	beta-1,4-galactosyltransferase 6	-1.606	4.05e-50
1672.	ENSECAG00000007087	FBXL13	F-box and leucine rich repeat protein 13	-1.606	6.93e-13
1673.	ENSECAG00000009660	PLEKHA6	pleckstrin homology domain containing A6	-1.609	1.24e-14
1674.	ENSECAG00000002620	ENSECAG00000002620		-1.609	0.000952
1675.	ENSECAG00000017454	KIAA1755	KIAA1755	-1.61	8.35e-05
1676.	ENSECAG00000055038	ENSECAG00000055038		-1.617	1.77e-09
1677.	ENSECAG00000047002	ENSECAG00000047002		-1.618	5.39e-10
1678.	ENSECAG00000006591	ATG9B	autophagy related 9B	-1.622	3.63e-12
1679.	ENSECAG00000049316	ENSECAG00000049316		-1.626	1.15e-05
1680.	ENSECAG00000006848	SLC27A6	solute carrier family 27 member 6	-1.627	1e-11
1681.	ENSECAG00000011887	ADAMTSL2	ADAMTS like 2	-1.629	0.001282
1682.	ENSECAG00000019137	MAML3	mastermind like transcriptional coactivator 3	-1.631	3.07e-14
1683.	ENSECAG00000006338	ANKH	ANKH inorganic pyrophosphate transport regulator	-1.634	4.66e-28
1684.	ENSECAG00000024847	DGAT2	diacylglycerol O-acyltransferase 2	-1.635	9.7e-19
1685.	ENSECAG00000013108	C1H1orf198	chromosome 1 C1orf198 homolog	-1.636	2.83e-12
1686.	ENSECAG00000019364	GALNT18	polypeptide N-acetylgalactosaminyltransferase 18	-1.637	0.002018
1687.	ENSECAG00000013428	ID4	inhibitor of DNA binding 4	-1.637	6.48e-21
1688.	ENSECAG00000009422	RGS7	regulator of G protein signaling 7	-1.638	0.000392
1689.	ENSECAG00000004502	WFDC1	WAP four-disulfide core domain 1	-1.64	3.84e-88
1690.	ENSECAG00000000734	HMGA1	high mobility group AT-hook 1	-1.64	7.83e-18
1691.	ENSECAG00000049298	ENSECAG00000049298		-1.641	1.45e-17
1692.	ENSECAG00000017135	ZC3H12D	zinc finger CCCH-type containing 12D	-1.643	0.004565
1693.	ENSECAG00000007373	SHTN1	shootin 1	-1.647	1.84e-49
1694.	ENSECAG00000008830	WNT5A	Wnt family member 5A	-1.65	4.5e-138
1695.	ENSECAG00000008221	S100A4	S100 calcium binding protein A4	-1.65	1.47e-12
1696.	ENSECAG00000019648	MID1	midline 1	-1.653	1.73e-14
1697.	ENSECAG00000053294	ENSECAG00000053294		-1.654	0.00254
1698.	ENSECAG00000020399	CTHRC1	collagen triple helix repeat containing 1	-1.657	2.66e-30
1699.	ENSECAG00000024806	GPR176	G protein-coupled receptor 176	-1.658	3.47e-05
1700.	ENSECAG00000016231	HSPA12A	heat shock protein family A (Hsp70) member 12A	-1.658	2.65e-11
1701.	ENSECAG00000002251	TLL1	tolloid like 1	-1.659	1.57e-06
1702.	ENSECAG00000015023	FAM184A	family with sequence similarity 184 member A	-1.66	1.09e-12
1703.	ENSECAG00000016047	CPA6	carboxypeptidase A6	-1.661	8.61e-14
1704.	ENSECAG00000001734	SPATA25	spermatosis associated 25	-1.662	0.000172
1705.	ENSECAG00000032331	ZNF594	zinc finger protein 594	-1.663	1.4e-07
1706.	ENSECAG00000018004	CA8	carbonic anhydrase 8	-1.663	2.56e-08
1707.	ENSECAG00000005563	PRSS23	serine protease 23	-1.666	8.07e-54
1708.	ENSECAG00000000178	RUNX1T1	RUNX1 partner transcriptional co-repressor 1	-1.668	1.88e-54
1709.	ENSECAG00000024636	CRISPLD2	cysteine rich secretory protein LCCL domain containing 2	-1.67	8.66e-36
1710.	ENSECAG00000041218	LPAR4	lysophosphatidic acid receptor 4	-1.671	0.001641
1711.	ENSECAG00000010143	CRB3	crumbs cell polarity complex component 3	-1.671	0.001257
1712.	ENSECAG00000017986	AXIN2	axin 2	-1.674	1.41e-07
1713.	ENSECAG00000054486	ENSECAG00000054486		-1.678	0.001576
1714.	ENSECAG00000010989	SH3YL1	SH3 and SYLF domain containing 1	-1.679	1.45e-22
1715.	ENSECAG00000021374	TCF23	transcription factor 23	-1.683	6.78e-64
1716.	ENSECAG00000007718	TMOD1	tropomodulin 1	-1.686	4.72e-36
1717.	ENSECAG00000002548	RNF182	ring finger protein 182	-1.687	0.001039
1718.	ENSECAG00000013176	MEGF6	multiple EGF like domains 6	-1.688	3.16e-20
1719.	ENSECAG00000023120	ZFP69B	ZFP69 zinc finger protein B	-1.692	3.18e-05
1720.	ENSECAG00000019664	HID1	HID1 domain containing	-1.697	2.25e-06
1721.	ENSECAG00000028562	ENSECAG00000028562		-1.703	0.000318
1722.	ENSECAG00000017689	ARHGEF28	Rho guanine nucleotide exchange factor 28	-1.705	9.94e-40
1723.	ENSECAG00000000274	SPAG16	sperm associated antigen 16	-1.708	7.31e-08
1724.	ENSECAG00000016906	ZNF184	zinc finger protein 184	-1.708	1.2e-28
1725.	ENSECAG00000019677	EPHX1	epoxide hydrolase 1	-1.709	8.02e-07
1726.	ENSECAG00000017897	FAM167A	family with sequence similarity 167 member A	-1.713	9.07e-10
1727.	ENSECAG00000005880	RIMKLA	ribosomal modification protein rimK like family member A	-1.714	0.001472
1728.	ENSECAG00000000257	CNNM1	cyclin and CBS domain divalent metal cation transport mediator 1	-1.715	1.1e-05
1729.	ENSECAG00000032497	ENSECAG00000032497		-1.715	9.91e-06
1730.	ENSECAG00000021938	SYNC	syncoilin, intermediate filament protein	-1.717	1.55e-16
1731.	ENSECAG00000015772	GALNT17	polypeptide N-acetylgalactosaminyltransferase 17	-1.717	4.58e-08
1732.	ENSECAG00000014416	BTBD8	BTB domain containing 8	-1.719	4.25e-05
1733.	ENSECAG00000007542	SH3D19	SH3 domain containing 19	-1.721	1.32e-60
1734.	ENSECAG00000048134	ENSECAG00000048134		-1.721	0.001525
1735.	ENSECAG00000018888	RENBP	renin binding protein	-1.722	1.16e-15
1736.	ENSECAG00000024367	CASP1	caspase 1	-1.722	0.000217
1737.	ENSECAG00000010522	BACH2	BTB domain and CNC homolog 2	-1.722	3.51e-10
1738.	ENSECAG00000004135	AMPH	amphiphysin	-1.727	4.56e-05
1739.	ENSECAG00000039710	ZNF543	zinc finger protein 543	-1.732	1.38e-13
1740.	ENSECAG00000003602	SLC26A7	solute carrier family 26 member 7	-1.739	1.53e-06
1741.	ENSECAG00000055848	ENSECAG00000055848		-1.742	2.08e-10
1742.	ENSECAG00000010830	MMP11	matrix metallopeptidase 11	-1.744	7.5e-32
1743.	ENSECAG00000046304	ENSECAG00000046304		-1.745	1.63e-06
1744.	ENSECAG00000009138	MME	membrane metalloendopeptidase	-1.747	1.18e-08
1745.	ENSECAG00000012910	ACE	angiotensin I converting enzyme	-1.755	0.001
1746.	ENSECAG00000019993	KALRN	kalirin RhoGEF kinase	-1.756	1.07e-11
1747.	ENSECAG00000026898	SIRT5	sirtuin 5	-1.758	1.3e-33
1748.	ENSECAG00000021979	CARD10	caspase recruitment domain family member 10	-1.76	3.11e-08
1749.	ENSECAG00000011898	SPEF2	sperm flagellar 2	-1.762	1.68e-07
1750.	ENSECAG00000000816	AMPD3	adenosine monophosphate deaminase 3	-1.765	3.23e-19
1751.	ENSECAG00000024232	A2ML1	alpha-2-macroglobulin like 1	-1.767	1.62e-09
1752.	ENSECAG00000060330	PLSCR4	phospholipid scramblase 4	-1.767	3.82e-24
1753.	ENSECAG00000047497	ENSECAG00000047497		-1.768	2.88e-09
1754.	ENSECAG00000033026	ENSECAG00000033026		-1.769	1.41e-07
1755.	ENSECAG00000045941	ENSECAG00000045941		-1.77	1.36e-10
1756.	ENSECAG00000021277	LAMA3	laminin subunit alpha 3	-1.771	1.29e-08
1757.	ENSECAG00000022448	INHBA	inhibin subunit beta A	-1.771	7.94e-33
1758.	ENSECAG00000019790	CAMK2A	calcium/calmodulin dependent protein kinase II alpha	-1.773	4.34e-06
1759.	ENSECAG00000059950	ENSECAG00000059950		-1.773	3.71e-14
1760.	ENSECAG00000022899	ARSG	arylsulfatase G	-1.776	2.42e-10
1761.	ENSECAG00000059237	ENSECAG00000059237		-1.779	5.55e-08
1762.	ENSECAG00000015195	EHD3	EH domain containing 3	-1.78	1.07e-45
1763.	ENSECAG00000017015	MYH11	myosin heavy chain 11	-1.781	4.62e-15
1764.	ENSECAG00000008324	LECT2	leukocyte cell derived chemotaxin 2	-1.786	0.001298
1765.	ENSECAG00000027719	ENSECAG00000027719		-1.787	1.82e-08
1766.	ENSECAG00000016080	KCNB1	potassium voltage-gated channel subfamily B member 1	-1.787	5.15e-08
1767.	ENSECAG00000015388	EDIL3	EGF like repeats and discoidin domains 3	-1.789	5.1e-06
1768.	ENSECAG00000015840	PODN	podocan	-1.79	5.02e-13
1769.	ENSECAG00000021850	CLDN16	claudin 16	-1.79	0.000477
1770.	ENSECAG00000013566	PKP2	plakophilin 2	-1.793	0.00013
1771.	ENSECAG00000013515	SEMA3B	semaphorin 3B	-1.793	1.73e-18
1772.	ENSECAG00000003137	P4HTM	prolyl 4-hydroxylase, transmembrane	-1.793	5.38e-14
1773.	ENSECAG00000020239	SLC2A12	solute carrier family 2 member 12	-1.797	0.001357
1774.	ENSECAG00000016829	ABTB2	ankyrin repeat and BTB domain containing 2	-1.801	9.11e-15
1775.	ENSECAG00000007176	ELOVL7	ELOVL fatty acid elongase 7	-1.803	2.14e-18
1776.	ENSECAG00000046600	ENSECAG00000046600		-1.804	3.47e-05
1777.	ENSECAG00000010195	LRRC38	leucine rich repeat containing 38	-1.806	7.64e-05
1778.	ENSECAG00000053885	ENSECAG00000053885		-1.807	8.77e-21
1779.	ENSECAG00000000354	PLK2	polo like kinase 2	-1.812	1.43e-75
1780.	ENSECAG00000011901	UNC5D	unc-5 netrin receptor D	-1.814	1.42e-07
1781.	ENSECAG00000046450	ENSECAG00000046450		-1.816	2.69e-07
1782.	ENSECAG00000022407	SLIT2	slit guidance ligand 2	-1.817	1.35e-22
1783.	ENSECAG00000000217	MTSS2	MTSS I-BAR domain containing 2	-1.817	1.02e-26
1784.	ENSECAG00000018005	PMEPA1	prostate transmembrane protein, androgen induced 1	-1.819	5.01e-38
1785.	ENSECAG00000024798	TBC1D30	TBC1 domain family member 30	-1.824	0.000136
1786.	ENSECAG00000057783	ENSECAG00000057783		-1.828	1.2e-14
1787.	ENSECAG00000043642	NREP	neuronal reration related protein	-1.831	1.39e-46
1788.	ENSECAG00000009699	DNAH7	dynein axonemal heavy chain 7	-1.832	5.56e-07
1789.	ENSECAG00000048455	ENSECAG00000048455		-1.832	5.21e-13
1790.	ENSECAG00000059312	ENSECAG00000059312		-1.834	6.86e-40
1791.	ENSECAG00000010184	ADAMTSL3	ADAMTS like 3	-1.834	5.74e-10
1792.	ENSECAG00000006829	KAZN	kazrin, periplakin interacting protein	-1.835	1.17e-30
1793.	ENSECAG00000009280	SPARCL1	SPARC like 1	-1.835	5.21e-32
1794.	ENSECAG00000041924	COL23A1	collagen type XXIII alpha 1 chain	-1.836	1.82e-07
1795.	ENSECAG00000017743	SESN3	sestrin 3	-1.837	2.13e-42
1796.	ENSECAG00000018159	CNNM2	cyclin and CBS domain divalent metal cation transport mediator 2	-1.843	1.78e-29
1797.	ENSECAG00000028788	HES4	hes family bHLH transcription factor 4	-1.844	0.000318
1798.	ENSECAG00000016721	RUBCNL	rubicon like autophagy enhancer	-1.846	4.26e-10
1799.	ENSECAG00000000046	FAM13C	family with sequence similarity 13 member C	-1.851	1.66e-05
1800.	ENSECAG00000021066	KLHL24	kelch like family member 24	-1.855	1.36e-75
1801.	ENSECAG00000019090	MAB21L3	mab-21 like 3	-1.856	7.87e-09
1802.	ENSECAG00000006980	FEZ1	fasciculation and elongation protein zeta 1	-1.86	2.19e-12
1803.	ENSECAG00000008564	MAGI2	membrane associated guanylate kinase, WW and PDZ domain containing 2	-1.861	0.00082
1804.	ENSECAG00000045790	ENSECAG00000045790		-1.861	3.28e-29
1805.	ENSECAG00000015853	SORT1	sortilin 1	-1.861	1.31e-08
1806.	ENSECAG00000053849	ENSECAG00000053849		-1.863	3.6e-06
1807.	ENSECAG00000057105	ENSECAG00000057105		-1.863	0.001146
1808.	ENSECAG00000017812	AHRR	aryl hydrocarbon receptor repressor	-1.874	1.37e-06
1809.	ENSECAG00000002579	MATN2	matrilin 2	-1.875	2.39e-19
1810.	ENSECAG00000023607	DOCK5	dedicator of cytokinesis 5	-1.875	7.54e-21
1811.	ENSECAG00000053674	MORN4	MORN repeat containing 4	-1.875	1.11e-28
1812.	ENSECAG00000017844	OXTR	oxytocin receptor	-1.877	1.07e-41
1813.	ENSECAG00000034239	ZNF467	zinc finger protein 467	-1.879	0.003794
1814.	ENSECAG00000032719	ENSECAG00000032719		-1.883	8.46e-05
1815.	ENSECAG00000012282	MPP7	MAGUK p55 scaffold protein 7	-1.888	3.92e-09
1816.	ENSECAG00000048830	ENSECAG00000048830		-1.891	0.000157
1817.	ENSECAG00000044193	ENSECAG00000044193		-1.893	0.00199
1818.	ENSECAG00000011193	KBTBD12	kelch repeat and BTB domain containing 12	-1.894	2.23e-08
1819.	ENSECAG00000024701	AOX4	aldehyde oxidase 4	-1.9	4.33e-09
1820.	ENSECAG00000010695	FGF21	fibroblast growth factor 21	-1.904	1.27e-10
1821.	ENSECAG00000045708	ENSECAG00000045708		-1.905	1.29e-06
1822.	ENSECAG00000024637	P2RX5	purinergic receptor P2X 5	-1.911	4.54e-06
1823.	ENSECAG00000020437	BCL2	BCL2 apoptosis regulator	-1.912	2.57e-17
1824.	ENSECAG00000020395	ISM2	isthmin 2	-1.913	0.003575
1825.	ENSECAG00000021042	VASH1	vasohibin 1	-1.914	1.26e-45
1826.	ENSECAG00000038056	ENSECAG00000038056		-1.914	1.69e-13
1827.	ENSECAG00000019083	SORL1	sortilin related receptor 1	-1.92	1.03e-32
1828.	ENSECAG00000019343	ALDH1A1	aldehyde dehydrogenase 1 family member A1	-1.921	1.45e-33
1829.	ENSECAG00000049223	ENSECAG00000049223		-1.927	4.04e-05
1830.	ENSECAG00000020901	CLCA2	chloride channel accessory 2	-1.929	0.000382
1831.	ENSECAG00000021643	LIX1	limb and CNS expressed 1	-1.93	8.3e-12
1832.	ENSECAG00000051305	ENSECAG00000051305		-1.932	0.002198
1833.	ENSECAG00000012960	IRAK2	interleukin 1 receptor associated kinase 2	-1.936	5.53e-47
1834.	ENSECAG00000004707	MFSD6	major facilitator superfamily domain containing 6	-1.937	2.05e-09
1835.	ENSECAG00000001488	GPR171	G protein-coupled receptor 171	-1.938	5.72e-07
1836.	ENSECAG00000016430	DNAJC6	DnaJ heat shock protein family (Hsp40) member C6	-1.939	1.91e-05
1837.	ENSECAG00000021653	SVEP1	sushi, von Willebrand factor type A, EGF and pentraxin domain containing 1	-1.951	4.3e-185
1838.	ENSECAG00000011187	TSPAN11	tetraspanin 11	-1.952	4.97e-09
1839.	ENSECAG00000022513	NPAS1	neuronal PAS domain protein 1	-1.954	0.000505
1840.	ENSECAG00000009086	BEND7	BEN domain containing 7	-1.962	7.83e-23
1841.	ENSECAG00000053823	ENSECAG00000053823		-1.963	1e-06
1842.	ENSECAG00000001279	AGTR1	angiotensin II receptor type 1	-1.966	1.21e-06
1843.	ENSECAG00000019176	KRT80	keratin 80	-1.969	0.000195
1844.	ENSECAG00000020731	MXRA8	matrix remodeling associated 8	-1.969	6.78e-19
1845.	ENSECAG00000029419	ENSECAG00000029419		-1.972	1.58e-05
1846.	ENSECAG00000043884	ENSECAG00000043884		-1.972	1.37e-05
1847.	ENSECAG00000037540	ENSECAG00000037540		-1.974	0.001004
1848.	ENSECAG00000015951	PPIP5K1	diphosphoinositol pentakisphosphate kinase 1	-1.976	5.49e-16
1849.	ENSECAG00000013574	RALGPS1	Ral GEF with PH domain and SH3 binding motif 1	-1.98	3.46e-15
1850.	ENSECAG00000036138	ENSECAG00000036138		-1.99	1.3e-06
1851.	ENSECAG00000012955	CD163L1	CD163 molecule like 1	-1.992	0.000921
1852.	ENSECAG00000037655	GDNF	glial cell derived neurotrophic factor	-1.993	1.33e-05
1853.	ENSECAG00000023578	ELOVL3	ELOVL fatty acid elongase 3	-1.994	2.13e-13
1854.	ENSECAG00000019701	ANKFN1	ankyrin repeat and fibronectin type III domain containing 1	-1.995	1.93e-08
1855.	ENSECAG00000034852	COL4A5	collagen type IV alpha 5 chain	-1.998	2.42e-14
1856.	ENSECAG00000050004	BTC	betacellulin	-2.001	1.52e-06
1857.	ENSECAG00000017301	C3H4orf19	chromosome 3 C4orf19 homolog	-2.006	0.000733
1858.	ENSECAG00000008038	TENM4	teneurin transmembrane protein 4	-2.009	1.21e-41
1859.	ENSECAG00000041546	ENSECAG00000041546		-2.012	0.001692
1860.	ENSECAG00000012115	SEMA3D	semaphorin 3D	-2.012	5.79e-16
1861.	ENSECAG00000017816	ADORA1	adenosine A1 receptor	-2.023	1.34e-23
1862.	ENSECAG00000032702	ENSECAG00000032702		-2.029	4.57e-12
1863.	ENSECAG00000011747	BCL7A	BAF chromatin remodeling complex subunit BCL7A	-2.037	5.7e-15
1864.	ENSECAG00000011618	EDN1	endothelin 1	-2.041	2.69e-10
1865.	ENSECAG00000014710	FZD6	frizzled class receptor 6	-2.041	3.49e-07
1866.	ENSECAG00000022107	SLC16A4	solute carrier family 16 member 4	-2.043	8.09e-05
1867.	ENSECAG00000009250	RAMP1	receptor activity modifying protein 1	-2.045	0.000297
1868.	ENSECAG00000015892	CACNA1D	calcium voltage-gated channel subunit alpha1 D	-2.045	1.14e-38
1869.	ENSECAG00000019042	UPK1B	uroplakin 1B	-2.047	3.51e-26
1870.	ENSECAG00000035101	ANOS1	anosmin 1	-2.048	0.000124
1871.	ENSECAG00000010004	PRUNE2	prune homolog 2 with BCH domain	-2.049	1.66e-28
1872.	ENSECAG00000016907	NKD2	NKD inhibitor of WNT signaling pathway 2	-2.053	1.14e-20
1873.	ENSECAG00000018067	ITGBL1	integrin subunit beta like 1	-2.056	3.8e-63
1874.	ENSECAG00000018419	ANXA3	annexin A3	-2.073	5.37e-09
1875.	ENSECAG00000023825	EXOC6	exocyst complex component 6	-2.077	1.43e-16
1876.	ENSECAG00000008768	PARD3B	par-3 family cell polarity regulator beta	-2.077	2.97e-85
1877.	ENSECAG00000013393	AHR	aryl hydrocarbon receptor	-2.087	8.78e-48
1878.	ENSECAG00000022054	CLSTN2	calsyntenin 2	-2.094	1.48e-40
1879.	ENSECAG00000022683	RSPO1	R-spondin 1	-2.095	1.48e-13
1880.	ENSECAG00000017502	PCDH9	protocadherin 9	-2.101	8.24e-16
1881.	ENSECAG00000021387	MYOM3	myomesin 3	-2.108	2.39e-09
1882.	ENSECAG00000053581	ENSECAG00000053581		-2.123	3.65e-06
1883.	ENSECAG00000051853	ENSECAG00000051853		-2.126	0.000377
1884.	ENSECAG00000012754	HSPB2	heat shock protein family B (small) member 2	-2.126	3.49e-05
1885.	ENSECAG00000012967	PRKAA2	protein kinase AMP-activated catalytic subunit alpha 2	-2.126	4.25e-10
1886.	ENSECAG00000003570	PICK1	protein interacting with PRKCA 1	-2.128	3.06e-24
1887.	ENSECAG00000010700	CREG2	cellular repressor of E1A stimulated genes 2	-2.13	6.55e-10
1888.	ENSECAG00000010967	MMP19	matrix metallopeptidase 19	-2.132	2.46e-41
1889.	ENSECAG00000012767	C7H11orf52	chromosome 7 C11orf52 homolog	-2.142	9.94e-07
1890.	ENSECAG00000025076	CTTNBP2	cortactin binding protein 2	-2.152	8.12e-27
1891.	ENSECAG00000011749	MSX2	msh homeobox 2	-2.153	4.77e-26
1892.	ENSECAG00000018803	PGM2L1	phosphoglucomutase 2 like 1	-2.158	3.22e-39
1893.	ENSECAG00000049093	ENSECAG00000049093		-2.164	9.4e-06
1894.	ENSECAG00000018692	SEPTIN12	septin 12	-2.167	4.81e-15
1895.	ENSECAG00000030526	ENSECAG00000030526		-2.168	0.000133
1896.	ENSECAG00000001554	P2RY14	purinergic receptor P2Y14	-2.177	5.23e-34
1897.	ENSECAG00000014646	KNG1	kininogen 1	-2.182	2.11e-21
1898.	ENSECAG00000002390	ENSECAG00000002390		-2.185	3.99e-19
1899.	ENSECAG00000044544	ENSECAG00000044544		-2.188	1.06e-07
1900.	ENSECAG00000008762	HOGA1	4-hydroxy-2-oxoglutarate aldolase 1	-2.188	6.26e-11
1901.	ENSECAG00000015715	ADAMTS15	ADAM metallopeptidase with thrombospondin type 1 motif 15	-2.193	6.74e-29
1902.	ENSECAG00000004854	PLPPR4	phospholipid phosphatase related 4	-2.194	2.39e-07
1903.	ENSECAG00000007274	PLCL1	phospholipase C like 1 (inactive)	-2.194	6.48e-07
1904.	ENSECAG00000044332	ENSECAG00000044332		-2.201	0.002221
1905.	ENSECAG00000054519	ENSECAG00000054519		-2.204	9.68e-05
1906.	ENSECAG00000057732	ENSECAG00000057732		-2.208	0.001246
1907.	ENSECAG00000016277	SGCD	sarcoglycan delta	-2.218	2.42e-25
1908.	ENSECAG00000019055	TSGA10	testis specific 10	-2.219	5.28e-05
1909.	ENSECAG00000013390	ZMAT1	zinc finger matrin-type 1	-2.221	8.99e-08
1910.	ENSECAG00000057723	ENSECAG00000057723		-2.222	3.84e-23
1911.	ENSECAG00000002935	KCNF1	potassium voltage-gated channel modifier subfamily F member 1	-2.222	4.09e-14
1912.	ENSECAG00000024137	ENDOU	endonuclease, poly(U) specific	-2.222	3.67e-13
1913.	ENSECAG00000009375	GASK1A	golgi associated kinase 1A	-2.238	2.79e-07
1914.	ENSECAG00000010553	NGF	nerve growth factor	-2.239	4.02e-21
1915.	ENSECAG00000011594	KCND3	potassium voltage-gated channel subfamily D member 3	-2.242	5.16e-32
1916.	ENSECAG00000007044	FRAS1	Fraser extracellular matrix complex subunit 1	-2.249	0.000758
1917.	ENSECAG00000015134	PELI2	pellino E3 ubiquitin protein ligase family member 2	-2.249	5.36e-18
1918.	ENSECAG00000006669	ACSM3	acyl-CoA synthetase medium chain family member 3	-2.254	9.4e-16
1919.	ENSECAG00000024448	TRIM63	tripartite motif containing 63	-2.255	1.37e-40
1920.	ENSECAG00000019940	AKAP6	A-kinase anchoring protein 6	-2.266	5.08e-27
1921.	ENSECAG00000022387	RUNDC3B	RUN domain containing 3B	-2.273	0.000342
1922.	ENSECAG00000008237	KLHL13	kelch like family member 13	-2.275	7.03e-85
1923.	ENSECAG00000010262	PERP	p53 apoptosis effector related to PMP22	-2.275	8.36e-13
1924.	ENSECAG00000025633	MIR27B	microRNA 27b	-2.278	0.000148
1925.	ENSECAG00000010242	MCTP1	multiple C2 and transmembrane domain containing 1	-2.286	2.19e-75
1926.	ENSECAG00000015552	GDPD1	glycerophosphodiester phosphodiesterase domain containing 1	-2.297	5.38e-05
1927.	ENSECAG00000017459	ARRB1	arrestin beta 1	-2.298	2.92e-25
1928.	ENSECAG00000000794	EMB	embigin	-2.301	2.08e-05
1929.	ENSECAG00000022370	NEFM	neurofilament medium chain	-2.302	7.33e-10
1930.	ENSECAG00000046102	ENSECAG00000046102		-2.304	1.63e-05
1931.	ENSECAG00000007220	HEYL	hes related family bHLH transcription factor with YRPW motif like	-2.305	3.65e-10
1932.	ENSECAG00000010926	ELMOD1	ELMO domain containing 1	-2.311	0.000976
1933.	ENSECAG00000018472	PDGFB	platelet derived growth factor subunit B	-2.312	3.13e-07
1934.	ENSECAG00000011467	ALPL	alkaline phosphatase, biomineralization associated	-2.314	3.05e-18
1935.	ENSECAG00000027835	LRATD1	LRAT domain containing 1	-2.318	3.33e-05
1936.	ENSECAG00000021576	SGCG	sarcoglycan gamma	-2.331	6.96e-14
1937.	ENSECAG00000021132	AFF2	ALF transcription elongation factor 2	-2.333	2.02e-50
1938.	ENSECAG00000007183	SEMA3E	semaphorin 3E	-2.333	5.04e-05
1939.	ENSECAG00000006137	FAM227A	family with sequence similarity 227 member A	-2.345	0.000329
1940.	ENSECAG00000059741	ENSECAG00000059741		-2.345	6.47e-09
1941.	ENSECAG00000023080	PPP1R12B	protein phosphatase 1 regulatory subunit 12B	-2.345	1.36e-18
1942.	ENSECAG00000006020	RRAGB	Ras related GTP binding B	-2.356	6.04e-49
1943.	ENSECAG00000011138	COL4A4	collagen type IV alpha 4 chain	-2.358	1.17e-09
1944.	ENSECAG00000028399	DTX1	deltex E3 ubiquitin ligase 1	-2.362	0.001227
1945.	ENSECAG00000054414	PLA1A	phospholipase A1 member A	-2.362	3.87e-58
1946.	ENSECAG00000002430	PRKAG3	protein kinase AMP-activated non-catalytic subunit gamma 3	-2.371	1.27e-15
1947.	ENSECAG00000021856	PADI2	peptidyl arginine deiminase 2	-2.373	3.72e-21
1948.	ENSECAG00000012507	CRYAB	crystallin alpha B	-2.375	4.61e-35
1949.	ENSECAG00000023039	CCN3	cellular communication network factor 3	-2.388	5.41e-11
1950.	ENSECAG00000007878	FRMD3	FERM domain containing 3	-2.389	1.31e-08
1951.	ENSECAG00000008094	BCL11A	BCL11 transcription factor A	-2.391	0.000377
1952.	ENSECAG00000019193	NCAM1	neural cell adhesion molecule 1	-2.394	1.8e-159
1953.	ENSECAG00000022629	SLC1A7	solute carrier family 1 member 7	-2.397	2.3e-38
1954.	ENSECAG00000018314	TIMP3	TIMP metallopeptidase inhibitor 3	-2.399	2.22e-33
1955.	ENSECAG00000007798	ME3	malic enzyme 3	-2.402	2.14e-14
1956.	ENSECAG00000042387	ENSECAG00000042387		-2.404	0.000539
1957.	ENSECAG00000022853	CD28	CD28 molecule	-2.415	0.001598
1958.	ENSECAG00000025179	TEKT3	tektin 3	-2.417	0.000114
1959.	ENSECAG00000039231	ATOH8	atonal bHLH transcription factor 8	-2.418	0.000205
1960.	ENSECAG00000021360	KCNMB1	potassium calcium-activated channel subfamily M regulatory beta subunit 1	-2.419	5.69e-29
1961.	ENSECAG00000013400	AADAT	aminoadipate aminotransferase	-2.42	7.5e-11
1962.	ENSECAG00000008053	TMEM170B	transmembrane protein 170B	-2.426	6.04e-42
1963.	ENSECAG00000015826	RRAGD	Ras related GTP binding D	-2.427	7.02e-05
1964.	ENSECAG00000018927	ANGPTL4	angiopoietin like 4	-2.429	2.91e-17
1965.	ENSECAG00000048469	ENSECAG00000048469		-2.43	2.05e-05
1966.	ENSECAG00000021621	MOB3B	MOB kinase activator 3B	-2.432	2.71e-07
1967.	ENSECAG00000040382	ENSECAG00000040382		-2.435	1.23e-27
1968.	ENSECAG00000010939	ANGPTL1	angiopoietin like 1	-2.44	4.7e-15
1969.	ENSECAG00000009813	CD83	CD83 molecule	-2.444	1.06e-08
1970.	ENSECAG00000007281	SAMD11	sterile alpha motif domain containing 11	-2.447	5.17e-25
1971.	ENSECAG00000018863	ADGRL3	adhesion G protein-coupled receptor L3	-2.455	4.27e-20
1972.	ENSECAG00000019335	TLCD4	TLC domain containing 4	-2.458	1.93e-23
1973.	ENSECAG00000010901	CTNND2	catenin delta 2	-2.46	2.83e-05
1974.	ENSECAG00000026884	NRG4	neuregulin 4	-2.469	3.6e-06
1975.	ENSECAG00000007792	EFCAB6	EF-hand calcium binding domain 6	-2.483	2.14e-05
1976.	ENSECAG00000021663	SMOC1	SPARC related modular calcium binding 1	-2.483	8.36e-06
1977.	ENSECAG00000014295	PI3	peptidase inhibitor 3	-2.488	6.15e-06
1978.	ENSECAG00000023274	LAMA5	laminin subunit alpha 5	-2.49	1.89e-16
1979.	ENSECAG00000053524	BEX4	brain expressed X-linked 4	-2.501	3.04e-06
1980.	ENSECAG00000050236	ENSECAG00000050236		-2.506	4.21e-06
1981.	ENSECAG00000033590	ENSECAG00000033590		-2.509	0.000389
1982.	ENSECAG00000013884	CACNB2	calcium voltage-gated channel auxiliary subunit beta 2	-2.509	2.49e-07
1983.	ENSECAG00000020677	LHCGR	luteinizing hormone/choriogonadotropin receptor	-2.523	2.78e-05
1984.	ENSECAG00000017379	CYP27C1	cytochrome P450 family 27 subfamily C member 1	-2.526	5.08e-19
1985.	ENSECAG00000014200	TMEM178B	transmembrane protein 178B	-2.532	2.42e-05
1986.	ENSECAG00000019851	DMGDH	dimethylglycine dehydrogenase	-2.545	9.11e-05
1987.	ENSECAG00000016786	JPH2	junctophilin 2	-2.557	8.12e-06
1988.	ENSECAG00000013986	TMEM178A	transmembrane protein 178A	-2.561	8.69e-05
1989.	ENSECAG00000021092	KLF15	KLF transcription factor 15	-2.566	8.15e-23
1990.	ENSECAG00000032860	ENSECAG00000032860		-2.571	4.93e-26
1991.	ENSECAG00000000709	ENSECAG00000000709		-2.591	9.54e-06
1992.	ENSECAG00000006879	PLA2G5	phospholipase A2 group V	-2.591	4.82e-40
1993.	ENSECAG00000009164	PPARGC1A	PPARG coactivator 1 alpha	-2.596	3.52e-09
1994.	ENSECAG00000047402	ENSECAG00000047402		-2.607	0.00014
1995.	ENSECAG00000040326	ENSECAG00000040326		-2.608	6.92e-10
1996.	ENSECAG00000000787	ADAMTS16	ADAM metallopeptidase with thrombospondin type 1 motif 16	-2.609	0.000126
1997.	ENSECAG00000015834	DMD	dystrophin	-2.619	7.73e-20
1998.	ENSECAG00000018069	ARAP2	ArfGAP with RhoGAP domain, ankyrin repeat and PH domain 2	-2.621	1.41e-08
[truncated: 142 more rows]
