# Supplementary material for: Th1 and Th2 cells in equine endometrosis and their interactions with endometrial fibroblasts
Source: Sci Rep. 2025 Oct 16;15:36263. doi: 10.1038/s41598-025-20152-0 (PMC12533255; doi:10.1038/s41598-025-20152-0)
Supplement: Supplementary file 2 — Supplementary Material 2 [file 41598_2025_20152_MOESM2_ESM.xlsx]

## Sheet: Supplementary Table 2
Supplemenatry data 2. The full list of GO and KEGG terms enriched by identified differentially expressed genes (DEGs, padjusted ≤ 0.05 and log2FC ≥ 1.0 or log2FC ≤ -1.0) in fibroblasts derived from category I endometria (n=4) treated with Th1-CM for 48 hours.
No.	KEGG ID		Description	P-adjusted	Number of DEGs enriched to particular KEGG	List of DEGs enriched to the particular KEGG
1	hsa04110		Cell cycle	4.62977e-09	44	MTBP, CDC6, CDC45, ORC1, ESPL1, MCM5, CDK1, CDC25B, BUB1B, CCNE2, CDCA5, MCM3, CDC20, AURKB, TICRR, E2F2, TRIP13, CCNB2, PLK1, SGO1, BUB1, CDT1, NDC80, CCNA2, PKMYT1, CCNB1, MCM2, CHEK2, FBXO5, ESCO2, CCNB3, TTK, KNL1, MCM4, CHEK1, PCNA, CDC25C, SMC1B, MCM6, DBF4B, CCNE1, MCM7, CDC7, CDKN1C
2	hsa04512		ECM-receptor interaction	5.89996e-09	31	COL6A5, ITGB8, TNN, COL6A6, ITGA4, COL6A1, TNC, COL6A2, HMMR, COL6A3, ITGA1, ITGA9, THBS3, THBS1, CD47, COL1A1, SV2B, ITGB6, COL9A2, ITGA6, ITGA2, LAMA2, LAMA3, COL4A5, FRAS1, COL4A4, LAMA5, ITGA3, NPNT, COL4A3, TNXB
3	hsa04151		PI3K-Akt signaling pathway	1.04684e-08	73	COL6A5, CSF3R, NTRK1, KITLG, IL6, ITGB8, IL2RA, NTF3, IL7, TGFA, PDGFD, OSMR, TNN, COL6A6, ITGA4, COL6A1, FGF1, TNC, CCNE2, COL6A2, IL4R, COL6A3, FGF7, CSF1, VEGFA, JAK2, SGK1, BRCA1, ITGA1, ITGA9, NR4A1, THBS3, RET, CREB3L1, THBS1, EPOR, LPAR1, CCNE1, EREG, GYS1, COL1A1, GHR, PKN1, ITGB6, COL9A2, IL6R, IGF1R, ITGA6, ITGA2, PDGFC, LAMA2, MAGI1, BDNF, LPAR4, LAMA3, MAGI2, FGF21, BCL2, GDNF, COL4A5…
4	hsa04820		Cytoskeleton in muscle cells	2.68013e-08	53	COL6A5, ITGB8, ANK3, PDLIM3, ACTN3, COL6A6, ITGA4, TNNT1, COL6A1, NID2, DAAM2, COL6A2, LMNB1, DCN, COL6A3, COL27A1, DIAPH3, MYOZ3, ITGA1, ENO1, LMNB2, ITGA9, THBS3, THBS1, COL1A1, ITGB6, OBSCN, DES, ENO3, COL9A2, PDLIM5, ITGA6, NEBL, MYOM1, ITGA2, LAMA2, MYH10, ANKRD1, ACTA1, TMOD1, AMPD3, MYH11, PKP2, COL4A5, MYOM3, SGCD, TRIM63, SGCG, COL4A4, DMD, ITGA3, COL4A3, ELN
5	hsa03030		DNA replication	2.55216e-06	16	MCM5, MCM3, POLE, MCM2, FEN1, POLA2, MCM4, PCNA, POLD1, LIG1, MCM6, DNA2, PRIM1, MCM7, RFC3, RFC2
6	hsa05165		Human papillomavirus infection	4.6105e-05	59	COL6A5, ITGB8, OASL, PTGS2, TNN, COL6A6, STAT1, ISG15, ITGA4, MX1, COL6A1, TNC, CCNE2, COL6A2, CCNA2, IRF1, COL6A3, TLR3, VEGFA, FZD10, TCF7L2, ITGA1, ITGA9, THBS3, CREB3L1, THBS1, IRF9, CCNE1, COL1A1, WNT10B, PRKCI, ITGB6, TCF7, FZD5, COL9A2, LFNG, ITGA6, ITGA2, LAMA2, FZD3, MAGI1, MAML3, WNT5A, CRB3, AXIN2, LAMA3, HES4, COL4A5, FZD6, HEYL, COL4A4, LAMA5, ITGA3, HES1, WNT4, ATP6V0D2, COL4A3, TNX…
7	hsa04060		Cytokine-cytokine receptor interaction	0.00013967	53	CSF3R, CCL26, CXCL9, CXCL11, IL13RA2, CXCL12, IL6, IL33, CCL8, IL2RA, IL7, IL31RA, OSMR, CXCL6, ACKR3, IL11, IL15, TNFSF13B, IL21R, TNFSF14, TNFRSF11B, IL4R, IL15RA, IL12A, CSF1, CXCL16, CD40, TNFSF13, ACVR2A, IL6ST, IL36G, IL1R2, IL1R1, TNFSF10, IL16, RELT, IL17RC, EPOR, TNFRSF6B, RELL2, GHR, ACVR2B, IL6R, ACKR4, INHBA, NGF, GDF6, IL17RB, GDF15, TNFRSF19, INHBB, TNFSF15, PRLR
8	hsa05412		Arrhythmogenic right ventricular cardiomyopathy	0.000397178	22	ITGB8, ACTN3, CACNA2D3, ITGA4, TCF7L2, ITGA1, ITGA9, ITGB6, TCF7, ATP2A3, DES, ITGA6, ITGA2, LAMA2, SLC8A1, PKP2, CACNA1D, SGCD, SGCG, CACNB2, DMD, ITGA3
9	hsa04640		Hematopoietic cell lineage	0.00109129	23	CSF3R, KITLG, CD7, IL6, HLA-DRA, HLA-DMB, IL2RA, IL7, IL11, ITGA4, TFRC, IL4R, CSF1, ITGA1, IL1R2, IL1R1, EPOR, HLA-DMA, IL6R, ITGA6, ITGA2, MME, ITGA3
10	hsa05410		Hypertrophic cardiomyopathy	0.00109129	23	IL6, ITGB8, CACNA2D3, ITGA4, ITGA1, ITGA9, ITGB6, ATP2A3, DES, ITGA6, ITGA2, LAMA2, SLC8A1, ACE, EDN1, CACNA1D, PRKAA2, SGCD, SGCG, PRKAG3, CACNB2, DMD, ITGA3
11	hsa04974		Protein digestion and absorption	0.00192729	23	COL6A5, COL6A6, COL6A1, COL6A2, COL6A3, COL14A1, COL27A1, KCNK5, COL15A1, COL1A1, COL18A1, COL9A2, SLC3A1, SLC7A8, SLC8A1, COL8A1, MME, COL23A1, COL4A5, COL4A4, KCNE3, COL4A3, ELN
12	hsa04020		Calcium signaling pathway	0.0047776	42	NTRK1, P2RX1, TGFA, PDE1A, PDGFD, PTAFR, FGF1, EDNRB, ADORA2A, CACNA1G, ADORA2B, FGF7, VEGFA, PTGFR, HRH1, RET, GRIN2C, ADRB3, TACR2, ORAI1, SLC25A4, CASQ1, ATP2A3, PTK2B, PDGFC, SLC8A1, CAMK1D, CAMK2A, OXTR, FGF21, P2RX5, AGTR1, GDNF, CACNA1D, NGF, PDGFB, LHCGR, FGFR4, FGFR2, FGF18, ADRA1B, FGF9
13	hsa05215		Prostate cancer	0.00532494	21	INSRR, TGFA, PDGFD, SPINT1, CCNE2, E2F2, PLAT, TCF7L2, NFKBIA, IL1R2, CREB3L1, CCNE1, PLAU, TCF7, AR, IGF1R, PDGFC, BCL2, PDGFB, ERG, FGFR2
14	hsa05224		Breast cancer	0.0117724	27	FGF1, E2F2, FOS, FGF7, BRCA2, FZD10, TCF7L2, BRCA1, WNT10B, TCF7, FZD5, SHC4, IGF1R, FZD3, PGR, FRAT1, WNT5A, AXIN2, FGF21, FZD6, HEYL, HES1, WNT4, ESR1, FGF18, FGF9, JAG1
15	hsa04510		Focal adhesion	0.0119753	34	COL6A5, ITGB8, PDGFD, TNN, COL6A6, ITGA4, COL6A1, TNC, COL6A2, COL6A3, VEGFA, ITGA1, ITGA9, THBS3, THBS1, COL1A1, ITGB6, SHC4, COL9A2, IGF1R, ITGA6, ITGA2, PDGFC, LAMA2, LAMA3, BCL2, COL4A5, PDGFB, PPP1R12B, COL4A4, LAMA5, ITGA3, COL4A3, TNXB
16	hsa04672		Intestinal immune network for IgA production	0.0305613	12	CXCL12, IL6, HLA-DRA, HLA-DMB, IL15, TNFSF13B, ITGA4, IL15RA, CD40, TNFSF13, HLA-DMA, CD28
17	hsa04630		JAK-STAT signaling pathway	0.0305613	28	CSF3R, IL13RA2, SOCS1, CISH, IL6, IL2RA, IL7, IL31RA, OSMR, STAT1, IL11, IL15, IL21R, IL4R, IL15RA, IL12A, JAK2, PIM1, IL6ST, SOCS3, EPOR, IRF9, GHR, SOCS5, IL6R, BCL2, PDGFB, PRLR
18	hsa04610		Complement and coagulation cascades	0.0430956	17	SERPING1, C2, THBD, C3, C1R, PROCR, C1S, CFB, PLAT, F12, SERPIND1, SERPINB2, PLAU, C5AR1, F5, MASP1, KNG1
19	hsa01040		Biosynthesis of unsaturated fatty acids	0.0447515	8	SCD, FADS2, FADS1, ELOVL6, HACD4, ELOVL4, ELOVL7, ELOVL3
No.	GO term ID	Term category	Description	P-adjusted	Number of DEGs enriched to particular GO term	List of DEGs enriched to the particular GO term
1	GO:0048285	BP	organelle fission	7.93231e-14	97	MTBP, TGFA, PIWIL2, ESPL1, MASTL, CDK1, KIF2C, CDCA8, KIF18B, CDC25B, BUB1B, TOP2A, CCNE2, MYBL2, CDCA5, DLGAP5, ZWINT, AURKA, CDC20, AURKB, KIF4A, TRIP13, KIF14, NCAPH, CCNB2, CENPI, PLK1, KIF23, SPC25, SGO1, BUB1, KIF22, CDCA2, MND1, KIFC1, CDT1, NDC80, UCP2, PKMYT1, CCNB1, CHEK2, RACGAP1, FBXO5, TPX2, RAD54L, MTFR2, KIF11, ASPM, DCN, NUSAP1, NUF2, TTK, HASPIN, KNL1, KIF20B, CENPF, BRCA2, SPAG5…
2	GO:0000280	BP	nuclear division	7.78105e-15	93	MTBP, TGFA, PIWIL2, ESPL1, MASTL, CDK1, KIF2C, CDCA8, KIF18B, CDC25B, BUB1B, TOP2A, CCNE2, MYBL2, CDCA5, DLGAP5, ZWINT, AURKA, CDC20, AURKB, KIF4A, TRIP13, KIF14, NCAPH, CCNB2, CENPI, PLK1, KIF23, SPC25, SGO1, BUB1, KIF22, CDCA2, MND1, KIFC1, CDT1, NDC80, PKMYT1, CCNB1, CHEK2, RACGAP1, FBXO5, TPX2, RAD54L, KIF11, ASPM, NUSAP1, NUF2, TTK, HASPIN, KNL1, KIF20B, CENPF, BRCA2, SPAG5, XRCC3, MIS12, NE…
3	GO:0007059	BP	chromosome segregation	2.75484e-15	92	CDC6, ESPL1, CDK1, KIF2C, HJURP, CENPL, CDCA8, MIS18A, KIF18B, BUB1B, TOP2A, CCNE2, MYBL2, CDCA5, DLGAP5, ZWINT, AURKA, CDC20, AURKB, KIF4A, TRIP13, KIF14, NCAPH, CCNB2, CENPI, PLK1, KIF23, SPC25, SGO1, BUB1, KIF22, CDCA2, MND1, KIFC1, CDT1, NDC80, CCNB1, TACC3, CHEK2, RACGAP1, CENPT, FBXO5, TPX2, ESCO2, KIF11, ASPM, CENPN, NUSAP1, NUF2, TTK, HASPIN, KNL1, CENPF, SPAG5, XRCC3, MIS12, NEK2, BRIP1,…
4	GO:0044772	BP	mitotic cell cycle phase transition	7.61398e-12	89	MTBP, CDC6, RRM2, ORC1, ESPL1, MASTL, CDK1, MIIP, CLSPN, CDCA8, CDC25B, DTL, BUB1B, CCNE2, IQGAP3, CDCA5, DLGAP5, CCNF, GTSE1, ZWINT, AURKA, CDC20, AURKB, TICRR, E2F2, TRIP13, KIF14, CCNB2, PLK1, SPC25, BUB1, POLE, NDC80, CCNA2, PKMYT1, CCNB1, TACC3, CHEK2, FOXM1, FBXO5, NABP1, MELK, CCNB3, NUF2, TTK, HASPIN, KNL1, CENPF, CKS1B, XRCC3, INCENP, STIL, BARD1, BRCA1, ANLN, GEN1, CHEK1, SPDL1, CDC25C,…
5	GO:1901987	BP	regulation of cell cycle phase transition	7.98577e-10	82	MTBP, CDC6, RRM2, DYRK3, CDC45, ORC1, ESPL1, CDK1, MIIP, CLSPN, CDCA8, CDC25B, DTL, BUB1B, CDCA5, DLGAP5, GTSE1, ZWINT, AURKA, CDC20, AURKB, TICRR, TRIP13, KIF14, PLK1, SPC25, BUB1, CDT1, NDC80, PKMYT1, CCNB1, CHEK2, FBXO5, NABP1, PARP9, NUF2, TTK, HASPIN, KNL1, CENPF, BRCA2, XRCC3, BRIP1, TIMELESS, DTX3L, INCENP, RHNO1, STIL, H2AX, BARD1, BRCA1, ANLN, GEN1, CHEK1, SPDL1, CDC25C, SASS6, BIRC5, TI…
6	GO:0006935	BP	chemotaxis	3.4527e-08	79	CSF3R, CCL26, CXCL9, CXCL11, PTGDR2, NRG1, CXCL12, S1PR1, IL6, CCL8, TIAM1, TNFAIP6, CD74, NTF3, PDGFD, PTPRO, CXCL6, APOA1, PTAFR, ACKR3, FGF1, EDNRB, PDE4B, ROBO1, TNFSF14, FGF7, IL12A, CSF1, CXCL16, VEGFA, ARHGEF16, SEMA5A, ITGA1, SERPIND1, ITGA9, CH25H, NR4A1, IL16, HMGB2, IL17RC, THBS1, SEMA6D, FLRT3, LPAR1, PLAU, GAS6, C5AR1, PTK2B, IL6R, AMOT, STX3, ITGA2, ACKR4, NRP2, CAMK1D, SEMA3C, PLD1…
7	GO:0042330	BP	taxis	4.04414e-08	79	CSF3R, CCL26, CXCL9, CXCL11, PTGDR2, NRG1, CXCL12, S1PR1, IL6, CCL8, TIAM1, TNFAIP6, CD74, NTF3, PDGFD, PTPRO, CXCL6, APOA1, PTAFR, ACKR3, FGF1, EDNRB, PDE4B, ROBO1, TNFSF14, FGF7, IL12A, CSF1, CXCL16, VEGFA, ARHGEF16, SEMA5A, ITGA1, SERPIND1, ITGA9, CH25H, NR4A1, IL16, HMGB2, IL17RC, THBS1, SEMA6D, FLRT3, LPAR1, PLAU, GAS6, C5AR1, PTK2B, IL6R, AMOT, STX3, ITGA2, ACKR4, NRP2, CAMK1D, SEMA3C, PLD1…
8	GO:0001819	BP	positive regulation of cytokine production	2.21839e-06	77	IDO1, CD274, POSTN, GBP5, IRF8, IL6, IL33, CD74, NOX5, IL7, PTGS2, AIM2, CHI3L1, PTAFR, IRF7, CYBB, STAT1, IL15, ISG15, ARRDC4, PDE4B, OAS3, C3, RUNX1, IFIH1, STING1, OAS2, HPSE, MALT1, IRF1, IL4R, ADORA2B, B2M, RIGI, IL12A, PLA2G3, TLR3, JAK2, GPRC5B, OAS1, CD40, GATA6, NR4A3, GAPDH, BRCA1, IL6ST, NOD1, IL1R1, TRAF3IP3, IL16, PDE4D, HMGB2, IL17RC, RSAD2, THBS1, BCL3, CD81, EREG, MAPK13, C5AR1, A…
9	GO:0001503	BP	ossification	1.83147e-07	74	ALOX15, S1PR1, IL6, CHRDL2, TNFAIP6, PTGS2, ACTN3, TNN, CDH11, ISG15, COL6A1, SNAI1, CYP27B1, TNC, RUNX1, VDR, FBXO5, TMEM38B, CSF1, ADAMTS12, CHSY1, ENPP1, ACVR2A, IL6ST, IFITM5, THBS3, SRGN, FOXC2, CREB3L1, TENT5A, SATB2, PRICKLE1, STC1, EBP, FASN, SFRP1, COL1A1, WNT10B, SNAI2, RUNX2, ACVR2B, CRIM1, PTK2B, DHRS3, IL6R, CHRDL1, KAZALD1, RANBP3L, SLC8A1, CTSK, CER1, BAMBI, ZBTB16, MMP13, ANKH, ID…
10	GO:0050673	BP	epithelial cell proliferation	8.13211e-06	73	CCL26, CXCL12, IL6, SGPP2, GPBAR1, NOX5, TGFA, UHRF1, HAS2, APOA1, STAT1, ITGA4, FGF1, EDNRB, IQGAP3, ROBO1, NFKBIZ, VDR, B2M, FGF7, APLN, BRCA2, IL12A, VEGFA, TCF7L2, SEMA5A, NR4A3, FST, ACVR2A, VSTM4, LOXL2, NR4A1, ZNF703, HMGB2, THBS1, MCC, EREG, SFRP1, CDKN1C, WNT10B, C5AR1, SNAI2, EAF2, RUNX2, DAB2, AR, ALDH1A2, FERMT1, VASH2, RGN, FGFBP1, PGR, NRP2, CDH13, COL8A1, SCN5A, ID2, WNT5A, VASH1, …
11	GO:0045785	BP	positive regulation of cell adhesion	9.5281e-06	73	ALOX15, PDCD1LG2, CD274, KITLG, SOCS1, CXCL12, IL6, HLA-DRA, CD74, HLA-DMB, IL2RA, ANK3, IL7, HAS2, APOA1, PTAFR, IL15, TNFSF13B, ITGA4, RUNX1, GPAM, TNFSF14, KIF26B, TFRC, MALT1, NFKBIZ, IL4R, B2M, IL12A, CSF1, VEGFA, JAK2, ABI3BP, NR4A3, IL6ST, S100A10, ADA, RET, FOXC2, ADAM19, CD81, SFRP1, CD47, HLA-DMA, EPB41L5, RELL2, WNT10B, SOCS5, PTK2B, DAB2, FERMT1, ITGA6, STX3, CARD11, ITGA2, LAMA2, F11…
12	GO:0140014	BP	mitotic nuclear division	7.71686e-16	72	MTBP, TGFA, ESPL1, CDK1, KIF2C, CDCA8, KIF18B, BUB1B, MYBL2, CDCA5, DLGAP5, ZWINT, AURKA, CDC20, AURKB, KIF4A, TRIP13, KIF14, NCAPH, CENPI, PLK1, KIF23, SPC25, BUB1, KIF22, CDCA2, KIFC1, CDT1, NDC80, PKMYT1, CCNB1, CHEK2, RACGAP1, FBXO5, TPX2, KIF11, NUSAP1, NUF2, TTK, HASPIN, KNL1, KIF20B, CENPF, SPAG5, XRCC3, MIS12, NEK2, PRC1, INCENP, NCAPG2, ANLN, GEN1, CHEK1, REEP4, NCAPD2, KNSTRN, SPDL1, CD…
13	GO:0098813	BP	nuclear chromosome segregation	4.83249e-13	71	CDC6, ESPL1, CDK1, KIF2C, CDCA8, KIF18B, BUB1B, TOP2A, CCNE2, MYBL2, CDCA5, DLGAP5, ZWINT, AURKA, CDC20, AURKB, KIF4A, TRIP13, KIF14, NCAPH, CCNB2, CENPI, PLK1, KIF23, SPC25, SGO1, BUB1, KIF22, MND1, KIFC1, CDT1, NDC80, CCNB1, TACC3, CHEK2, RACGAP1, FBXO5, TPX2, KIF11, ASPM, NUSAP1, NUF2, TTK, HASPIN, KNL1, CENPF, SPAG5, XRCC3, MIS12, NEK2, BRIP1, PRC1, INCENP, NCAPG2, CENPQ, GEN1, ECT2, NCAPD2, …
14	GO:0003012	BP	muscle system process	3.44384e-06	71	TIAM1, P2RX1, KCNE4, PTGS2, ACTN3, KCNB2, PTAFR, TNNT1, EDNRB, PDE4B, CACNA1G, SCN1B, ADORA2B, TMEM38B, GATA6, NR4A3, ZC3H12A, IL6ST, GUCY1A1, ADA, ENO1, NR4A1, PDE4D, RGS2, STC1, EZH2, TACR2, FGF12, SCNN1B, CASQ1, DES, STAC, PDLIM5, KCNH2, KCNMA1, RNF207, GATA5, PDE5A, ITGA2, SLMAP, SLC8A1, SYNM, MEF2A, NEDD4L, ACTA1, SCN5A, TMOD1, EHD3, MYH11, PKP2, DOCK5, OXTR, GDNF, ADORA1, EDN1, CACNA1D, SGC…
15	GO:0030198	BP	extracellular matrix organization	5.74656e-12	70	MMP25, POSTN, IL6, ADAMTS4, HAS2, CST3, LOXL3, SPINT1, NID2, FMOD, RUNX1, TNFRSF11B, COL14A1, TMEM38B, ADAMTS3, OPTC, COL27A1, TLL2, ADAMTS9, ADAMTS12, ABI3BP, LOXL2, COL15A1, FOXC2, CREB3L1, FKBP10, PRICKLE1, BCL3, ADAMTS17, QSOX1, COL1A1, GAS6, COL18A1, COL9A2, FERMT1, KAZALD1, MMP24, ZNF469, SPINT2, LAMA2, SERAC1, ECM2, CTSK, COL8A1, MMP13, ADAMTSL2, TLL1, CRISPLD2, AXIN2, MMP11, MYH11, ADAMTS…
16	GO:0043062	BP	extracellular structure organization	6.02307e-12	70	MMP25, POSTN, IL6, ADAMTS4, HAS2, CST3, LOXL3, SPINT1, NID2, FMOD, RUNX1, TNFRSF11B, COL14A1, TMEM38B, ADAMTS3, OPTC, COL27A1, TLL2, ADAMTS9, ADAMTS12, ABI3BP, LOXL2, COL15A1, FOXC2, CREB3L1, FKBP10, PRICKLE1, BCL3, ADAMTS17, QSOX1, COL1A1, GAS6, COL18A1, COL9A2, FERMT1, KAZALD1, MMP24, ZNF469, SPINT2, LAMA2, SERAC1, ECM2, CTSK, COL8A1, MMP13, ADAMTSL2, TLL1, CRISPLD2, AXIN2, MMP11, MYH11, ADAMTS…
17	GO:0045229	BP	external encapsulating structure organization	6.72241e-12	70	MMP25, POSTN, IL6, ADAMTS4, HAS2, CST3, LOXL3, SPINT1, NID2, FMOD, RUNX1, TNFRSF11B, COL14A1, TMEM38B, ADAMTS3, OPTC, COL27A1, TLL2, ADAMTS9, ADAMTS12, ABI3BP, LOXL2, COL15A1, FOXC2, CREB3L1, FKBP10, PRICKLE1, BCL3, ADAMTS17, QSOX1, COL1A1, GAS6, COL18A1, COL9A2, FERMT1, KAZALD1, MMP24, ZNF469, SPINT2, LAMA2, SERAC1, ECM2, CTSK, COL8A1, MMP13, ADAMTSL2, TLL1, CRISPLD2, AXIN2, MMP11, MYH11, ADAMTS…
18	GO:0043410	BP	positive regulation of MAPK cascade	3.60036e-05	70	ALOX15, NTRK1, CCL26, NRG1, IL6, CCL8, CD74, GPBAR1, NTF3, ICAM1, TGFA, PDGFD, CHI3L1, ACKR3, IL11, GAREM1, FGF1, IQGAP3, ROBO1, TLR3, VEGFA, HIPK2, JAK2, CD40, FZD10, ZC3H12A, ITGA1, NOD1, SPRY2, RET, THBS1, LPAR1, ADRB3, EZH2, CD81, RELL2, GAS6, GHR, C5AR1, AKAP12, PTK2B, AR, IGF1R, NOX4, PDGFC, DUSP22, TNIK, WNT5A, MID1, INHBA, FGF21, ADORA1, EDN1, PELI2, MIR27B, ARRB1, PDGFB, PLA2G5, GPNMB, G…
19	GO:0031667	BP	response to nutrient levels	0.000127944	70	NTRK1, PCSK1, POSTN, C2, PTGS2, CYBB, STAT1, SLC22A3, CYP27B1, UPP1, TNC, FOS, TNFRSF11B, TFRC, UCP2, NFKBIZ, VDR, SLC2A1, MFSD2A, IL15RA, BRIP1, BNIP3, CD40, CHSY1, ZC3H12A, PIM1, LIPG, SUV39H1, ACSL1, SOD2, STC1, FADS1, ADRB3, SFRP1, COL1A1, GAS6, GHR, SNAI2, SCNN1B, RUNX2, SCTR, ALDH1A2, ASS1, IGF1R, ITGA2, GPR155, KANK2, F5, PLD1, PDK4, CTSK, ACE, SIRT5, KCNB1, SESN3, FGF21, BCL2, SORL1, PRKA…
20	GO:1901990	BP	regulation of mitotic cell cycle phase transition	1.01847e-09	69	MTBP, CDC6, RRM2, ORC1, ESPL1, CDK1, MIIP, CLSPN, CDCA8, CDC25B, DTL, BUB1B, CDCA5, DLGAP5, GTSE1, ZWINT, AURKA, CDC20, AURKB, TICRR, TRIP13, KIF14, PLK1, SPC25, BUB1, NDC80, CCNB1, CHEK2, FBXO5, NABP1, NUF2, TTK, HASPIN, KNL1, CENPF, XRCC3, INCENP, STIL, BARD1, BRCA1, ANLN, GEN1, CHEK1, SPDL1, CDC25C, SASS6, BIRC5, KNTC1, RAD51C, TOPBP1, PSME2, PSME1, ZWILCH, DBF4B, EZH2, CDC7, RRM1, CDKN1C, WNT…
21	GO:0045786	BP	negative regulation of cell cycle	3.09205e-07	69	MTBP, PTGS2, CDC6, CDC45, ORC1, ESPL1, CDK1, MIIP, CLSPN, CDCA8, HPGD, DTL, BUB1B, CCNF, GTSE1, ZWINT, CDC20, AURKB, TICRR, TRIP13, PLK1, SPC25, BUB1, CDT1, NDC80, PKMYT1, CCNB1, CHEK2, FBXO5, NABP1, PARP9, NUF2, TTK, HASPIN, KNL1, CENPF, BRCA2, XRCC3, NEK2, BRIP1, TIMELESS, DTX3L, INCENP, RHNO1, BTG2, H2AX, BARD1, BRCA1, GEN1, CHEK1, SPDL1, SUV39H1, BIRC5, TIPIN, KNTC1, NR4A1, TOPBP1, DNA2, ZWIL…
22	GO:0060537	BP	muscle tissue development	3.05413e-06	69	NRG1, S1PR1, ACTN3, TNN, SIK1, CDK1, RUNX1, KEL, FOS, RCAN1, CACNA1G, HLF, PGM5, CENPF, TLL2, VEGFA, ADAMTS9, GATA6, BTG2, PIM1, IRX3, NR4A1, FOXC2, RGS2, PRICKLE1, SAP30, KCNK2, HOXD10, SVIL, WNT10B, NR1D2, CASQ1, DNER, ALDH1A2, PDLIM5, GATA5, NEBL, MYOM1, NOX4, ANKRD1, SLC8A1, EYA2, SEMA3C, MEF2A, ACTA1, SCN5A, ID2, WNT5A, MYH11, PKP2, BCL2, TENM4, EDN1, MSX2, SGCD, AKAP6, HEYL, SGCG, JPH2, PPA…
23	GO:0022407	BP	regulation of cell-cell adhesion	0.000191888	69	PDCD1LG2, IDO1, CD274, KITLG, SOCS1, CXCL12, IL6, HLA-DRA, CD74, HLA-DMB, IL2RA, ANK3, IL7, HAS2, APOA1, PTAFR, PAG1, IL15, TNFSF13B, ITGA4, LOXL3, RUNX1, GPAM, ADORA2A, TNFSF14, KIF26B, TFRC, MALT1, IRF1, NFKBIZ, IL4R, B2M, IL12A, VEGFA, JAK2, NR4A3, ZC3H12A, IL6ST, UBASH3B, ADA, ZNF703, MDGA1, ADAM19, CD81, FXYD5, CD47, HLA-DMA, EPB41L5, PAWR, WNT10B, SOCS5, ASS1, PDE5A, CARD11, DUSP22, SPINT2,…
24	GO:0001667	BP	ameboidal-type cell migration	0.000239271	69	KITLG, PTGS2, TIMP1, HAS2, APOA1, ITGA4, FGF1, SNAI1, EDNRB, ROBO1, DAAM2, S100P, DCN, FGF7, VEGFA, MACIR, ADAMTS9, CD40, SEMA5A, MAPRE2, ZC3H12A, ANLN, VSTM4, LOXL2, NR4A1, RET, FOXC2, THBS1, SEMA6D, STC1, MCC, EPB41L5, PKN1, SNAI2, AKAP12, PTK2B, SGPL1, FERMT1, AMOT, ITGA2, KANK2, FGFBP1, NRP2, SEMA3C, CDH13, PFN2, CER1, WNT5A, CARD10, SEMA3B, PLK2, SLIT2, DOCK5, VASH1, GDNF, SEMA3D, EDN1, ANXA…
25	GO:0034329	BP	cell junction assembly	1.71659e-05	68	NTRK1, CDH26, GABRB3, GPBAR1, PTPRO, ACTN3, ICAM5, CDH11, SNAI1, UGT8, GAP43, GJD3, VEGFA, ECT2, S100A10, CLSTN3, IRX3, LRRC4, BCR, ZNF703, THBS1, FLRT3, MDGA1, PTPRD, SFRP1, SDK1, EPB41L5, NTNG2, SNAI2, CBLN2, FZD5, NPHP1, PTK2B, DNER, SLITRK2, PDLIM5, LRRTM1, ITGA6, PCDH17, ITGA2, DUSP22, CDHR3, LZTS1, PKP1, F11R, NLGN1, CDH13, AJUBA, SLITRK4, BDNF, WNT5A, CRB3, ACE, LAMA3, CLDN16, PKP2, OXTR, …
26	GO:0007409	BP	axonogenesis	1.98366e-05	68	NTRK1, PLEKHG4B, CXCL12, TIAM1, ANK3, RGMA, CRABP2, PTPRO, TNN, CDH11, ITGA4, TUBB3, ROBO1, KEL, GAP43, SCN1B, NR4A2, VEGFA, DCLK1, SEMA5A, LMO4, NEFH, RET, SEMA6D, PRICKLE1, FLRT3, NTNG2, ATL1, UST, KIF5A, S100A6, SLITRK2, ETV1, IGF1R, LAMA2, FZD3, NRP2, SEMA3C, PLXNA2, IGSF9, SLITRK4, ROBO3, BDNF, NEXN, B4GALT6, KIAA1755, SHTN1, WNT5A, ARHGEF28, KALRN, SEMA3B, UNC5D, SLIT2, FEZ1, BCL2, GDNF, SE…
27	GO:0099177	BP	regulation of trans-synaptic signaling	0.000274465	68	NTRK1, P2RX1, NTF3, PTGS2, CNTNAP4, RAPSN, CDH11, CDC20, ADORA2A, FABP5, ADORA2B, PLAT, JAK2, GUCY1A1, NEFH, CLSTN3, LRRC4, BCR, HRH1, SRGN, SYN1, GRIN2C, PTPRD, TACR2, NTNG2, SV2B, GRIA3, GRIK5, CBLN2, AKAP12, SCTR, PTK2B, TMEM25, CPEB3, CHRDL1, LRRTM1, STX3, PCDH17, NSG1, SNCG, LAMA2, LZTS1, NLGN1, PFN2, SYN3, BDNF, WNT5A, MME, ACE, CAMK2A, KCNB1, PLK2, OXTR, ADORA1, EDN1, CLSTN2, PICK1, PLPPR4…
28	GO:0048732	BP	gland development	2.63227e-05	67	PCSK1, NRG1, IL6, CDO1, TGFA, APOA1, FGF1, TNC, IQGAP3, AURKA, ROBO1, OAS2, CCNB2, UCP2, VDR, FGF7, APLN, BRCA2, CSF1, VEGFA, HIPK2, JAK2, LMO4, GATA6, UPB1, PCNA, ADA, ZNF703, SOD2, HK2, EZH2, FASN, SFRP1, ORAI1, CDKN1C, IGF2R, SOSTDC1, TG, SNAI2, EAF2, AR, ALDH1A2, ASS1, CTC1, NPC1, FRZB, ITGA2, RGN, PGR, LBH, SEMA3C, CADM1, ID2, ID4, WNT5A, OXTR, BCL2, EDN1, MSX2, LAMA5, HES1, FGFR2, WNT4, ESR…
29	GO:0050804	BP	modulation of chemical synaptic transmission	0.000424525	67	NTRK1, P2RX1, NTF3, PTGS2, CNTNAP4, RAPSN, CDH11, CDC20, ADORA2A, ADORA2B, PLAT, JAK2, GUCY1A1, NEFH, CLSTN3, LRRC4, BCR, HRH1, SRGN, SYN1, GRIN2C, PTPRD, TACR2, NTNG2, SV2B, GRIA3, GRIK5, CBLN2, AKAP12, SCTR, PTK2B, TMEM25, CPEB3, CHRDL1, LRRTM1, STX3, PCDH17, NSG1, SNCG, LAMA2, LZTS1, NLGN1, PFN2, SYN3, BDNF, WNT5A, MME, ACE, CAMK2A, KCNB1, PLK2, OXTR, ADORA1, EDN1, CLSTN2, PICK1, PLPPR4, PLCL1…
30	GO:0045787	BP	positive regulation of cell cycle	1.30772e-09	66	MTBP, TGFA, CDC6, RRM2, DYRK3, PIWIL2, ESPL1, CDK1, CDCA8, CDC25B, DTL, CDCA5, DLGAP5, AURKA, CDC20, AURKB, KIF14, NCAPH, KIF23, BUB1, NDC80, CCNB1, RACGAP1, FBXO5, FEN1, NUSAP1, KIF20B, BRCA2, SPAG5, XRCC3, PLK4, INCENP, RHNO1, STIL, NCAPG2, GEN1, ECT2, CHEK1, NCAPD2, CDC25C, SASS6, NCAPG, BIRC5, RAD51C, CIT, SMC4, RANBP1, DBF4B, EZH2, EREG, CDC7, RRM1, SVIL, WNT10B, IGF1R, LFNG, WNT5A, BTC, EDN…
31	GO:0050808	BP	synapse organization	0.000495514	66	NTRK1, TIAM1, GABRB3, ANK3, SNCB, PTPRO, ICAM5, RAPSN, TNC, C3, CDC20, GAP43, NEFH, CLSTN3, LRRC4, SRGN, SYN1, FLRT3, MDGA1, PTPRD, SDK1, C1QL1, NTNG2, ZNF365, C5AR1, CBLN2, FZD5, PTK2B, DNER, CHRDL1, SLITRK2, PDLIM5, LRRTM1, DOK7, IGF1R, PCDH17, PALM, SNCG, LZTS1, NRP2, PPFIA4, NLGN1, PFN2, IGSF9, SLITRK4, BDNF, WNT5A, SPARCL1, SORT1, OXTR, GDNF, COL4A5, CLSTN2, PICK1, CTTNBP2, SEMA3E, ADGRL3, C…
32	GO:0051960	BP	regulation of nervous system development	0.000346379	65	NTRK1, CXCL12, IL6, IL33, TIAM1, RGMA, CRABP2, CTSC, SPINT1, ROBO1, KIF14, DAAM2, WDR62, ASPM, BHLHE40, B2M, VEGFA, SEMA5A, BTG2, IL6ST, S100A10, CLSTN3, XRCC2, HMGB2, SEMA6D, FLRT3, PTPRD, EZH2, MYRF, PRKCI, ZNF365, TG, CBLN2, SLITRK2, LRRTM1, FZD3, NLGN1, SEMA3C, PLXNA2, ID2, SLITRK4, BDNF, ID4, SHTN1, WNT5A, MME, ACE, SEMA3B, SLIT2, OXTR, SORL1, TENM4, SEMA3D, CLSTN2, NGF, HEYL, SEMA3E, SEMA3A…
33	GO:0016049	BP	cell growth	0.00163484	65	POSTN, CISH, CXCL12, TIAM1, BST2, RGMA, CRABP2, TNN, ITGA4, CYP27B1, TNC, AURKA, KIF14, MFSD2A, CXCL16, VEGFA, DCLK1, SEMA5A, SGK1, BRCA1, ENPP1, CLSTN3, ENO1, RGS2, SEMA6D, PRICKLE1, FLRT3, SFRP1, EPB41L5, EAF2, DACT3, PTK2B, DAB2, PDLIM5, KAZALD1, FRZB, NRP2, SEMA3C, TAF9B, NEDD4L, LTBP4, JADE3, NPR1, BDNF, RERG, WFDC1, SHTN1, WNT5A, INHBA, SEMA3B, SLIT2, BCL2, AGTR1, SEMA3D, EDN1, NGF, AKAP6, …
34	GO:0006260	BP	DNA replication	5.74656e-12	64	CDC6, RRM2, CDC45, ORC1, RECQL4, CHTF18, MCM5, CDK1, MCM10, DTL, CCNE2, DSCC1, MCM3, TICRR, POLE, PIF1, FAM111B, CDT1, TRAIP, CCNA2, CHAF1A, MCM2, POLQ, FBXO5, ESCO2, FEN1, POLA2, BRCA2, TIMELESS, RTEL1, GINS2, HELB, BARD1, BRCA1, MCM4, GEN1, WDHD1, CHEK1, PCNA, POLD1, TK1, TIPIN, POLH, LIG1, MCM6, TOPBP1, MMS22L, DNA2, PRIM1, DBF4B, CCNE1, EREG, MCM7, RFC3, TONSL, CDC7, RRM1, RFC2, ZNF365, STN1,…
35	GO:0031589	BP	cell-substrate adhesion	1.127e-07	64	ALOX15, POSTN, TIAM1, ITGB8, GBP1, PTPRO, ACTN3, HAS2, TNN, APOA1, CDH11, ITGA4, NID2, KIF14, HPSE, CSF1, VEGFA, JAK2, ADAMTS9, ADAMTS12, ABI3BP, S100A10, ITGA1, BCR, ITGA9, THBS3, THBS1, SFRP1, COL1A1, PLAU, EPB41L5, AP1AR, RELL2, GAS6, ITGB6, PTK2B, DAB2, ITGAE, FERMT1, ITGA6, ITGA2, DUSP22, ECM2, CDH13, AJUBA, COL8A1, ST6GAL1, EDIL3, PKP2, DOCK5, BCL2, ITGBL1, PDGFB, SEMA3E, LAMA5, SNED1, VWA2…
36	GO:0051347	BP	positive regulation of transferase activity	4.3095e-05	63	NTRK1, INSRR, NRG1, CD74, NTF3, TXN, PDGFD, CHI3L1, APOA1, CHTF18, FGF1, ARRDC4, CLSPN, DSCC1, CDC20, AURKB, ROBO1, KIF14, PLK1, MALT1, TPX2, CSF1, TLR3, NEK2, VEGFA, JAK2, GPRC5B, CD40, FZD10, LMO4, ECT2, PCNA, RET, THBS1, EZH2, EREG, RFC3, RFC2, GAS6, GHR, PTK2B, IL6R, DOK7, IGF1R, NOX4, PDGFC, PARM1, WNT5A, AXIN2, ACE, CARD10, SORL1, AGTR1, EDN1, PDGFB, FGFR4, FGFR2, ADRA2A, GREM1, CEMIP, FGF1…
37	GO:0051656	BP	establishment of organelle localization	0.00171	62	IL13RA2, PTGDR, BICDL2, ESPL1, ITGA4, KIF2C, CDCA8, CDCA5, AURKB, KIF14, PLK1, SPC25, SGO1, KIF22, KIFC1, CDT1, NDC80, CCNB1, RACGAP1, IL4R, CENPA, LMNB1, NUSAP1, NUF2, KNL1, ADORA2B, CENPF, PLA2G3, SPAG5, MIS12, NEK2, INCENP, NR4A3, CENPQ, ECT2, KNSTRN, SPDL1, NEFH, SAPCD2, BIRC5, KNTC1, LMNB2, GEM, SPRY2, MYO1B, ZWILCH, AP1AR, COPG2, KIF5A, GRP, KIF1C, S100A13, ASIP, NLGN1, MARK1, FEZ1, ANKFN1,…
38	GO:0090068	BP	positive regulation of cell cycle process	8.16813e-12	61	MTBP, TGFA, CDC6, RRM2, DYRK3, PIWIL2, ESPL1, CDK1, CDCA8, CDC25B, DTL, CDCA5, DLGAP5, AURKA, CDC20, AURKB, KIF14, NCAPH, KIF23, BUB1, NDC80, CCNB1, RACGAP1, FBXO5, FEN1, NUSAP1, KIF20B, SPAG5, XRCC3, PLK4, INCENP, RHNO1, STIL, NCAPG2, GEN1, ECT2, NCAPD2, CDC25C, SASS6, NCAPG, BIRC5, RAD51C, CIT, SMC4, RANBP1, DBF4B, EZH2, EREG, CDC7, RRM1, SVIL, WNT10B, IGF1R, WNT5A, BTC, EDN1, MSX2, PDGFB, CD28…
39	GO:0010948	BP	negative regulation of cell cycle process	3.00383e-08	61	MTBP, CDC6, CDC45, ORC1, ESPL1, CDK1, MIIP, CLSPN, CDCA8, DTL, BUB1B, CCNF, GTSE1, ZWINT, CDC20, AURKB, TICRR, TRIP13, PLK1, SPC25, BUB1, CDT1, NDC80, PKMYT1, CCNB1, CHEK2, FBXO5, NABP1, PARP9, NUF2, TTK, HASPIN, KNL1, CENPF, BRCA2, XRCC3, NEK2, BRIP1, TIMELESS, DTX3L, INCENP, RHNO1, H2AX, BARD1, BRCA1, GEN1, CHEK1, SPDL1, BIRC5, TIPIN, KNTC1, TOPBP1, DNA2, ZWILCH, EZH2, FOXN3, KANK2, INHBA, PLK2…
40	GO:0010639	BP	negative regulation of organelle organization	2.69289e-06	61	S1PR1, MTBP, ESPL1, CDCA8, BUB1B, TOP2A, CCNF, ZWINT, CDC20, AURKB, TRIP13, STMN2, PLK1, SPC25, BUB1, PIF1, NDC80, TFRC, MID1IP1, CCNB1, FBXO5, TPX2, SCIN, NUF2, TTK, HASPIN, KNL1, CENPF, XRCC3, BNIP3, RTEL1, INCENP, BRCA1, GEN1, CHEK1, SPDL1, BIRC5, CKAP2, KNTC1, ZWILCH, LPAR1, GMFG, SVIL, SLC25A4, STN1, TUBB4A, RHPN2, CTC1, INPP5K, NAV3, KANK2, F11R, CRACD, PFN2, MID1, TMOD1, SLIT2, TBC1D30, FE…
41	GO:0016055	BP	Wnt signaling pathway	0.00168004	61	TIAM1, PTPRO, TNN, EDNRB, TRABD2A, DAAM2, DEPDC1B, NR4A2, ASPM, RSPO4, GPRC5B, FZD10, TCF7L2, SEMA5A, RNF213, ZNF703, PRICKLE1, MCC, CCNE1, SFRP1, COL1A1, WNT10B, SOSTDC1, SNAI2, DACT3, DIXDC1, TCF7, SCEL, FZD5, DAB2, FERMT1, CELSR1, FRZB, CCDC88C, FZD3, TNIK, MARK1, FRAT1, NDRG2, BAMBI, MITF, WNT5A, CTHRC1, AXIN2, MAGI2, EDN1, FZD6, NKD2, RSPO1, PRKAA2, TMEM170B, CTNND2, KLF15, APCDD1, ITGA3, FG…
42	GO:0198738	BP	cell-cell signaling by wnt	0.00185958	61	TIAM1, PTPRO, TNN, EDNRB, TRABD2A, DAAM2, DEPDC1B, NR4A2, ASPM, RSPO4, GPRC5B, FZD10, TCF7L2, SEMA5A, RNF213, ZNF703, PRICKLE1, MCC, CCNE1, SFRP1, COL1A1, WNT10B, SOSTDC1, SNAI2, DACT3, DIXDC1, TCF7, SCEL, FZD5, DAB2, FERMT1, CELSR1, FRZB, CCDC88C, FZD3, TNIK, MARK1, FRAT1, NDRG2, BAMBI, MITF, WNT5A, CTHRC1, AXIN2, MAGI2, EDN1, FZD6, NKD2, RSPO1, PRKAA2, TMEM170B, CTNND2, KLF15, APCDD1, ITGA3, FG…
43	GO:0050678	BP	regulation of epithelial cell proliferation	0.000162874	60	CCL26, CXCL12, SGPP2, GPBAR1, TGFA, UHRF1, HAS2, STAT1, ITGA4, FGF1, EDNRB, IQGAP3, ROBO1, VDR, B2M, FGF7, APLN, BRCA2, IL12A, VEGFA, TCF7L2, SEMA5A, NR4A3, NR4A1, ZNF703, HMGB2, THBS1, MCC, EREG, SFRP1, CDKN1C, WNT10B, C5AR1, SNAI2, EAF2, RUNX2, DAB2, AR, ALDH1A2, VASH2, RGN, FGFBP1, PGR, NRP2, CDH13, SCN5A, WNT5A, VASH1, AGTR1, MIR27B, PDGFB, ATOH8, LAMA5, HES1, FGFR2, CDH3, MMP12, COL4A3, FGF9…
44	GO:0042692	BP	muscle cell differentiation	0.00033702	60	CXCL9, NRG1, KRT8, ACTN3, SIK1, TNNT1, CDK1, EDNRB, KEL, TNFSF14, RCAN1, IL4R, PGM5, VEGFA, GATA6, IRX3, SOD2, RGS2, PRICKLE1, EZH2, CD81, EREG, WNT10B, PLEKHO1, CASQ1, OBSCN, DNER, PDLIM5, NEBL, NOX4, LAMA2, ANKRD1, SLC8A1, MEF2A, ACTA1, ID2, BDNF, TCF23, TMOD1, MYH11, SORT1, DOCK5, BCL2, EDN1, ADAMTS15, SGCD, AKAP6, PDGFB, CCN3, DMD, SOX6, HES1, FHOD3, BHLHE41, FGFR2, WNT4, GREM1, NPNT, GDF15, …
45	GO:0010720	BP	positive regulation of cell development	0.00125439	60	KITLG, SOCS1, CXCL12, IL6, IL33, HLA-DRA, TIAM1, CD74, IL2RA, IL7, CRABP2, ACTN3, IL15, SPINT1, RUNX1, AURKA, ROBO1, FOS, MALT1, NFKBIZ, IL4R, WDR62, ASPM, IL15RA, PLA2G3, CSF1, VEGFA, SEMA5A, IL6ST, ADA, XRCC2, RET, PTPRD, MYRF, GAS6, WNT10B, PRKCI, ZNF365, SOCS5, PDE5A, FZD3, F11R, PLXNA2, ZBTB16, ID2, BDNF, ID4, SHTN1, MME, ACE, SLIT2, BCL2, TENM4, NGF, CD83, HES1, NEFL, LRP2, PTPRZ1, HCLS1
46	GO:0000819	BP	sister chromatid segregation	1.81891e-13	59	CDC6, ESPL1, CDK1, KIF2C, CDCA8, KIF18B, BUB1B, TOP2A, MYBL2, CDCA5, DLGAP5, ZWINT, CDC20, AURKB, KIF4A, TRIP13, KIF14, NCAPH, CENPI, PLK1, KIF23, SPC25, BUB1, KIF22, KIFC1, CDT1, NDC80, CCNB1, TACC3, CHEK2, RACGAP1, FBXO5, TPX2, KIF11, NUSAP1, NUF2, TTK, HASPIN, KNL1, CENPF, SPAG5, XRCC3, MIS12, NEK2, PRC1, INCENP, NCAPG2, GEN1, NCAPD2, KNSTRN, SPDL1, NCAPG, BIRC5, KNTC1, PRICKLE1, SMC4, ZWILCH,…
47	GO:0006936	BP	muscle contraction	4.24979e-06	59	P2RX1, KCNE4, PTGS2, ACTN3, KCNB2, PTAFR, TNNT1, EDNRB, PDE4B, CACNA1G, SCN1B, ADORA2B, TMEM38B, ZC3H12A, GUCY1A1, ADA, ENO1, NR4A1, PDE4D, RGS2, STC1, TACR2, FGF12, SCNN1B, CASQ1, DES, STAC, KCNH2, KCNMA1, RNF207, PDE5A, ITGA2, SLMAP, SLC8A1, SYNM, NEDD4L, ACTA1, SCN5A, TMOD1, EHD3, MYH11, PKP2, DOCK5, OXTR, GDNF, ADORA1, EDN1, CACNA1D, SGCD, KCND3, TRIM63, PPP1R12B, CRYAB, CACNB2, DMD, KCNE3, A…
48	GO:0010975	BP	regulation of neuron projection development	0.00327929	59	NTRK1, CXCL12, TIAM1, RGMA, CRABP2, PTPRO, TNN, ROBO1, KEL, STMN2, SCN1B, MFSD2A, B2M, IL15RA, PLA2G3, VEGFA, SEMA5A, RET, RGS2, SEMA6D, LPAR1, PTPRD, EZH2, SFRP1, NTNG2, PRKCI, ZNF365, PTK2B, UST, DAB2, PDLIM5, IGF1R, FAT3, ITGA6, LZTS1, CAMK1D, NLGN1, TNIK, SEMA3C, MARK1, PLXNA2, NEDD4L, ROBO3, BDNF, SHTN1, WNT5A, SEMA3B, SLIT2, FEZ1, MAGI2, SEMA3D, NGF, SEMA3E, BCL11A, SEMA3A, ITGA3, HES1, NEF…
49	GO:0007389	BP	pattern specification process	0.00854689	59	FGF1, SNAI1, C3, AURKA, ROBO1, DAAM2, BHLHE40, PCSK5, TLL2, HIPK2, STIL, CHSY1, BTG2, FST, ACVR2A, IRX3, XRCC2, FOXC2, SATB2, PRICKLE1, STC1, SFRP1, EPB41L5, DISP1, HOXD10, HOXD11, SOSTDC1, ACVR2B, FZD5, AR, ALDH1A2, CHRDL1, DNAH5, RNF207, LFNG, GATA5, NRP2, SEMA3C, PLXNA2, CER1, HOXC11, ZBTB16, WNT5A, MID1, TLL1, AXIN2, HES4, GDNF, EDN1, MSX2, HEYL, LAMA5, SHROOM3, HES1, LRP2, BHLHE41, FGFR2, GR…
50	GO:0072001	BP	renal system development	6.7138e-07	58	PDGFD, PTPRO, HAS2, STAT1, FGF1, EDNRB, HPGD, KIF26B, HELLS, PCSK5, CENPF, VEGFA, IRX3, RET, FOXC2, PRICKLE1, EZH2, SFRP1, CDKN1C, HOXD11, ACVR2B, SGPL1, ALDH1A2, ASS1, IL6R, GFRA1, RGN, KANK2, DCHS2, CER1, HOXC11, ZBTB16, WNT5A, MME, ACE, SLIT2, MAGI2, BCL2, AGTR1, GDNF, FRAS1, HEYL, PDGFB, COL4A4, LAMA5, KLF15, ADAMTS16, GDF6, ITGA3, HES1, LRP2, FGFR2, WNT4, GREM1, NPNT, UPK3A, COL4A3, JAG1
51	GO:0060485	BP	mesenchyme development	9.14602e-07	58	KITLG, NRG1, IL6, TIAM1, HAS2, STAT1, LOXL3, SNAI1, EDNRB, ROBO1, TCF7L2, SEMA5A, LOXL2, ZNF703, SPRY2, RET, FOXC2, SEMA6D, PRICKLE1, EZH2, SFRP1, COL1A1, EPB41L5, SNAI2, DACT3, DAB2, ALDH1A2, GATA5, FRZB, RANBP3L, KBTBD8, NRP2, SEMA3C, MARK1, CER1, ACTA1, BAMBI, WNT5A, S100A4, AXIN2, SEMA3B, BCL2, GDNF, SEMA3D, EDN1, MSX2, HEYL, SEMA3E, NCAM1, LAMA5, SEMA3A, HES1, FGFR2, WNT4, GREM1, FGF9, TNXB,…
52	GO:0140694	BP	non-membrane-bounded organelle assembly	0.000495514	58	KRT8, TNNT1, CDCA8, MYBL2, DLGAP5, AURKA, CDC20, AURKB, KIF4A, CCNB2, PLK1, KIF23, KIFC1, NDC80, CHEK2, RACGAP1, CENPT, CENPA, FBXO5, TPX2, WDR62, KIF11, ASPM, PGM5, CENPF, SPAG5, MIS12, NEK2, PLK4, PRC1, INCENP, STIL, MAPRE2, RNF213, BRCA1, ANLN, HAUS8, SASS6, BIRC5, KNTC1, CENPW, PRICKLE1, HAUS5, CENPH, CASQ1, OBSCN, KIFC2, NEBL, ANKRD1, MEF2A, ACTA1, TMOD1, MYH11, PLK2, DOCK5, EDN1, PRKAA2, FH…
53	GO:0007178	BP	transmembrane receptor protein serine/threonine kinase signaling pathway	0.000561077	58	CHRDL2, TNFAIP6, ITGB8, RGMA, HPGD, FMOD, FOS, HIPK2, JAK2, GATA6, FST, ACVR2A, ZNF703, SPRY2, THBS1, KCP, SFRP1, SAP30, CDKN1C, GAS6, SOSTDC1, ITGB6, RUNX2, ACVR2B, CRIM1, DAB2, CHRDL1, FERMT1, GPR155, DUSP22, TET1, LTBP4, CER1, BAMBI, ADAMTSL2, WNT5A, INHBA, PMEPA1, NREP, MAGI2, SORL1, MSX2, MIR27B, CCN3, ATOH8, LTBP2, GDF6, ITGA3, HES1, LRP2, GREM1, NPNT, GDF15, FGF9, ASPN, FAM83G, TNXB, INHBB
54	GO:0009615	BP	response to virus	0.00227466	58	CXCL9, GBP5, CXCL12, IL6, IL33, VWCE, CCL8, ITGB8, TRIM22, OASL, BST2, GBP1, BATF3, AIM2, IFIT3, ZBP1, IFI44, IFI44L, IRF7, IFI27, STAT1, IL15, ISG15, MX1, OAS3, DDX60, IFIH1, STING1, GPAM, OAS2, USP18, IRF1, PARP9, RIGI, IL12A, RTP4, TLR3, DCLK1, JAK2, BNIP3, OAS1, DTX3L, CD40, ZC3H12A, NMI, ENO1, NLRC5, MLKL, RSAD2, IRF9, BCL3, MOV10, ITGB6, CCDC92, TRIM6, CASP1, BCL2, MMP12
55	GO:1903131	BP	mononuclear cell differentiation	0.0159027	58	NTRK1, SOCS1, IRF8, IL6, HLA-DRA, ITGB8, CD74, IL2RA, BATF2, IL7, BATF3, IL31RA, IRF7, IL11, IL15, TNFSF13B, ITGA4, LOXL3, RUNX1, FOS, MALT1, IRF1, NFKBIZ, IL4R, B2M, IL15RA, CSF1, VEGFA, ZC3H12A, ADA, FANCA, SOCS3, RSAD2, BCL3, EZH2, FASN, SFRP1, GAS6, WNT10B, ITGB6, RUNX2, TCF7, FZD5, SOCS5, PTK2B, IL6R, LFNG, CARD11, CTSK, DOCK11, ZBTB16, ID2, INHBA, BCL2, DTX1, CD28, CD83, WNT4
56	GO:1901988	BP	negative regulation of cell cycle phase transition	6.07914e-09	57	CDC6, CDC45, ORC1, CDK1, MIIP, CLSPN, CDCA8, DTL, BUB1B, GTSE1, ZWINT, CDC20, AURKB, TICRR, TRIP13, PLK1, SPC25, BUB1, CDT1, NDC80, PKMYT1, CCNB1, CHEK2, FBXO5, NABP1, PARP9, NUF2, TTK, HASPIN, KNL1, CENPF, BRCA2, XRCC3, BRIP1, TIMELESS, DTX3L, INCENP, RHNO1, H2AX, BARD1, BRCA1, GEN1, CHEK1, SPDL1, BIRC5, TIPIN, KNTC1, TOPBP1, DNA2, ZWILCH, EZH2, FOXN3, KANK2, INHBA, PLK2, BCL2, GPNMB
57	GO:0001822	BP	kidney development	5.55612e-07	57	PDGFD, PTPRO, HAS2, STAT1, FGF1, EDNRB, HPGD, KIF26B, HELLS, PCSK5, CENPF, VEGFA, IRX3, RET, FOXC2, EZH2, SFRP1, CDKN1C, HOXD11, ACVR2B, SGPL1, ALDH1A2, ASS1, IL6R, GFRA1, RGN, KANK2, DCHS2, CER1, HOXC11, ZBTB16, WNT5A, MME, ACE, SLIT2, MAGI2, BCL2, AGTR1, GDNF, FRAS1, HEYL, PDGFB, COL4A4, LAMA5, KLF15, ADAMTS16, GDF6, ITGA3, HES1, LRP2, FGFR2, WNT4, GREM1, NPNT, UPK3A, COL4A3, JAG1
58	GO:0050900	BP	leukocyte migration	0.000429566	57	CSF3R, CCL26, CXCL9, CXCL11, KITLG, CXCL12, S1PR1, IL6, IL33, CCL8, TNFAIP6, CD74, ICAM1, PDGFD, PTPRO, CXCL6, PTAFR, ITGA4, EDNRB, PDE4B, TNFSF14, IL12A, CSF1, CXCL16, VEGFA, SPNS2, ITGA1, ADA, IL1R1, BCR, ITGA9, CH25H, IL16, RET, IL17RC, THBS1, CD81, CD47, GAS6, C5AR1, XG, PTK2B, IL6R, ITGA6, ITGA2, F11R, CAMK1D, WNT5A, SLIT2, ADORA1, EDN1, PDGFB, PADI2, CCN3, GCSAML, ITGA3, GREM1
59	GO:0010959	BP	regulation of metal ion transport	0.000479526	57	CXCL9, CXCL11, CXCL12, P2RX1, KCNE4, ANK3, PTGS2, SIK1, PDE4B, KEL, ADORA2A, SCN1B, JPH1, B2M, TMEM38B, CABP1, UBASH3B, PER1, IL16, PDE4D, STC1, FXYD5, PLP1, ORAI1, FGF12, CASQ1, PTK2B, STAC, GRP, KCNH2, RNF207, SLMAP, INPP5K, SLC8A1, NEDD4L, SCN5A, RGS7, ACE, CAMK2A, PKP2, LRRC38, P2RX5, BCL2, ADORA1, CACNA1D, AKAP6, PDGFB, KCNMB1, CACNB2, LHCGR, JPH2, DMD, KCNE3, HES1, ADRA2A, AKAP5, CEMIP
60	GO:0050727	BP	regulation of inflammatory response	0.00210654	57	ALOX15, IDO1, IL6, IL33, TNFAIP6, IL2RA, PTGS2, AIM2, ZBP1, OSMR, NT5E, APOA1, IL15, DUOXA1, CTSC, EDNRB, TNC, C3, STING1, ADORA2A, USP18, NFKBIZ, PBK, ADORA2B, PLA2G3, TLR3, MACIR, JAK2, GPRC5B, ADAMTS12, NFKBIA, IFI35, IL6ST, F12, ADA, NMI, FANCA, IL1R1, BCR, C1QTNF12, IL16, SOCS3, CD81, MAPK13, CD47, NR1D2, SOCS5, WFDC1, WNT5A, CASP1, PLK2, AGTR1, ADORA1, AHR, CCN3, CD28, ESR1
61	GO:0043434	BP	response to peptide hormone	0.00270356	57	PCSK1, INSRR, SOCS1, CXCL12, CDO1, PTGS2, PTPRE, TIMP1, CDC6, CYBB, STAT1, EDNRB, FOS, CCNA2, UCP2, NR4A2, SLC2A1, BRIP1, JAK2, SLC39A14, NR4A3, BTG2, ENPP1, TNFSF10, C1QTNF12, NR4A1, FOXC2, SOCS3, EREG, COL1A1, PRKCI, GHR, SCNN1B, PID1, ASS1, IGF1R, INPP5K, GLP2R, PDK4, CTSK, INHBA, CAMK2A, SESN3, SORT1, OXTR, FGF21, SORL1, AGTR1, EDN1, ALPL, LHCGR, KLF15, VWA2, NEFL, GDF15, INHBB, GRB14
62	GO:0009410	BP	response to xenobiotic stimulus	0.00334898	57	NTRK1, PCSK1, PTGS2, AIM2, SLC1A2, CYBB, STAT1, CDK1, PDE4B, ADORA2A, FOS, TNFRSF11B, TFRC, NFKBIZ, MAOB, RAD54L, CENPF, TLR3, GATA6, TXNIP, PCNA, ADA, NPAS2, ACSL1, CA9, RET, SOD2, THBS1, PRICKLE1, SFRP1, MCM7, COL1A1, TRPA1, GAS6, COL18A1, SCNN1B, PTK2B, ABCA3, ASS1, KCNH2, NPC1, ITGA2, FZD3, ANKRD1, SEMA3C, EPHX1, ACE, OXTR, FGF21, BCL2, EDN1, AHR, PRKAA2, LHCGR, ITGA3, CDH3, CYP1A1
63	GO:0007159	BP	leukocyte cell-cell adhesion	0.00254256	56	PDCD1LG2, IDO1, CD274, KITLG, SOCS1, CXCL12, IL6, HLA-DRA, CD74, HLA-DMB, IL2RA, ICAM1, IL7, HAS2, NT5E, PTAFR, PAG1, IL15, TNFSF13B, ITGA4, LOXL3, RUNX1, GPAM, ADORA2A, TNFSF14, TFRC, MALT1, IRF1, NFKBIZ, IL4R, B2M, IL12A, JAK2, NR4A3, ZC3H12A, IL6ST, ADA, CERCAM, CD81, CD47, HLA-DMA, PAWR, WNT10B, SOCS5, ASS1, PDE5A, CARD11, DUSP22, F11R, ZBTB16, DTX1, CD28, CD83, PLA2G5, GPNMB, HES1
64	GO:0031349	BP	positive regulation of defense response	0.0305949	56	IDO1, ALPK1, GBP5, IL6, IL33, OASL, PTGS2, AIM2, ZBP1, OSMR, IRF7, IL15, CTSC, OAS3, C3, DDX60, IFIH1, STING1, IRF1, NFKBIZ, PARP9, ADORA2B, RIGI, IL12A, PLA2G3, TLR3, GPRC5B, OAS1, CD40, TIFA, NFKBIA, IFI35, IL6ST, NMI, NOD1, NPAS2, NLRC5, IL16, HMGB2, RSAD2, CD81, EREG, MAPK13, CD47, TRIM6, GRP, TRIL, CADM1, WNT5A, CASP1, IRAK2, AGTR1, CD28, PLA2G5, ESR1, MMP12
65	GO:0000070	BP	mitotic sister chromatid segregation	7.78105e-15	55	ESPL1, CDK1, KIF2C, CDCA8, KIF18B, BUB1B, MYBL2, CDCA5, DLGAP5, ZWINT, CDC20, AURKB, KIF4A, TRIP13, KIF14, NCAPH, CENPI, PLK1, KIF23, SPC25, BUB1, KIF22, KIFC1, CDT1, NDC80, CCNB1, CHEK2, RACGAP1, FBXO5, TPX2, KIF11, NUSAP1, NUF2, TTK, HASPIN, KNL1, CENPF, SPAG5, XRCC3, MIS12, NEK2, PRC1, INCENP, NCAPG2, GEN1, NCAPD2, KNSTRN, SPDL1, NCAPG, BIRC5, KNTC1, PRICKLE1, SMC4, ZWILCH, KIFC2
66	GO:0002237	BP	response to molecule of bacterial origin	0.000255286	55	PDCD1LG2, PCSK1, IDO1, CXCL9, CXCL11, CD274, GBP5, IRF8, IL6, C2, PTGS2, THBD, CXCL6, PTAFR, EDNRB, HPGD, CYP27B1, PDE4B, FOS, MALT1, NFKBIZ, MAOB, CMPK2, B2M, IL12A, TAP2, JAK2, CD40, NFKBIA, ZC3H12A, IL36G, PTGFR, BCR, NR4A1, HMGB2, SOD2, DIO2, PTGIR, C5AR1, CDK19, AKAP12, FZD5, TRIM6, ASS1, ANKRD1, WNT5A, CASP1, ACE, PLSCR4, IRAK2, EDN1, AHR, ALPL, FGFR2, CYP1A1
67	GO:0090130	BP	tissue migration	0.000488748	55	KITLG, PTGS2, HAS2, APOA1, FGF1, SNAI1, ROBO1, DAAM2, S100P, DCN, FGF7, VEGFA, MACIR, ADAMTS9, CD40, SEMA5A, MAPRE2, ZC3H12A, ANLN, VSTM4, LOXL2, NR4A1, FOXC2, THBS1, STC1, MCC, EPB41L5, PKN1, SNAI2, PTK2B, FERMT1, AMOT, ITGA2, KANK2, FGFBP1, NRP2, CDH13, PFN2, ACTA1, WNT5A, CARD10, PLK2, SLIT2, DOCK5, VASH1, EDN1, ANXA3, MIR27B, PDGFB, CCN3, ATOH8, ITGA3, GREM1, ENPP2, FGF18
68	GO:0006816	BP	calcium ion transport	0.0126589	55	CXCL9, CXCL11, CXCL12, CCL8, P2RX1, TRPM6, PTGS2, CACNA2D3, EDNRB, CYP27B1, PDE4B, ADORA2A, CACNA1G, VDR, JPH1, TMEM38B, CABP1, UBASH3B, IL16, PDE4D, STC1, GRIN2C, PLP1, ORAI1, TRPA1, GAS6, SCN2A, CASQ1, ATP2A3, PTK2B, STAC, CALCRL, SLC35G1, SLC25A23, INPP5K, SLC8A1, SCN5A, ACE, CAMK2A, P2RX5, BCL2, EDN1, RAMP1, CACNA1D, AKAP6, PDGFB, CACNB2, LHCGR, JPH2, DMD, SLC24A2, HES1, ADRA2A, AKAP5, CEMIP
69	GO:0032102	BP	negative regulation of response to external stimulus	0.0432289	55	IL33, TNFAIP6, SERPING1, IL2RA, RGMA, PTPRO, THBD, NT5E, APOA1, ISG15, OAS3, AURKB, ROBO1, ADORA2A, USP18, PBK, PLAT, MACIR, OAS1, SEMA5A, UBASH3B, F12, ADA, NMI, BCR, C1QTNF12, NLRC5, SERPINB2, SOCS3, THBS1, SEMA6D, PARP14, PLAU, NR1D2, SOCS5, SEMA3C, ST6GAL1, WFDC1, WNT5A, SEMA3B, PLK2, SLIT2, SEMA3D, ADORA1, EDN1, AHR, KNG1, PDGFB, SEMA3E, PADI2, CCN3, SEMA3A, WNT4, GREM1, MMP12
70	GO:1902074	BP	response to salt	0.00037692	54	ALOX15, NTRK1, PCSK1, TIAM1, P2RX1, KRT8, PTGS2, SLC1A2, NT5E, EDNRB, SYT5, FOS, CCNA2, B2M, TXNIP, ZC3H12A, ENPP1, ECT2, PCNA, CPNE2, SOD2, THBS1, IMPA2, MYRF, MAPK13, SDK1, COL1A1, COL18A1, RUNX2, PTK2B, DAB2, KCNMA1, IGF1R, ITGA2, SLC25A23, NLGN1, MEF2A, SCN5A, ANKH, WNT5A, KCNB1, OXTR, P2RX5, EDN1, PRKAA2, PDGFB, ALPL, BCL11A, KCNMB1, NEFL, ST8SIA2, ASPN, CYP1A1, INHBB
71	GO:0010631	BP	epithelial cell migration	0.000520418	54	KITLG, PTGS2, HAS2, APOA1, FGF1, SNAI1, ROBO1, DAAM2, S100P, DCN, FGF7, VEGFA, MACIR, ADAMTS9, CD40, SEMA5A, MAPRE2, ZC3H12A, ANLN, VSTM4, LOXL2, NR4A1, FOXC2, THBS1, STC1, MCC, EPB41L5, PKN1, SNAI2, PTK2B, FERMT1, AMOT, ITGA2, KANK2, FGFBP1, NRP2, CDH13, PFN2, WNT5A, CARD10, PLK2, SLIT2, DOCK5, VASH1, EDN1, ANXA3, MIR27B, PDGFB, CCN3, ATOH8, ITGA3, GREM1, ENPP2, FGF18
72	GO:0090132	BP	epithelium migration	0.000632607	54	KITLG, PTGS2, HAS2, APOA1, FGF1, SNAI1, ROBO1, DAAM2, S100P, DCN, FGF7, VEGFA, MACIR, ADAMTS9, CD40, SEMA5A, MAPRE2, ZC3H12A, ANLN, VSTM4, LOXL2, NR4A1, FOXC2, THBS1, STC1, MCC, EPB41L5, PKN1, SNAI2, PTK2B, FERMT1, AMOT, ITGA2, KANK2, FGFBP1, NRP2, CDH13, PFN2, WNT5A, CARD10, PLK2, SLIT2, DOCK5, VASH1, EDN1, ANXA3, MIR27B, PDGFB, CCN3, ATOH8, ITGA3, GREM1, ENPP2, FGF18
73	GO:1903706	BP	regulation of hemopoiesis	0.00602144	54	CSF3R, KITLG, SOCS1, HLA-DRA, TNFAIP6, CD74, IL2RA, IL7, IRF7, STAT1, IL15, ISG15, LOXL3, RUNX1, FOS, TNFRSF11B, MALT1, IRF1, NFKBIZ, IL4R, SCIN, B2M, IL15RA, PLA2G3, CSF1, TLR3, NFKBIA, ZC3H12A, ACVR2A, UBASH3B, ADA, FANCA, HMGB2, SFRP1, GAS6, WNT10B, SNAI2, TCF7, SOCS5, PTK2B, CARD11, MITF, ZBTB16, ID2, FAXDC2, INHBA, P4HTM, GPR171, DTX1, CD28, CD83, TMEM178A, HCLS1, JAG1
74	GO:0030099	BP	myeloid cell differentiation	0.0103458	54	CSF3R, KITLG, SOCS1, IRF8, IL33, TNFAIP6, ITGB8, CD74, BATF2, BATF3, IL31RA, IRF7, STAT1, IL11, IL15, DYRK3, ISG15, RUNX1, FOS, TNFRSF11B, TFRC, UCP2, RACGAP1, SCIN, EPAS1, B2M, PLA2G3, CSF1, TLR3, VEGFA, HIPK2, JAK2, NFKBIA, NCAPG2, ACVR2A, UBASH3B, HMGB2, FASN, CD81, SFRP1, CDKN1C, ITGB6, PTK2B, TSPAN2, MITF, ZBTB16, ID2, FAXDC2, INHBA, P4HTM, GPR171, TMEM178A, HCLS1, JAG1
75	GO:0034765	BP	regulation of monoatomic ion transmembrane transport	0.0252931	54	CXCL9, CXCL11, P2RX1, KCNE4, ANK3, KCNB2, CACNA2D3, CYBB, KCNS3, PDE4B, KEL, CACNA1G, SCN1B, JPH1, TMEM38B, CABP1, UBASH3B, KCNK5, PDE4D, GRIN2C, FXYD5, PLP1, FGF12, SCN2A, CASQ1, PTK2B, STAC, GRP, KCNH2, KCNMA1, RNF207, SLMAP, SLC8A1, NEDD4L, SCN5A, RGS7, KCNB1, LRRC38, P2RX5, BCL2, EDN1, CACNA1D, KCNF1, KCND3, AKAP6, KCNMB1, CACNB2, LHCGR, JPH2, DMD, KCNE3, ADRA2A, AKAP5, CEMIP
76	GO:0048762	BP	mesenchymal cell differentiation	4.46678e-08	53	KITLG, NRG1, IL6, TIAM1, HAS2, STAT1, LOXL3, SNAI1, EDNRB, TCF7L2, SEMA5A, LOXL2, ZNF703, SPRY2, RET, FOXC2, SEMA6D, EZH2, SFRP1, COL1A1, EPB41L5, SNAI2, DACT3, DAB2, ALDH1A2, GATA5, FRZB, RANBP3L, KBTBD8, NRP2, SEMA3C, MARK1, BAMBI, WNT5A, S100A4, AXIN2, SEMA3B, BCL2, GDNF, SEMA3D, EDN1, MSX2, HEYL, SEMA3E, NCAM1, LAMA5, SEMA3A, HES1, FGFR2, WNT4, GREM1, TNXB, JAG1
77	GO:0001558	BP	regulation of cell growth	0.00907221	53	CISH, CXCL12, BST2, RGMA, CRABP2, CYP27B1, TNC, KIF14, MFSD2A, CXCL16, VEGFA, SEMA5A, SGK1, BRCA1, ENPP1, CLSTN3, ENO1, RGS2, SEMA6D, SFRP1, EAF2, DACT3, PTK2B, DAB2, KAZALD1, FRZB, SEMA3C, TAF9B, NEDD4L, LTBP4, JADE3, NPR1, BDNF, RERG, WFDC1, SHTN1, WNT5A, INHBA, SEMA3B, SLIT2, BCL2, AGTR1, SEMA3D, EDN1, NGF, AKAP6, SEMA3E, CRYAB, CCN3, BCL11A, SEMA3A, GREM1, IL17RB
78	GO:0003002	BP	regionalization	0.0154328	53	FGF1, SNAI1, C3, AURKA, ROBO1, DAAM2, BHLHE40, PCSK5, TLL2, HIPK2, STIL, CHSY1, BTG2, ACVR2A, IRX3, XRCC2, FOXC2, PRICKLE1, SFRP1, EPB41L5, DISP1, HOXD10, HOXD11, SOSTDC1, ACVR2B, FZD5, AR, ALDH1A2, DNAH5, RNF207, LFNG, GATA5, NRP2, SEMA3C, PLXNA2, CER1, HOXC11, ZBTB16, WNT5A, TLL1, AXIN2, HES4, GDNF, EDN1, MSX2, HEYL, LAMA5, HES1, LRP2, BHLHE41, FGFR2, GREM1, CELSR2
79	GO:0006310	BP	DNA recombination	0.000221476	52	UHRF1, EXO1, CDC45, RECQL4, MCM5, TOP2A, MCM3, HROB, TRIP13, PIF1, MND1, TFRC, PARPBP, MCM2, NFKBIZ, POLQ, NABP1, RAD54L, FEN1, BRCA2, XRCC3, BRIP1, TIMELESS, RTEL1, CD40, RHNO1, GINS2, H2AX, HELB, TNFSF13, BARD1, BRCA1, MCM4, FANCB, GEN1, CHEK1, PARP3, XRCC2, RAD51C, MCM6, HMGB2, TOPBP1, ANKLE1, MMS22L, EXOSC6, MCM7, TONSL, CDC7, PSMC3IP, ZNF365, CD28, HFM1
80	GO:0071496	BP	cellular response to external stimulus	0.00033702	52	POSTN, IL33, PTGS2, SLC1A2, ITGA4, CYP27B1, UPP1, TNC, FOS, TNFSF14, UCP2, IRF1, VDR, NR4A2, SLC2A1, MFSD2A, ADORA2B, TLR3, BRIP1, BNIP3, CD40, ZC3H12A, PIM1, CHEK1, SUV39H1, FADS1, SFRP1, TMEM150C, COL1A1, GAS6, SNAI2, IGF1R, ITGA2, GPR155, KANK2, ANKRD1, F11R, PLD1, PDK4, CTSK, CASP1, KCNB1, SESN3, BCL2, PRKAA2, PICK1, RRAGB, PRKAG3, RRAGD, RNF152, WNT4, INHBB
81	GO:0090287	BP	regulation of cellular response to growth factor stimulus	0.000641994	52	CHRDL2, TNFAIP6, RGMA, FGF1, ROBO1, DCN, APLN, IL12A, ADAMTS3, VEGFA, HIPK2, ADAMTS12, GATA6, FST, ZNF703, SPRY2, CREB3L1, THBS1, KCP, SFRP1, SAP30, CDKN1C, EPN2, SOSTDC1, RUNX2, CRIM1, CHRDL1, FERMT1, GPR155, FGFBP1, TET1, LTBP4, CER1, BAMBI, ADAMTSL2, WNT5A, SLIT2, PMEPA1, NREP, SORL1, MSX2, MIR27B, ITGA3, HES1, LRP2, WNT4, GREM1, NPNT, FGF18, FGF9, ASPN, TNXB
82	GO:0050878	BP	regulation of body fluid levels	0.00101806	52	IL6, CDO1, P2RX1, SERPING1, PTPRO, HAS2, THBD, PLEK, EDNRB, OAS2, ADORA2A, HPSE, VDR, PROCR, SLC4A9, APLN, PLA2G4A, PLAT, VEGFA, JAK2, CD40, IL6ST, UBASH3B, F12, ADA, SERPIND1, TFPI2, SERPINB2, HK2, THBS1, PRICKLE1, NPR3, PDIA3, PLAU, GAS6, SCNN1B, ENPP4, ITGA2, INPP5K, F11R, F5, NPR1, OXTR, BTC, ADORA1, EDN1, FZD6, KNG1, PDGFB, ADRA2A, CELSR2, PRLR
83	GO:1903037	BP	regulation of leukocyte cell-cell adhesion	0.00267809	52	PDCD1LG2, IDO1, CD274, KITLG, SOCS1, CXCL12, IL6, HLA-DRA, CD74, HLA-DMB, IL2RA, IL7, HAS2, PTAFR, PAG1, IL15, TNFSF13B, ITGA4, LOXL3, RUNX1, GPAM, ADORA2A, TNFSF14, TFRC, MALT1, IRF1, NFKBIZ, IL4R, B2M, IL12A, JAK2, NR4A3, ZC3H12A, IL6ST, ADA, CD81, CD47, HLA-DMA, PAWR, WNT10B, SOCS5, ASS1, PDE5A, CARD11, DUSP22, ZBTB16, DTX1, CD28, CD83, PLA2G5, GPNMB, HES1
84	GO:0040013	BP	negative regulation of locomotion	0.0174257	52	CXCL12, IL33, TNFAIP6, CD74, BST2, TIMP1, PTPRO, TNN, CDH11, MIIP, ROBO1, DCN, SPOCK3, MACIR, ADAMTS9, SEMA5A, ADA, BCR, THBS1, SEMA6D, STC1, MCC, SFRP1, SAP30, AP1AR, RGN, DUSP22, NAV3, SPINT2, SEMA3C, TET1, PFN2, MITF, ST6GAL1, WNT5A, CARD10, PODN, SEMA3B, SLIT2, MAGI2, BCL2, VASH1, SEMA3D, ADORA1, MCTP1, SEMA3E, PADI2, CCN3, SEMA3A, WNT4, GREM1, JAG1
85	GO:0048545	BP	response to steroid hormone	0.000206678	51	PCSK1, IL6, CDO1, PTGS2, PTAFR, CYBB, FOS, MAOB, JAK2, PAPPA, NR4A3, TXNIP, SGK1, BRCA1, PCNA, PER1, TRERF1, HMGB2, THBS1, STC1, SFRP1, COL1A1, GHR, PKN1, SCNN1B, DAB2, AR, ABCA3, ASS1, NPC1, IGF1R, PAQR7, KANK2, PGR, LBH, ACTA1, AXIN2, ACE, INHBA, SLIT2, PMEPA1, OXTR, BCL2, EDN1, ANXA3, TRIM63, HEYL, ALPL, PADI2, NEFL, ESR1
86	GO:0070482	BP	response to oxygen levels	0.000479526	51	POSTN, CXCL12, PTGS2, CYBB, EGLN3, FOS, TFRC, CCNA2, UCP2, NR4A2, SLC2A1, EPAS1, PLOD1, PLAT, BRIP1, VEGFA, HIPK2, BNIP3, GATA6, GUCY1A1, ADA, SUV39H1, ENO1, LOXL2, CA9, SOD2, HK2, THBS1, STC1, LPAR1, SFRP1, COL1A1, KCNK2, PLAU, SCN2A, PTK2B, KCNMA1, ITGA2, AJUBA, GUCY1A2, ACE, OXTR, BCL2, ADORA1, EDN1, PICK1, CRYAB, KCNMB1, ANGPTL4, FGFR2, CYP1A1
87	GO:0002697	BP	regulation of immune effector process	0.00623444	51	IL13RA2, IL6, IL33, HLA-DRA, CD74, SERPING1, HLA-DMB, ICAM1, BST2, CXCL6, APOA1, PTAFR, LOXL3, C3, DDX60, TFRC, MALT1, NFKBIZ, IL4R, ADORA2B, B2M, RIGI, IL12A, PLA2G3, TLR3, TAP2, GPRC5B, CD40, NR4A3, TNFSF13, ZC3H12A, PARP3, NOD1, IL1R1, BCR, RSAD2, CD81, EXOSC6, CD47, PKN1, FZD5, SOCS5, TRIM6, TRIL, DUSP22, CADM1, WNT5A, SVEP1, AHR, CD28, PLA2G5
88	GO:0050867	BP	positive regulation of cell activation	0.00854689	51	PDCD1LG2, CD274, KITLG, SOCS1, IL6, IL33, HLA-DRA, CD74, HLA-DMB, IL2RA, IL7, PTAFR, PLEK, IL15, TNFSF13B, CTSC, RUNX1, GPAM, TNFSF14, TFRC, MALT1, NFKBIZ, IL4R, ADORA2B, B2M, IL15RA, PLA2G4A, IL12A, PLA2G3, JAK2, CD40, NR4A3, TNFSF13, IL6ST, ADA, THBS1, CD81, EXOSC6, CD47, HLA-DMA, GAS6, WNT10B, SOCS5, CARD11, ZBTB16, WNT5A, BCL2, CD28, CD83, HES1, PRLR
89	GO:0030900	BP	forebrain development	0.0136076	51	PCSK1, CXCL12, SLC1A2, ROBO1, KIF14, TACC3, NR4A2, WDR62, ASPM, SLC2A1, MFSD2A, B2M, DCLK1, BNIP3, STIL, SEMA5A, BTG2, H2AX, PHACTR1, MBOAT7, MDGA1, LPAR1, EZH2, RRM1, DIXDC1, SCN2A, ALDH1A2, DNAH5, IGF1R, FAT4, NRP2, SCN5A, ID2, ID4, WNT5A, INHBA, SLIT2, FEZ1, OXTR, ANXA3, PCDH9, SEMA3E, TACC2, SEMA3A, DCLK2, HES1, NEFL, LRP2, FGFR2, WNT4, INHBB
90	GO:0042060	BP	wound healing	0.0249375	51	ALOX15, NRG1, IL6, P2RX1, SERPING1, DUOX1, TIMP1, THBD, PLEK, FGF1, ADORA2A, HPSE, PROCR, PLA2G4A, PLAT, VEGFA, JAK2, CD40, IL6ST, S100A10, UBASH3B, F12, SERPIND1, TFPI2, FOXC2, SERPINB2, THBS1, FKBP10, EREG, PDIA3, PLAU, GAS6, ITGB6, ENPP4, FERMT1, ITGA2, F11R, F5, AJUBA, WFDC1, WNT5A, EDN1, FZD6, MSX2, KNG1, PDGFB, MCAM, PPL, WNT4, ADRA2A, MMP12
91	GO:0045930	BP	negative regulation of mitotic cell cycle	1.39686e-07	50	MTBP, CDC6, ORC1, CDK1, MIIP, CLSPN, CDCA8, DTL, BUB1B, GTSE1, ZWINT, CDC20, AURKB, TICRR, TRIP13, PLK1, SPC25, BUB1, NDC80, CCNB1, CHEK2, FBXO5, NABP1, NUF2, TTK, HASPIN, KNL1, CENPF, XRCC3, INCENP, BTG2, BARD1, BRCA1, GEN1, CHEK1, SPDL1, BIRC5, TIPIN, KNTC1, TOPBP1, ZWILCH, EZH2, CDKN1C, FOXN3, FZD3, KANK2, INHBA, PLK2, BCL2, GPNMB
92	GO:0032496	BP	response to lipopolysaccharide	0.00110853	50	PDCD1LG2, PCSK1, IDO1, CXCL9, CXCL11, CD274, GBP5, IRF8, IL6, C2, PTGS2, THBD, CXCL6, PTAFR, EDNRB, HPGD, CYP27B1, PDE4B, FOS, MALT1, NFKBIZ, MAOB, CMPK2, IL12A, JAK2, CD40, NFKBIA, ZC3H12A, IL36G, PTGFR, BCR, NR4A1, HMGB2, SOD2, DIO2, PTGIR, CDK19, AKAP12, TRIM6, ASS1, ANKRD1, WNT5A, CASP1, ACE, PLSCR4, IRAK2, EDN1, ALPL, FGFR2, CYP1A1
93	GO:0002696	BP	positive regulation of leukocyte activation	0.00647255	50	PDCD1LG2, CD274, KITLG, SOCS1, IL6, IL33, HLA-DRA, CD74, HLA-DMB, IL2RA, IL7, PTAFR, IL15, TNFSF13B, CTSC, RUNX1, GPAM, TNFSF14, TFRC, MALT1, NFKBIZ, IL4R, ADORA2B, B2M, IL15RA, PLA2G4A, IL12A, PLA2G3, JAK2, CD40, NR4A3, TNFSF13, IL6ST, ADA, THBS1, CD81, EXOSC6, CD47, HLA-DMA, GAS6, WNT10B, SOCS5, CARD11, ZBTB16, WNT5A, BCL2, CD28, CD83, HES1, PRLR
94	GO:0050767	BP	regulation of neurogenesis	0.0100644	50	CXCL12, IL6, IL33, TIAM1, RGMA, CRABP2, SPINT1, ROBO1, DAAM2, WDR62, ASPM, BHLHE40, B2M, VEGFA, SEMA5A, BTG2, IL6ST, S100A10, XRCC2, HMGB2, SEMA6D, PTPRD, EZH2, MYRF, PRKCI, ZNF365, FZD3, SEMA3C, PLXNA2, ID2, BDNF, ID4, SHTN1, WNT5A, MME, ACE, SEMA3B, SLIT2, SORL1, TENM4, SEMA3D, NGF, HEYL, SEMA3E, SEMA3A, HES1, NEFL, LRP2, BHLHE41, PTPRZ1
95	GO:0006261	BP	DNA-templated DNA replication	1.34217e-13	49	CDC6, CDC45, ORC1, RECQL4, CHTF18, MCM5, MCM10, CCNE2, DSCC1, MCM3, TICRR, POLE, CDT1, TRAIP, MCM2, POLQ, FBXO5, FEN1, POLA2, BRCA2, TIMELESS, RTEL1, GINS2, HELB, BARD1, BRCA1, MCM4, GEN1, WDHD1, PCNA, POLD1, TK1, TIPIN, LIG1, MCM6, TOPBP1, MMS22L, DNA2, PRIM1, DBF4B, CCNE1, MCM7, RFC3, TONSL, CDC7, RRM1, RFC2, ZNF365, HMGA1
96	GO:0000075	BP	cell cycle checkpoint signaling	5.03457e-11	49	CDC6, CDC45, ORC1, CDK1, CLSPN, CDCA8, DTL, BUB1B, GTSE1, ZWINT, CDC20, AURKB, TICRR, TRIP13, PLK1, SPC25, BUB1, CDT1, NDC80, CCNB1, CHEK2, NABP1, PARP9, NUF2, TTK, HASPIN, KNL1, CENPF, BRCA2, XRCC3, BRIP1, TIMELESS, DTX3L, INCENP, RHNO1, H2AX, BARD1, BRCA1, GEN1, CHEK1, SPDL1, BIRC5, TIPIN, KNTC1, TOPBP1, DNA2, ZWILCH, FOXN3, PLK2
97	GO:0060326	BP	cell chemotaxis	0.000479526	49	CSF3R, CCL26, CXCL9, CXCL11, CXCL12, S1PR1, IL6, CCL8, TIAM1, TNFAIP6, CD74, PDGFD, PTPRO, CXCL6, ACKR3, FGF1, EDNRB, PDE4B, TNFSF14, IL12A, CSF1, CXCL16, VEGFA, ARHGEF16, SEMA5A, ITGA1, ITGA9, CH25H, NR4A1, IL16, HMGB2, IL17RC, THBS1, LPAR1, GAS6, C5AR1, PTK2B, IL6R, ACKR4, CAMK1D, WNT5A, SLIT2, AGTR1, EDN1, PDGFB, PADI2, CCN3, GREM1, FGF18
98	GO:0006631	BP	fatty acid metabolic process	0.0232632	49	ALOX15, CD74, PTGS2, SCD, HPGD, C3, GPAM, FADS2, MID1IP1, FABP5, MFSD2A, PLA2G4A, PLA2G3, PTGS1, NR4A3, FABP3, BRCA1, ABHD3, LIPG, ACSL1, ACSL4, FADS1, FASN, ELOVL6, PLP1, ECI1, EHHADH, HACD4, PTGR2, ALOXE3, SGPL1, NUDT7, RGN, ELOVL4, PDK4, SLC27A6, EPHX1, ELOVL7, ELOVL3, EDN1, PRKAA2, ACSM3, PRKAG3, PLA2G5, PPARGC1A, ECHDC2, PTGR1, CYP1A1, TNXB
99	GO:0003018	BP	vascular process in circulatory system	1.09449e-05	48	P2RX1, PTGS2, SLC4A4, SLC1A2, SLC6A13, SLC22A3, EDNRB, KEL, ADORA2A, TFRC, SLC2A1, FABP5, MFSD2A, ADORA2B, TJP2, VEGFA, SLC29A4, GUCY1A1, ITGA1, VSTM4, BCR, HRH1, FOXC2, SOD2, RGS2, ADRB3, TACR2, SCNN1B, SLC1A4, AKAP12, ATP2A3, KCNMA1, SLC7A8, SLC8A1, NPR1, ACE, SLIT2, DOCK5, OXTR, AGTR1, ADORA1, EDN1, KNG1, KCNMB1, LRP2, ADRA2A, ADRA1B, SLC6A6
100	GO:0061448	BP	connective tissue development	4.81249e-05	48	CHRDL2, ITGB8, TIMP1, PDGFD, CHI3L1, SNAI1, RUNX1, SCIN, OPTC, COL27A1, CSF1, SLC39A14, ADAMTS12, CHSY1, LOXL2, THBS3, FOXC2, SLC39A13, SATB2, STC1, COL1A1, WNT10B, GHR, SNAI2, RUNX2, IL6R, FRZB, CTSK, CER1, ZBTB16, MMP13, DGAT2, ID4, WNT5A, AXIN2, SORL1, EDN1, MSX2, PDGFB, CCN3, PPARGC1A, GDF6, SOX6, GREM1, FGF18, OGN, FGF9, MGP
101	GO:0021700	BP	developmental maturation	0.0011248	48	S1PR1, ACTN3, IL15, EDNRB, CDC25B, C3, AURKA, CDC20, TRIP13, KIF14, FBXO5, NR4A2, EPAS1, BRCA2, PLA2G3, VEGFA, ADAMTS12, THBS3, RET, SCLT1, EBP, EREG, C1QL1, CDKN1C, WNT10B, RUNX2, FZD5, PTK2B, ALDH1A2, CHRDL1, FERMT1, PALM, CATSPERD, PGR, NLGN1, ZBTB16, B4GALT6, WNT5A, KCNB1, BCL2, EDN1, PICK1, MSX2, BCL11A, HES1, NEFL, GREM1, CDH3
102	GO:0033674	BP	positive regulation of kinase activity	0.00174159	48	NTRK1, INSRR, NRG1, CD74, NTF3, TXN, PDGFD, CHI3L1, FGF1, CLSPN, ROBO1, KIF14, MALT1, TPX2, CSF1, TLR3, VEGFA, JAK2, GPRC5B, CD40, FZD10, LMO4, ECT2, RET, THBS1, EZH2, EREG, GAS6, GHR, PTK2B, IL6R, DOK7, IGF1R, NOX4, PDGFC, WNT5A, AXIN2, ACE, CARD10, EDN1, PDGFB, FGFR4, FGFR2, ADRA2A, CEMIP, FGF18, TNFSF15, PRLR
103	GO:0002460	BP	adaptive immune response based on somatic recombination of immune receptors built from immunoglobulin superfamily domains	0.0152213	48	CD274, IL13RA2, IL6, IL33, HLA-DRA, CD74, SERPING1, ICAM1, C2, IRF7, EXO1, TNFSF13B, LOXL3, CTSC, IL21R, C3, C1R, TFRC, MALT1, NFKBIZ, IL4R, C1S, B2M, PLA2G4A, IL12A, TAP2, JAK2, CD40, TNFSF13, ZC3H12A, PARP3, ADA, IL1R1, SOCS3, RSAD2, BCL3, CD81, EXOSC6, PKN1, FZD5, SOCS5, IL6R, DUSP22, BACH2, SVEP1, AHR, CD28, JAG1
104	GO:0050863	BP	regulation of T cell activation	0.0159404	48	PDCD1LG2, IDO1, CD274, KITLG, SOCS1, IL6, HLA-DRA, CD74, HLA-DMB, IL2RA, IL7, PAG1, IL15, TNFSF13B, LOXL3, RUNX1, GPAM, ADORA2A, TNFSF14, TFRC, MALT1, IRF1, NFKBIZ, IL4R, B2M, IL12A, JAK2, ZC3H12A, IL6ST, ADA, FANCA, CD81, CD47, HLA-DMA, PAWR, WNT10B, TCF7, SOCS5, PDE5A, CARD11, DUSP22, ZBTB16, DTX1, CD28, CD83, PLA2G5, GPNMB, HES1
105	GO:0018212	BP	peptidyl-tyrosine modification	5.41813e-05	47	NTRK1, KITLG, SOCS1, IL6, CD74, NTF3, IL7, TGFA, IL31RA, PDGFD, IL11, IL15, ERRFI1, PARP9, FGF7, IL12A, VEGFA, JAK2, GPRC5B, CD40, IL6ST, SOCS3, PARP14, SFRP1, TPST2, GHR, SH3BP5, SOCS5, PTK2B, IL6R, GFRA1, DOK7, IGF1R, NOX4, PDGFC, DUSP22, BLK, ACE, PDGFB, FGFR4, HES1, FGFR2, ADRA2A, GREM1, ENPP2, HCLS1, PRLR
106	GO:0048511	BP	rhythmic process	0.000221476	47	NTRK1, CA12, TNFAIP6, HAS2, PROKR2, PIWIL2, PROKR1, SIK1, CDK1, DTL, TOP2A, ADORA2A, HLF, BHLHE40, NAMPT, TIMELESS, PCNA, SUV39H1, PER1, NPAS2, KDM8, SPSB4, EZH2, EREG, PER3, NR1D2, SGPL1, DBP, ASS1, OPN3, NUDT12, IGF1R, PGR, NLGN1, ID2, ID4, GPR176, INHBA, SLIT2, OXTR, ADORA1, AHR, PRKAA2, LHCGR, PPARGC1A, BHLHE41, ESR1
107	GO:0051146	BP	striated muscle cell differentiation	0.000416658	47	CXCL9, NRG1, KRT8, ACTN3, SIK1, TNNT1, CDK1, KEL, TNFSF14, RCAN1, IL4R, PGM5, VEGFA, GATA6, IRX3, RGS2, PRICKLE1, EZH2, CD81, WNT10B, PLEKHO1, CASQ1, OBSCN, DNER, PDLIM5, NEBL, NOX4, ANKRD1, SLC8A1, MEF2A, ACTA1, BDNF, TMOD1, MYH11, SORT1, DOCK5, BCL2, EDN1, ADAMTS15, SGCD, AKAP6, CCN3, SOX6, FHOD3, BHLHE41, GREM1, GDF15
108	GO:0036293	BP	response to decreased oxygen levels	0.00079712	47	POSTN, CXCL12, PTGS2, CYBB, EGLN3, FOS, TFRC, CCNA2, UCP2, NR4A2, SLC2A1, EPAS1, PLOD1, PLAT, BRIP1, VEGFA, HIPK2, BNIP3, GATA6, ADA, SUV39H1, ENO1, LOXL2, CA9, SOD2, HK2, THBS1, STC1, SFRP1, KCNK2, PLAU, SCN2A, PTK2B, KCNMA1, ITGA2, AJUBA, ACE, OXTR, BCL2, ADORA1, EDN1, PICK1, CRYAB, KCNMB1, ANGPTL4, FGFR2, CYP1A1
109	GO:0060562	BP	epithelial tube morphogenesis	0.00254256	47	RGMA, FGF1, SPINT1, TNC, KIF26B, VDR, KIF20B, CSF1, VEGFA, TIMELESS, ADAMTS12, STIL, LMO4, IRX3, SPRY2, RET, FOXC2, PRICKLE1, SFRP1, CTSZ, HOXD11, SOSTDC1, AR, RNF207, CELSR1, SPINT2, FZD3, PGR, SALL4, WNT5A, CTHRC1, SLIT2, BCL2, GDNF, EDN1, FZD6, MSX2, SEMA3E, LAMA5, ADAMTS16, HES1, LRP2, FGFR2, WNT4, GREM1, NPNT, ESR1
110	GO:0071214	BP	cellular response to abiotic stimulus	0.00254256	47	INSRR, IL33, PTGS2, TIMP1, PTAFR, AURKB, TNFSF14, SLC4A11, CHEK2, IRF1, SERPINB6, SLC2A1, PBK, BRCA2, TLR3, BNIP3, CD40, RHNO1, H2AX, BARD1, BRCA1, ECT2, CHEK1, PCNA, POLD1, POLH, SFRP1, MAPK13, TMEM150C, COL1A1, RGS9, SNAI2, ITGB6, SCNN1B, SCN2A, OPN3, IGF1R, PALM, ITGA2, SLC25A23, ANKRD1, F11R, CASP1, MME, CRYAB, EFHD1, MFAP4
111	GO:0104004	BP	cellular response to environmental stimulus	0.00254256	47	INSRR, IL33, PTGS2, TIMP1, PTAFR, AURKB, TNFSF14, SLC4A11, CHEK2, IRF1, SERPINB6, SLC2A1, PBK, BRCA2, TLR3, BNIP3, CD40, RHNO1, H2AX, BARD1, BRCA1, ECT2, CHEK1, PCNA, POLD1, POLH, SFRP1, MAPK13, TMEM150C, COL1A1, RGS9, SNAI2, ITGB6, SCNN1B, SCN2A, OPN3, IGF1R, PALM, ITGA2, SLC25A23, ANKRD1, F11R, CASP1, MME, CRYAB, EFHD1, MFAP4
112	GO:0007517	BP	muscle organ development	0.0074043	47	NRG1, S1PR1, ACTN3, KEL, FOS, RCAN1, HLF, FGFRL1, JPH1, COL6A3, CENPF, TLL2, BTG2, NR4A1, FOXC2, SAP30, DISP1, HOXD10, SVIL, WNT10B, NR1D2, CASQ1, DNER, DES, ASS1, ETV1, MYOM1, LAMA2, ANKRD1, MEF2A, ACTA1, WNT5A, TCF23, PKP2, BCL2, SGCD, HEYL, SGCG, CRYAB, LAMA5, JPH2, DMD, SOX6, RBFOX1, LRP2, FGFR2, ELN
113	GO:0018108	BP	peptidyl-tyrosine phosphorylation	9.03156e-05	46	NTRK1, KITLG, SOCS1, IL6, CD74, NTF3, IL7, TGFA, IL31RA, PDGFD, IL11, IL15, ERRFI1, PARP9, FGF7, IL12A, VEGFA, JAK2, GPRC5B, CD40, IL6ST, SOCS3, PARP14, SFRP1, GHR, SH3BP5, SOCS5, PTK2B, IL6R, GFRA1, DOK7, IGF1R, NOX4, PDGFC, DUSP22, BLK, ACE, PDGFB, FGFR4, HES1, FGFR2, ADRA2A, GREM1, ENPP2, HCLS1, PRLR
114	GO:0051321	BP	meiotic cell cycle	0.000217873	46	EXO1, PIWIL2, ESPL1, MASTL, CDC25B, TOP2A, CCNE2, AURKA, CDC20, TRIP13, NCAPH, CCNB2, PLK1, SGO1, MND1, NDC80, PKMYT1, FBXO5, RAD54L, ASPM, CCNB3, NUF2, TTK, BRCA2, NEK2, BRIP1, INCENP, SGO2, H2AX, NCAPD2, CDC25C, SMC1B, FANCA, XRCC2, RAD51C, ANKLE1, SMC4, CCNE1, EREG, PSMC3IP, LFNG, WNT5A, EDN1, MSX2, HFM1, WNT4
115	GO:0006302	BP	double-strand break repair	0.000853808	46	UHRF1, CDC45, RECQL4, MCM5, CDCA5, MCM3, TRIP13, ZGRF1, PARPBP, MCM2, CHEK2, FOXM1, POLQ, NABP1, RAD54L, ESCO2, PARP9, FEN1, BRCA2, XRCC3, BRIP1, TIMELESS, RTEL1, DTX3L, GINS2, H2AX, HELB, BRCA1, MCM4, FANCB, GEN1, CHEK1, PARP3, XRCC2, RAD51C, MCM6, HMGB2, ANKLE1, MMS22L, DNA2, MCM7, TONSL, CDC7, ZNF365, MPND, BCL7A
116	GO:0030522	BP	intracellular receptor signaling pathway	0.01113	46	ALOX15, ALPK1, GBP5, OASL, IRF7, CYP27B1, OAS3, DDX60, IFIH1, STING1, VDR, NR4A2, FABP5, RIGI, TLR3, JAK2, OAS1, TIFA, NFKBIA, NR4A3, BRCA1, PIM1, PER1, NOD1, TRERF1, NR4A1, RSAD2, EZH2, SFRP1, ALOXE3, PKN1, SNAI2, NR1D2, DAB2, AR, DHRS3, ALDH1A2, KANK2, PGR, LBH, PMEPA1, AHRR, AHR, HEYL, PADI2, ESR1
117	GO:1901342	BP	regulation of vasculature development	0.0115876	46	IL6, ITGB8, TNN, CHI3L1, WARS1, CYBB, STAT1, FGF1, C3, RUNX1, E2F2, DCN, TLR3, VEGFA, HIPK2, ERAP1, ADAMTS9, CD40, SEMA5A, GATA6, ZC3H12A, BRCA1, SPRY2, FOXC2, CREB3L1, HK2, THBS1, SFRP1, EPN2, C5AR1, PTK2B, AMOT, VASH2, NPR1, WNT5A, PLK2, VASH1, ANXA3, MIR27B, SEMA3E, ANGPTL4, GPNMB, WNT4, GREM1, FGF18, COL4A3
118	GO:1902903	BP	regulation of supramolecular fiber organization	0.0440542	46	ALOX15, CCL26, CXCL12, S1PR1, APOA1, PLEK, DAAM2, STMN2, MID1IP1, TPX2, SCIN, SEMA5A, HAUS8, S100A10, CKAP2, LPAR1, SFRP1, GMFG, HAUS5, CD47, AP1AR, CDC42EP3, SVIL, TUBB4A, CYRIA, PTK2B, RHPN2, INPP5K, NAV3, CLIP1, KANK2, F11R, CRACD, PFN2, MID1, TMOD1, SLIT2, EDN1, PICK1, CRYAB, FHOD3, WNT4, SLAIN1, TNXB, ELN, HCLS1
119	GO:0051783	BP	regulation of nuclear division	7.44836e-13	45	MTBP, TGFA, PIWIL2, ESPL1, CDCA8, BUB1B, DLGAP5, ZWINT, AURKA, CDC20, AURKB, TRIP13, PLK1, SPC25, BUB1, CDCA2, NDC80, PKMYT1, CCNB1, FBXO5, NUSAP1, NUF2, TTK, HASPIN, KNL1, KIF20B, CENPF, XRCC3, NEK2, INCENP, GEN1, CHEK1, SPDL1, CDC25C, BIRC5, KNTC1, ZWILCH, EREG, WNT5A, BTC, EDN1, MSX2, PDGFB, CD28, WNT4
120	GO:1901991	BP	negative regulation of mitotic cell cycle phase transition	1.52613e-08	45	CDC6, ORC1, CDK1, MIIP, CLSPN, CDCA8, DTL, BUB1B, GTSE1, ZWINT, CDC20, AURKB, TICRR, TRIP13, PLK1, SPC25, BUB1, NDC80, CCNB1, CHEK2, FBXO5, NABP1, NUF2, TTK, HASPIN, KNL1, CENPF, XRCC3, INCENP, BARD1, BRCA1, GEN1, CHEK1, SPDL1, BIRC5, KNTC1, TOPBP1, ZWILCH, EZH2, FOXN3, KANK2, INHBA, PLK2, BCL2, GPNMB
121	GO:0045444	BP	fat cell differentiation	1.48629e-05	45	SOCS1, IL6, PTGS2, IL11, STEAP4, ZBTB7C, NR4A2, BNIP3, ERAP1, MEDAG, TCF7L2, NR4A3, FABP3, ZC3H12A, ENPP1, PIM1, PSMB8, NR4A1, SOD2, RGS2, SLC39A13, ADRB3, SFRP1, WNT10B, ALOXE3, SNAI2, NUDT7, FRZB, ZBTB16, ID2, ID4, WNT5A, RUNX1T1, AXIN2, MMP11, SORT1, MSX2, MIR27B, PPARGC1A, GDF6, HES1, PTPRQ, INHBB, JAG1, CCDC3
122	GO:0014706	BP	striated muscle tissue development	6.73238e-05	45	NRG1, S1PR1, SIK1, CDK1, RUNX1, CACNA1G, PGM5, CENPF, VEGFA, ADAMTS9, GATA6, PIM1, IRX3, FOXC2, RGS2, PRICKLE1, KCNK2, ALDH1A2, PDLIM5, GATA5, NEBL, NOX4, ANKRD1, SLC8A1, EYA2, SEMA3C, MEF2A, SCN5A, ID2, WNT5A, MYH11, PKP2, TENM4, EDN1, MSX2, SGCD, AKAP6, SGCG, JPH2, SOX6, LRP2, FHOD3, FGFR2, GREM1, FGF9
123	GO:0098742	BP	cell-cell adhesion via plasma-membrane adhesion molecules	0.000226026	45	CDH26, ICAM1, PCDH15, APOA1, CDH11, ROBO1, FGFRL1, CLSTN3, CADM3, LRRC4, RET, FLRT3, MDGA1, PTPRD, FXYD5, SDK1, NTNG2, SLITRK2, FAT3, GATA5, CELSR1, PCDH17, MMP24, FAT4, CDHR3, NLGN1, CDH13, DCHS2, AJUBA, CADM1, IGSF9, ROBO3, NEXN, CLDN16, UNC5D, SPARCL1, TENM4, CLSTN2, PCDH9, EMB, ADGRL3, ITGA3, PCDH19, CDH3, CELSR2
124	GO:0090092	BP	regulation of transmembrane receptor protein serine/threonine kinase signaling pathway	0.000796296	45	CHRDL2, TNFAIP6, RGMA, HIPK2, JAK2, GATA6, FST, ACVR2A, ZNF703, SPRY2, THBS1, KCP, SFRP1, SAP30, CDKN1C, SOSTDC1, ACVR2B, CRIM1, DAB2, CHRDL1, FERMT1, GPR155, TET1, LTBP4, CER1, BAMBI, ADAMTSL2, WNT5A, INHBA, PMEPA1, NREP, MAGI2, SORL1, MSX2, MIR27B, CCN3, GDF6, ITGA3, HES1, LRP2, GREM1, NPNT, FGF9, ASPN, TNXB
125	GO:0001666	BP	response to hypoxia	0.000853808	45	POSTN, CXCL12, PTGS2, CYBB, EGLN3, FOS, TFRC, CCNA2, UCP2, NR4A2, SLC2A1, EPAS1, PLOD1, PLAT, BRIP1, VEGFA, HIPK2, BNIP3, GATA6, ADA, SUV39H1, ENO1, LOXL2, CA9, SOD2, HK2, THBS1, STC1, SFRP1, KCNK2, PLAU, SCN2A, PTK2B, KCNMA1, ITGA2, AJUBA, ACE, BCL2, ADORA1, EDN1, CRYAB, KCNMB1, ANGPTL4, FGFR2, CYP1A1
126	GO:0007162	BP	negative regulation of cell adhesion	0.00206148	45	PDCD1LG2, IDO1, CD274, POSTN, SOCS1, CXCL12, CD74, IL2RA, GBP1, PTPRO, APOA1, PAG1, LOXL3, TNC, RUNX1, ADORA2A, IRF1, IL4R, VEGFA, JAK2, SEMA5A, ZC3H12A, UBASH3B, ZNF703, THBS1, FXYD5, COL1A1, EPB41L5, AP1AR, PAWR, SNAI2, SOCS5, ASS1, PDE5A, DUSP22, SPINT2, CDH13, PLXNA2, KNG1, SEMA3E, DTX1, PLA2G5, GPNMB, MMP12, JAG1
127	GO:0051607	BP	defense response to virus	0.00708726	45	CXCL9, GBP5, IL6, IL33, TRIM22, OASL, BST2, GBP1, AIM2, IFIT3, ZBP1, IFI44L, IRF7, IFI27, STAT1, IL15, ISG15, MX1, OAS3, DDX60, IFIH1, STING1, GPAM, OAS2, USP18, IRF1, PARP9, RIGI, RTP4, TLR3, BNIP3, OAS1, DTX3L, CD40, ZC3H12A, NLRC5, MLKL, RSAD2, IRF9, MOV10, CCDC92, TRIM6, CASP1, BCL2, MMP12
128	GO:0140546	BP	defense response to symbiont	0.00741762	45	CXCL9, GBP5, IL6, IL33, TRIM22, OASL, BST2, GBP1, AIM2, IFIT3, ZBP1, IFI44L, IRF7, IFI27, STAT1, IL15, ISG15, MX1, OAS3, DDX60, IFIH1, STING1, GPAM, OAS2, USP18, IRF1, PARP9, RIGI, RTP4, TLR3, BNIP3, OAS1, DTX3L, CD40, ZC3H12A, NLRC5, MLKL, RSAD2, IRF9, MOV10, CCDC92, TRIM6, CASP1, BCL2, MMP12
129	GO:0045765	BP	regulation of angiogenesis	0.0142698	45	IL6, ITGB8, TNN, CHI3L1, WARS1, CYBB, STAT1, FGF1, C3, RUNX1, E2F2, DCN, TLR3, VEGFA, HIPK2, ERAP1, ADAMTS9, CD40, SEMA5A, GATA6, ZC3H12A, BRCA1, SPRY2, FOXC2, CREB3L1, HK2, THBS1, SFRP1, EPN2, C5AR1, PTK2B, AMOT, VASH2, NPR1, WNT5A, PLK2, VASH1, ANXA3, MIR27B, SEMA3E, ANGPTL4, GPNMB, GREM1, FGF18, COL4A3
130	GO:0032970	BP	regulation of actin filament-based process	0.044375	45	ALOX15, CCL26, CXCL12, S1PR1, BST2, APOA1, PLEK, PDE4B, DAAM2, SCIN, FZD10, SEMA5A, ECT2, S100A10, PDE4D, STC1, LPAR1, SFRP1, GMFG, CD47, AP1AR, CDC42EP3, SVIL, DIXDC1, CYRIA, PTK2B, RHPN2, CELSR1, INPP5K, KANK2, F11R, IQGAP2, CRACD, PFN2, SCN5A, TMOD1, PKP2, SLIT2, ADORA1, EDN1, PICK1, FHOD3, WNT4, ELN, HCLS1
131	GO:0050920	BP	regulation of chemotaxis	6.15004e-06	44	CCL26, CXCL12, S1PR1, IL6, TIAM1, TNFAIP6, CD74, NTF3, PDGFD, PTPRO, FGF1, ROBO1, TNFSF14, IL12A, CSF1, VEGFA, SEMA5A, IL16, THBS1, SEMA6D, LPAR1, GAS6, C5AR1, PTK2B, IL6R, STX3, ITGA2, CAMK1D, SEMA3C, CDH13, ST6GAL1, ROBO3, WNT5A, SEMA3B, SLIT2, SEMA3D, EDN1, PDGFB, SEMA3E, PADI2, CCN3, SEMA3A, GREM1, FGF18
132	GO:0007160	BP	cell-matrix adhesion	1.36847e-05	44	POSTN, TIAM1, ITGB8, ACTN3, TNN, CDH11, ITGA4, NID2, HPSE, CSF1, VEGFA, ADAMTS9, ADAMTS12, S100A10, ITGA1, BCR, ITGA9, THBS3, THBS1, SFRP1, PLAU, EPB41L5, ITGB6, PTK2B, ITGAE, FERMT1, ITGA6, ITGA2, DUSP22, ECM2, CDH13, AJUBA, BCL2, ITGBL1, SEMA3E, SNED1, VWA2, ITGA3, WNT4, GREM1, NPNT, MMP12, TNXB, JAG1
133	GO:0051962	BP	positive regulation of nervous system development	0.000912592	44	NTRK1, CXCL12, IL6, IL33, TIAM1, CRABP2, SPINT1, ROBO1, WDR62, ASPM, VEGFA, SEMA5A, IL6ST, CLSTN3, XRCC2, FLRT3, PTPRD, MYRF, PRKCI, ZNF365, CBLN2, SLITRK2, LRRTM1, FZD3, NLGN1, PLXNA2, ID2, SLITRK4, BDNF, ID4, SHTN1, MME, ACE, SLIT2, OXTR, TENM4, CLSTN2, NGF, HES1, NEFL, LRP2, ST8SIA2, PTPRZ1, LRRN1
134	GO:0060070	BP	canonical Wnt signaling pathway	0.00458653	44	PTPRO, TNN, EDNRB, DAAM2, NR4A2, ASPM, GPRC5B, FZD10, TCF7L2, SEMA5A, ZNF703, PRICKLE1, MCC, SFRP1, COL1A1, WNT10B, SOSTDC1, SNAI2, DACT3, DIXDC1, TCF7, SCEL, FZD5, DAB2, FERMT1, FRZB, CCDC88C, FZD3, FRAT1, BAMBI, WNT5A, CTHRC1, AXIN2, EDN1, FZD6, NKD2, RSPO1, TMEM170B, CTNND2, FGFR2, WNT4, GREM1, CDH3, FGF9
135	GO:0022409	BP	positive regulation of cell-cell adhesion	0.00623444	44	PDCD1LG2, CD274, KITLG, SOCS1, IL6, HLA-DRA, CD74, HLA-DMB, IL2RA, ANK3, IL7, HAS2, PTAFR, IL15, TNFSF13B, ITGA4, RUNX1, GPAM, TNFSF14, KIF26B, TFRC, MALT1, NFKBIZ, IL4R, B2M, IL12A, JAK2, NR4A3, IL6ST, ADA, ADAM19, CD81, CD47, HLA-DMA, WNT10B, SOCS5, CARD11, F11R, MAGI1, ZBTB16, WNT5A, CD28, CD83, HES1
136	GO:0055074	BP	calcium ion homeostasis	0.0096397	44	CXCL9, CXCL11, CXCL12, CCL8, P2RX1, FAM20A, NT5E, CYP27B1, KEL, VDR, JPH1, TMEM38B, BNIP3, CD40, UBASH3B, PDE4D, STC1, TMTC4, TRPA1, SV2B, GRINA, CASQ1, ATP2A3, SLC25A27, PTK2B, SLC35G1, SLC25A23, RGN, SLC8A1, ANKH, WNT5A, BCL2, ADORA1, EDN1, SGCD, AKAP6, ALPL, CACNB2, LHCGR, JPH2, TMEM178A, DMD, SLC24A2, CEMIP
137	GO:0046394	BP	carboxylic acid biosynthetic process	0.011271	44	ALOX15, IDO1, CDO1, CD74, PTGS2, SCD, FADS2, MID1IP1, FABP5, PLA2G4A, PLA2G3, PTGS1, UPB1, BRCA1, ABHD3, LIPG, DHRS9, FADS1, FASN, ELOVL6, PHGDH, PLP1, UGDH, HACD4, ALOXE3, SDSL, UST, ALDH1A2, ASS1, RGN, ELOVL4, PDK4, CASP1, ELOVL7, ALDH1A1, ELOVL3, EDN1, PRKAA2, HOGA1, ACSM3, PRKAG3, PLA2G5, FGFR4, CYP1A1
138	GO:0016053	BP	organic acid biosynthetic process	0.012808	44	ALOX15, IDO1, CDO1, CD74, PTGS2, SCD, FADS2, MID1IP1, FABP5, PLA2G4A, PLA2G3, PTGS1, UPB1, BRCA1, ABHD3, LIPG, DHRS9, FADS1, FASN, ELOVL6, PHGDH, PLP1, UGDH, HACD4, ALOXE3, SDSL, UST, ALDH1A2, ASS1, RGN, ELOVL4, PDK4, CASP1, ELOVL7, ALDH1A1, ELOVL3, EDN1, PRKAA2, HOGA1, ACSM3, PRKAG3, PLA2G5, FGFR4, CYP1A1
139	GO:0030111	BP	regulation of Wnt signaling pathway	0.0134316	44	TIAM1, PTPRO, TNN, TRABD2A, DAAM2, DEPDC1B, ASPM, RSPO4, GPRC5B, TCF7L2, SEMA5A, RNF213, ZNF703, PRICKLE1, MCC, SFRP1, COL1A1, WNT10B, SOSTDC1, SNAI2, DACT3, DIXDC1, SCEL, DAB2, FERMT1, FRZB, CCDC88C, FRAT1, BAMBI, WNT5A, CTHRC1, AXIN2, FZD6, NKD2, RSPO1, TMEM170B, CTNND2, KLF15, APCDD1, ITGA3, FGFR2, GREM1, CDH3, FGF9
140	GO:0070661	BP	leukocyte proliferation	0.0222276	44	PDCD1LG2, IDO1, CD274, KITLG, IL6, IL33, CD74, HLA-DMB, IL2RA, BST2, IL7, IL15, TNFSF13B, GPAM, TNFSF14, PSMB10, TFRC, MALT1, IRF1, NFKBIZ, HELLS, IL12A, CSF1, JAK2, CD40, IL6ST, ADA, CD81, NPR3, PAWR, PKN1, PDE5A, CARD11, ST6GAL1, ACE, BCL2, AHR, CD28, PLA2G5, GPNMB, HES1, WNT4, GREM1, PRLR
141	GO:0007051	BP	spindle organization	3.39724e-07	43	ESPL1, CDCA8, MYBL2, DLGAP5, AURKA, CDC20, AURKB, KIF4A, CCNB2, PLK1, KIF23, SPC25, KIFC1, NDC80, CCNB1, TACC3, CHEK2, RACGAP1, FBXO5, TPX2, WDR62, KIF11, ASPM, NUF2, TTK, SPAG5, NEK2, PRC1, INCENP, STIL, FAM110A, MAPRE2, HAUS8, KNSTRN, PARP3, SASS6, BIRC5, PRICKLE1, HAUS5, CENPH, KIFC2, PLK2, TACC2
142	GO:0033002	BP	muscle cell proliferation	6.55835e-05	43	S1PR1, IL6, PTGS2, PDE1A, PDGFD, PTAFR, STAT1, CDK1, HPGD, RUNX1, FOS, NDC80, APLN, IL12A, JAK2, TCF7L2, GATA6, NR4A3, PIM1, FOXC2, SOD2, THBS1, EREG, KCNK2, PTGIR, IL6R, IGF1R, CALCRL, ITGA2, CDH13, NDRG2, NPR1, ID2, TENM4, EDN1, MIR27B, PDGFB, CCN3, PPARGC1A, FGFR2, OGN, FGF9, ELN
143	GO:0033044	BP	regulation of chromosome organization	6.55835e-05	43	CDC6, ESPL1, CDK1, CDCA8, BUB1B, TOP2A, DLGAP5, ZWINT, CDC20, AURKB, TRIP13, NCAPH, PLK1, SPC25, BUB1, PIF1, NDC80, CCNB1, TACC3, FBXO5, FEN1, NUF2, TTK, HASPIN, KNL1, CENPF, XRCC3, NEK2, RTEL1, INCENP, NCAPG2, GEN1, NCAPD2, SPDL1, NCAPG, BIRC5, KNTC1, SMC4, ZWILCH, STN1, CTC1, AXIN2, BCL7A
144	GO:0090257	BP	regulation of muscle system process	6.55835e-05	43	P2RX1, PTGS2, ACTN3, KCNB2, PTAFR, TNNT1, PDE4B, ADORA2B, TMEM38B, NR4A3, ZC3H12A, IL6ST, GUCY1A1, ADA, ENO1, NR4A1, PDE4D, RGS2, STC1, TACR2, CASQ1, RNF207, GATA5, PDE5A, ITGA2, SLC8A1, MEF2A, SCN5A, EHD3, PKP2, DOCK5, OXTR, ADORA1, EDN1, TRIM63, AKAP6, PPP1R12B, PRKAG3, DMD, ADRA2A, NPNT, ADRA1B, LMCD1
145	GO:0071695	BP	anatomical structure maturation	0.000214004	43	S1PR1, ACTN3, IL15, EDNRB, CDC25B, C3, AURKA, TRIP13, KIF14, FBXO5, NR4A2, EPAS1, BRCA2, PLA2G3, VEGFA, ADAMTS12, THBS3, RET, SCLT1, EBP, EREG, C1QL1, CDKN1C, WNT10B, RUNX2, FZD5, PTK2B, ALDH1A2, FERMT1, CATSPERD, PGR, ZBTB16, B4GALT6, WNT5A, KCNB1, BCL2, EDN1, PICK1, MSX2, BCL11A, HES1, GREM1, CDH3
146	GO:1904062	BP	regulation of monoatomic cation transmembrane transport	0.00708726	43	CXCL9, CXCL11, P2RX1, KCNE4, ANK3, PDE4B, KEL, SCN1B, JPH1, TMEM38B, CABP1, UBASH3B, PDE4D, GRIN2C, FXYD5, PLP1, FGF12, CASQ1, PTK2B, STAC, GRP, KCNH2, RNF207, SLMAP, SLC8A1, NEDD4L, SCN5A, RGS7, LRRC38, P2RX5, BCL2, EDN1, CACNA1D, AKAP6, KCNMB1, CACNB2, LHCGR, JPH2, DMD, KCNE3, ADRA2A, AKAP5, CEMIP
147	GO:0045862	BP	positive regulation of proteolysis	0.0324672	43	IL33, AIM2, RGMA, CTSC, EGLN3, AURKA, CDC20, ROBO1, PLK1, MALT1, RNF19B, JAK2, ZC3H12A, S100A10, F12, ENO1, NOD1, TNFSF10, SPON1, ZFAND2A, PSME2, PRICKLE1, PSME1, RCN3, PSMC3, ATP2A3, SOCS5, PTK2B, DAB2, RGN, CTSK, RNF144B, RNFT2, AXIN2, SH3D19, CASP1, NKD2, PERP, MIR27B, FGFR4, ADRA2A, COL4A3, TNFSF15
148	GO:1902850	BP	microtubule cytoskeleton organization involved in mitosis	1.39014e-09	42	ESPL1, CDK1, CDCA8, MYBL2, DLGAP5, AURKA, CDC20, AURKB, KIF4A, PLK1, KIF23, SPC25, KIFC1, NDC80, CCNB1, TACC3, CHEK2, RACGAP1, CENPA, TPX2, WDR62, KIF11, NUSAP1, NUF2, TTK, NEK2, PRC1, INCENP, STIL, FAM110A, PARP3, SPDL1, SASS6, SAPCD2, BIRC5, SPRY2, PRICKLE1, CENPH, KIFC2, PLK2, ANKFN1, TACC2
149	GO:0034612	BP	response to tumor necrosis factor	0.000355443	42	CCL26, POSTN, CCL8, KRT8, GBP1, PTGS2, AIM2, HAS2, CHI3L1, APOA1, STAT1, TNFSF13B, FOS, TRAIP, TRAF5, CXCL16, JAK2, ADAMTS12, CD40, NFKBIA, ZC3H12A, BRCA1, THBS1, SFRP1, COL1A1, GAS6, PID1, AKAP12, PTK2B, ASS1, INPP5K, PELI3, ANKRD1, AFF3, CTSK, CASP1, EDN1, MIR27B, HES1, NPNT, TNFRSF19, CCDC3
150	GO:0071559	BP	response to transforming growth factor beta	0.00349232	42	POSTN, ITGB8, PDGFD, HPGD, FMOD, FOS, NFKBIZ, HIPK2, ZNF703, SPRY2, THBS1, SFRP1, SAP30, MXRA5, COL1A1, EPB41L5, CDKN1C, ITGB6, DAB2, FERMT1, IGF1R, DUSP22, ANKRD1, CTSK, TET1, LTBP4, BAMBI, ADAMTSL2, WNT5A, PMEPA1, NREP, EDN1, MIR27B, LTBP2, SOX6, ITGA3, FGFR2, WNT4, NPNT, GDF15, ASPN, TNXB
151	GO:0051054	BP	positive regulation of DNA metabolic process	0.00470539	42	IL6, CHTF18, CDK1, DSCC1, AURKB, CDT1, TFRC, CCNA2, FOXM1, NEK2, TIMELESS, RTEL1, CD40, H2AX, TNFSF13, BRCA1, FANCB, PCNA, PARP3, NPAS2, DNA2, DBF4B, EXOSC6, EREG, CBX8, RFC3, CDC7, RFC2, STN1, PTK2B, CTC1, IGF1R, NOX4, EYA2, PARM1, BCL7A, ANXA3, PDGFB, CD28, PPARGC1A, FGFR4, GREM1
152	GO:0002366	BP	leukocyte activation involved in immune response	0.00559813	42	IL13RA2, IRF8, IL6, IL33, HLA-DRA, CD74, PTGDR, HLA-DMB, ICAM1, PTAFR, EXO1, LOXL3, TFRC, MALT1, NFKBIZ, IL4R, ADORA2B, PLA2G3, CD40, NR4A3, TNFSF13, ZC3H12A, IFI35, PARP3, ADA, NMI, BCR, SOCS3, BCL3, CD81, EXOSC6, SCNN1B, SOCS5, PTK2B, IL6R, GRP, LFNG, S100A13, DOCK11, ANXA3, CD28, DYSF
153	GO:0002263	BP	cell activation involved in immune response	0.00689137	42	IL13RA2, IRF8, IL6, IL33, HLA-DRA, CD74, PTGDR, HLA-DMB, ICAM1, PTAFR, EXO1, LOXL3, TFRC, MALT1, NFKBIZ, IL4R, ADORA2B, PLA2G3, CD40, NR4A3, TNFSF13, ZC3H12A, IFI35, PARP3, ADA, NMI, BCR, SOCS3, BCL3, CD81, EXOSC6, SCNN1B, SOCS5, PTK2B, IL6R, GRP, LFNG, S100A13, DOCK11, ANXA3, CD28, DYSF
154	GO:0048872	BP	homeostasis of number of cells	0.0120106	42	KITLG, IL6, CD74, IL2RA, IL7, AIM2, CXCL6, STAT1, DYRK3, TNFSF13B, ISG15, PDE4B, GPAM, CCNB2, TNFSF14, RACGAP1, NFKBIZ, EPAS1, B2M, CSF1, VEGFA, HIPK2, JAK2, NCAPG2, SPNS2, ACVR2A, ADA, BCR, HMGB2, EZH2, TSC22D3, PKN1, SCNN1B, CARD11, SLC40A1, DOCK11, ID2, INHBA, P4HTM, BCL2, CCN3, HCLS1
155	GO:0007088	BP	regulation of mitotic nuclear division	1.81891e-13	41	MTBP, TGFA, ESPL1, CDCA8, BUB1B, DLGAP5, ZWINT, AURKA, CDC20, AURKB, TRIP13, PLK1, SPC25, BUB1, CDCA2, NDC80, PKMYT1, CCNB1, FBXO5, NUSAP1, NUF2, TTK, HASPIN, KNL1, KIF20B, CENPF, XRCC3, NEK2, INCENP, GEN1, CHEK1, SPDL1, CDC25C, BIRC5, KNTC1, ZWILCH, EREG, BTC, EDN1, PDGFB, CD28
156	GO:0048738	BP	cardiac muscle tissue development	0.000270848	41	NRG1, S1PR1, SIK1, CDK1, RUNX1, CACNA1G, VEGFA, ADAMTS9, GATA6, PIM1, IRX3, FOXC2, RGS2, PRICKLE1, KCNK2, ALDH1A2, PDLIM5, GATA5, NEBL, NOX4, ANKRD1, SLC8A1, MEF2A, SCN5A, ID2, WNT5A, MYH11, PKP2, TENM4, EDN1, MSX2, SGCD, AKAP6, SGCG, JPH2, SOX6, LRP2, FHOD3, FGFR2, GREM1, FGF9
157	GO:1903522	BP	regulation of blood circulation	0.000609299	41	P2RX1, KCNE4, PTGS2, EDNRB, PDE4B, CACNA1G, SCN1B, EPAS1, GJD3, APLN, TMEM38B, ZC3H12A, ADA, IRX3, HRH1, PDE4D, RGS2, STC1, ATP2A3, DES, KCNH2, RNF207, PDE5A, SLC8A1, MEF2A, SCN5A, ACE, EHD3, PKP2, DOCK5, OXTR, AGTR1, ADORA1, EDN1, CACNA1D, KCND3, CACNB2, DMD, KCNE3, ADRA2A, ADRA1B
158	GO:0071560	BP	cellular response to transforming growth factor beta stimulus	0.00429271	41	POSTN, ITGB8, PDGFD, HPGD, FMOD, FOS, NFKBIZ, HIPK2, ZNF703, SPRY2, THBS1, SFRP1, SAP30, COL1A1, EPB41L5, CDKN1C, ITGB6, DAB2, FERMT1, IGF1R, DUSP22, ANKRD1, CTSK, TET1, LTBP4, BAMBI, ADAMTSL2, WNT5A, PMEPA1, NREP, EDN1, MIR27B, LTBP2, SOX6, ITGA3, FGFR2, WNT4, NPNT, GDF15, ASPN, TNXB
159	GO:0019932	BP	second-messenger-mediated signaling	0.0141863	41	PTGDR2, GBP1, ACTN3, ACKR3, PLEK, EDNRB, RCAN1, PDE7B, ADORA2B, TMEM38B, VEGFA, GUCY1A1, ADA, PTGFR, PDE4D, THBS1, GRIN2C, LPAR1, CASQ1, SCTR, PDE5A, RGN, ACKR4, SLC8A1, CDH13, NPR1, GUCY1A2, P2RX5, AGTR1, EDN1, AHR, SGCD, AKAP6, MCTP1, LHCGR, DMD, RCAN2, PPP1R9A, AKAP5, PDE11A, LMCD1
160	GO:0043588	BP	skin development	0.0192881	41	SNAI1, ASCL4, CYP27B1, ERRFI1, HPSE, NFKBIZ, VDR, FGF7, GATA6, TXNIP, FST, BCR, EZH2, EREG, COL1A1, WNT10B, SOSTDC1, ALOXE3, ITGB6, SCEL, FERMT1, OPN3, ITGA6, ITGA2, FZD3, WNT5A, INHBA, KAZN, BCL2, KRT80, FZD6, MSX2, FRAS1, LAMA5, APCDD1, PPL, ITGA3, FGFR2, CDH3, TNFRSF19, JAG1
161	GO:0051251	BP	positive regulation of lymphocyte activation	0.0324672	41	PDCD1LG2, CD274, KITLG, SOCS1, IL6, HLA-DRA, CD74, HLA-DMB, IL2RA, IL7, IL15, TNFSF13B, RUNX1, GPAM, TNFSF14, TFRC, MALT1, NFKBIZ, IL4R, B2M, IL15RA, IL12A, JAK2, CD40, TNFSF13, IL6ST, ADA, CD81, EXOSC6, CD47, HLA-DMA, GAS6, WNT10B, SOCS5, CARD11, ZBTB16, BCL2, CD28, CD83, HES1, PRLR
162	GO:0070371	BP	ERK1 and ERK2 cascade	0.0412079	41	ALOX15, NTRK1, CCL26, NRG1, CCL8, TIAM1, CD74, GPBAR1, ICAM1, GBP1, PDGFD, CHI3L1, ACKR3, GAREM1, FGF1, CDK1, IQGAP3, NOD1, SPRY2, GAS6, C5AR1, AKAP12, PTK2B, DAB2, NOX4, PDGFC, NDRG2, INHBA, OXTR, FGF21, EDN1, MIR27B, ARRB1, PDGFB, TIMP3, PLA2G5, GPNMB, FGFR4, FGFR2, NPNT, FGF18
163	GO:0050730	BP	regulation of peptidyl-tyrosine phosphorylation	0.000142809	40	KITLG, SOCS1, IL6, CD74, NTF3, IL7, TGFA, IL31RA, PDGFD, IL11, IL15, ERRFI1, PARP9, FGF7, IL12A, VEGFA, JAK2, GPRC5B, CD40, IL6ST, SOCS3, PARP14, SFRP1, GHR, SH3BP5, SOCS5, PTK2B, IL6R, GFRA1, DOK7, NOX4, PDGFC, DUSP22, ACE, PDGFB, HES1, ADRA2A, GREM1, ENPP2, HCLS1
164	GO:0007411	BP	axon guidance	0.000166808	40	NTRK1, PLEKHG4B, CXCL12, PTPRO, TUBB3, ROBO1, GAP43, SCN1B, VEGFA, SEMA5A, LMO4, RET, SEMA6D, FLRT3, KIF5A, ETV1, LAMA2, FZD3, NRP2, SEMA3C, PLXNA2, IGSF9, ROBO3, BDNF, NEXN, KIAA1755, WNT5A, KALRN, SEMA3B, UNC5D, SLIT2, FEZ1, GDNF, SEMA3D, EDN1, ANOS1, EMB, SEMA3E, NCAM1, SEMA3A
165	GO:0097485	BP	neuron projection guidance	0.000166808	40	NTRK1, PLEKHG4B, CXCL12, PTPRO, TUBB3, ROBO1, GAP43, SCN1B, VEGFA, SEMA5A, LMO4, RET, SEMA6D, FLRT3, KIF5A, ETV1, LAMA2, FZD3, NRP2, SEMA3C, PLXNA2, IGSF9, ROBO3, BDNF, NEXN, KIAA1755, WNT5A, KALRN, SEMA3B, UNC5D, SLIT2, FEZ1, GDNF, SEMA3D, EDN1, ANOS1, EMB, SEMA3E, NCAM1, SEMA3A
166	GO:0060560	BP	developmental growth involved in morphogenesis	0.000415203	40	POSTN, CXCL12, S1PR1, TIAM1, RGMA, CRABP2, TNN, ITGA4, FGF1, TNC, AURKA, KIF26B, CSF1, VEGFA, DCLK1, SEMA5A, SPRY2, SEMA6D, PRICKLE1, FLRT3, SFRP1, EPB41L5, NRP2, SEMA3C, NEDD4L, BDNF, SHTN1, WNT5A, SEMA3B, SLIT2, MAGI2, SEMA3D, EDN1, NGF, SEMA3E, BCL11A, SEMA3A, FGFR2, ST8SIA2, ESR1
167	GO:0003015	BP	heart process	0.000931699	40	KCNE4, EDNRB, PDE4B, CACNA1G, SCN1B, EPAS1, GJD3, APLN, TMEM38B, GATA6, ZC3H12A, ADA, IRX3, PDE4D, RGS2, STC1, FGF12, ATP2A3, DES, KCNH2, RNF207, PDE5A, NOX4, SLC8A1, MEF2A, NEDD4L, SCN5A, ACE, EHD3, PKP2, ADORA1, EDN1, CACNA1D, SGCD, KCND3, SGCG, CACNB2, DMD, KCNE3, ADRA1B
168	GO:0045860	BP	positive regulation of protein kinase activity	0.00545976	40	NRG1, NTF3, TXN, PDGFD, CHI3L1, FGF1, CLSPN, ROBO1, KIF14, MALT1, TPX2, CSF1, TLR3, VEGFA, JAK2, GPRC5B, CD40, FZD10, ECT2, THBS1, EZH2, EREG, GAS6, GHR, PTK2B, IL6R, DOK7, NOX4, PDGFC, WNT5A, AXIN2, ACE, CARD10, EDN1, PDGFB, ADRA2A, CEMIP, FGF18, TNFSF15, PRLR
169	GO:0048608	BP	reproductive structure development	0.0174485	40	NTRK1, KITLG, TNFAIP6, TNC, C3, ASPM, BRCA2, TLR3, BRIP1, VEGFA, GATA6, FST, ACVR2A, FANCA, TNFSF10, HMGB2, EREG, SFRP1, RRM1, CDKN1C, EAF2, SGPL1, AR, GFRA1, LFNG, PGR, ID4, WNT5A, ACE, INHBA, SLIT2, BCL2, LHCGR, LRP2, FGFR2, WNT4, ESR1, FGF9, INHBB, PRLR
170	GO:0061458	BP	reproductive system development	0.0209573	40	NTRK1, KITLG, TNFAIP6, TNC, C3, ASPM, BRCA2, TLR3, BRIP1, VEGFA, GATA6, FST, ACVR2A, FANCA, TNFSF10, HMGB2, EREG, SFRP1, RRM1, CDKN1C, EAF2, SGPL1, AR, GFRA1, LFNG, PGR, ID4, WNT5A, ACE, INHBA, SLIT2, BCL2, LHCGR, LRP2, FGFR2, WNT4, ESR1, FGF9, INHBB, PRLR
171	GO:0032943	BP	mononuclear cell proliferation	0.02571	40	PDCD1LG2, IDO1, CD274, KITLG, IL6, CD74, HLA-DMB, IL2RA, IL7, IL15, TNFSF13B, GPAM, TNFSF14, PSMB10, TFRC, MALT1, IRF1, NFKBIZ, HELLS, IL12A, CSF1, JAK2, CD40, IL6ST, ADA, CD81, PAWR, PKN1, PDE5A, CARD11, ST6GAL1, ACE, BCL2, AHR, CD28, PLA2G5, GPNMB, HES1, WNT4, PRLR
172	GO:1902105	BP	regulation of leukocyte differentiation	0.0336728	40	KITLG, SOCS1, HLA-DRA, TNFAIP6, CD74, IL2RA, IL7, IRF7, IL15, LOXL3, RUNX1, FOS, TNFRSF11B, MALT1, IRF1, NFKBIZ, IL4R, IL15RA, PLA2G3, CSF1, TLR3, ZC3H12A, UBASH3B, ADA, FANCA, SFRP1, GAS6, WNT10B, TCF7, SOCS5, CARD11, MITF, ZBTB16, ID2, INHBA, DTX1, CD28, CD83, TMEM178A, HCLS1
173	GO:0048638	BP	regulation of developmental growth	0.0439163	40	CXCL12, IL7, RGMA, CRABP2, ACTN3, CDK1, RUNX1, GPAM, MFSD2A, CSF1, TLL2, VEGFA, SEMA5A, GATA6, PIM1, FOXC2, RGS2, SEMA6D, ADRB3, KCNK2, GHR, SGPL1, AR, SEMA3C, NEDD4L, BDNF, SHTN1, WNT5A, SEMA3B, BCL2, SEMA3D, EDN1, NGF, AKAP6, SEMA3E, BCL11A, SEMA3A, FGFR2, GDF15, FGF9
174	GO:0007093	BP	mitotic cell cycle checkpoint signaling	9.86545e-10	39	CDC6, ORC1, CDK1, CLSPN, CDCA8, DTL, BUB1B, GTSE1, ZWINT, CDC20, AURKB, TICRR, TRIP13, PLK1, SPC25, BUB1, NDC80, CCNB1, CHEK2, NABP1, NUF2, TTK, HASPIN, KNL1, CENPF, XRCC3, INCENP, BARD1, BRCA1, GEN1, CHEK1, SPDL1, BIRC5, TIPIN, KNTC1, TOPBP1, ZWILCH, FOXN3, PLK2
175	GO:0044839	BP	cell cycle G2/M phase transition	1.49747e-08	39	CDC6, DYRK3, ORC1, MASTL, CDK1, MIIP, CLSPN, CDC25B, DTL, AURKA, AURKB, TICRR, KIF14, CCNB2, PLK1, NDC80, CCNA2, PKMYT1, CCNB1, CHEK2, FOXM1, FBXO5, NABP1, MELK, CENPF, BARD1, BRCA1, CHEK1, CDC25C, RAD51C, KDM8, TOPBP1, DBF4B, CDC7, RRM1, WNT10B, FOXN3, CTC1, NES
176	GO:0009612	BP	response to mechanical stimulus	5.78114e-05	39	NTRK1, POSTN, CXCL12, IL33, PTGS2, CHI3L1, STAT1, TNC, FOS, TNFSF14, IRF1, SLC2A1, TLR3, BNIP3, CD40, NFKBIA, BTG2, TXNIP, CHEK1, USP53, THBS1, TMEM150C, COL1A1, KCNK2, TRPA1, STRBP, SCEL, PTK2B, ETV1, IGF1R, ITGA2, ANKRD1, SLC8A1, F11R, ACTA1, CASP1, EDN1, DMD, PPL
177	GO:0060541	BP	respiratory system development	6.44401e-05	39	HSD11B1, CHI3L1, LOXL3, FGF1, TNC, ERRFI1, FGFRL1, EPAS1, FGF7, TMEM38B, VEGFA, HIPK2, TIMELESS, GATA6, ADA, SPRY2, CTSZ, RCN3, DISP1, ITGB6, ACVR2B, ABCA3, ALDH1A2, ASS1, CELSR1, PGR, ADAMTSL2, WNT5A, CRISPLD2, MME, ACE, SPEF2, LAMA5, ITGA3, HES1, FGFR2, MMP12, FGF18, FGF9
178	GO:0044706	BP	multi-multicellular organism process	7.38821e-05	39	IDO1, P2RX1, PTGS2, TIMP1, THBD, PTAFR, HPGD, CYP27B1, FOS, UCP2, VDR, SLC2A1, PCSK5, VEGFA, PAPPA, ACVR2A, PTGFR, RGS2, EPOR, ACSL4, STC1, TPPP3, AR, TAC1, ITGA2, PGR, TCF23, ACE, OXTR, BCL2, EDN1, ENDOU, TEKT3, ITGA3, WNT4, ADRA2A, ESR1, CYP1A1, PRLR
179	GO:0010810	BP	regulation of cell-substrate adhesion	0.000111121	39	ALOX15, POSTN, GBP1, PTPRO, HAS2, APOA1, CSF1, VEGFA, JAK2, ABI3BP, S100A10, THBS1, SFRP1, COL1A1, PLAU, EPB41L5, AP1AR, RELL2, PTK2B, DAB2, FERMT1, ITGA6, DUSP22, ECM2, CDH13, COL8A1, ST6GAL1, EDIL3, PKP2, DOCK5, BCL2, PDGFB, SEMA3E, ITGA3, WNT4, GREM1, NPNT, MMP12, JAG1
180	GO:0071356	BP	cellular response to tumor necrosis factor	0.000490412	39	CCL26, POSTN, CCL8, KRT8, GBP1, AIM2, HAS2, CHI3L1, APOA1, STAT1, TNFSF13B, FOS, TRAIP, TRAF5, JAK2, ADAMTS12, CD40, NFKBIA, ZC3H12A, BRCA1, THBS1, SFRP1, COL1A1, GAS6, PID1, AKAP12, PTK2B, ASS1, INPP5K, PELI3, ANKRD1, CTSK, CASP1, EDN1, MIR27B, HES1, NPNT, TNFRSF19, CCDC3
181	GO:0060047	BP	heart contraction	0.000723465	39	KCNE4, EDNRB, PDE4B, CACNA1G, SCN1B, EPAS1, GJD3, APLN, TMEM38B, GATA6, ZC3H12A, ADA, IRX3, PDE4D, RGS2, STC1, FGF12, ATP2A3, DES, KCNH2, RNF207, PDE5A, SLC8A1, MEF2A, NEDD4L, SCN5A, ACE, EHD3, PKP2, ADORA1, EDN1, CACNA1D, SGCD, KCND3, SGCG, CACNB2, DMD, KCNE3, ADRA1B
182	GO:0048863	BP	stem cell differentiation	0.000915161	39	KITLG, NRG1, EDNRB, SLC4A11, SEMA5A, GATA6, PHF19, RET, FOXC2, SEMA6D, PRICKLE1, EZH2, SFRP1, SNAI2, RUNX2, TRIM6, SHC4, ALDH1A2, FRZB, KBTBD8, NRP2, LBH, SEMA3C, ACE, SEMA3B, BCL2, GDNF, SEMA3D, EDN1, MSX2, SEMA3E, LAMA5, SEMA3A, SOX6, HES1, FGFR2, GREM1, ESR1, JAG1
183	GO:0051402	BP	neuron apoptotic process	0.00734075	39	NTRK1, NTF3, SNCB, RAPSN, EGLN3, MYBL2, KIF14, ADORA2A, UCP2, NR4A2, PLA2G3, HIPK2, JAK2, BNIP3, BTG2, GAPDH, IL6ST, ITGA1, USP53, XRCC2, SOD2, CIT, TMTC4, PRKCI, SCN2A, SLC25A27, PTK2B, NES, FAIM2, BDNF, KCNB1, BCL2, GDNF, NGF, SEMA3E, PPARGC1A, NEFL, ST8SIA2, PTPRZ1
184	GO:0031668	BP	cellular response to extracellular stimulus	0.00856937	39	POSTN, SLC1A2, ITGA4, CYP27B1, UPP1, TNC, FOS, UCP2, VDR, NR4A2, SLC2A1, MFSD2A, ADORA2B, BRIP1, ZC3H12A, PIM1, SUV39H1, FADS1, SFRP1, COL1A1, GAS6, SNAI2, IGF1R, GPR155, KANK2, PLD1, PDK4, CTSK, KCNB1, SESN3, BCL2, PRKAA2, PICK1, RRAGB, PRKAG3, RRAGD, RNF152, WNT4, INHBB
185	GO:0007249	BP	canonical NF-kappaB signal transduction	0.0214064	39	ALPK1, CD74, TRIM22, BST2, STAT1, EDNRB, TFRC, MALT1, TRAF5, TLR3, GPRC5B, CD40, TIFA, NFKBIA, GAPDH, ZC3H12A, ECT2, PER1, NOD1, TNFSF10, LPAR1, BCL3, LURAP1L, TRIM6, S100A13, CARD11, CXXC5, AJUBA, WNT5A, S100A4, CASP1, PLK2, IRAK2, EDN1, PELI2, MIR27B, ESR1, UNC5CL, TNFRSF19
186	GO:0018209	BP	peptidyl-serine modification	0.0303208	39	IL6, NTF3, PTGS2, TXN, IL11, DYRK3, MASTL, CDK1, CLSPN, GALNT3, AURKA, PLK1, TFRC, PBK, TTK, VEGFA, HIPK2, SGK1, PDE4D, SPRY2, RET, MAPK13, VRK1, CDC7, PRKCI, PKN1, TRIM6, INPP5K, CAMK1D, MARK1, PFN2, BDNF, WNT5A, CAMK2A, PLK2, BCL2, NGF, DMD, HCLS1
187	GO:0071375	BP	cellular response to peptide hormone stimulus	0.0324672	39	INSRR, SOCS1, PTPRE, CDC6, STAT1, FOS, CCNA2, UCP2, NR4A2, BRIP1, JAK2, SLC39A14, NR4A3, ENPP1, C1QTNF12, NR4A1, FOXC2, SOCS3, PRKCI, GHR, SCNN1B, PID1, ASS1, IGF1R, INPP5K, GLP2R, PDK4, INHBA, CAMK2A, SESN3, FGF21, SORL1, AGTR1, EDN1, LHCGR, VWA2, GDF15, INHBB, GRB14
188	GO:0044703	BP	multi-organism reproductive process	6.44401e-05	38	IDO1, P2RX1, PTGS2, TIMP1, THBD, PTAFR, HPGD, CYP27B1, FOS, UCP2, VDR, SLC2A1, PCSK5, VEGFA, PAPPA, ACVR2A, PTGFR, RGS2, EPOR, ACSL4, STC1, TPPP3, AR, TAC1, ITGA2, PGR, TCF23, ACE, OXTR, BCL2, EDN1, ENDOU, ITGA3, WNT4, ADRA2A, ESR1, CYP1A1, PRLR
189	GO:0051216	BP	cartilage development	6.87209e-05	38	CHRDL2, ITGB8, TIMP1, CHI3L1, SNAI1, RUNX1, SCIN, OPTC, COL27A1, SLC39A14, ADAMTS12, CHSY1, LOXL2, THBS3, SATB2, STC1, COL1A1, WNT10B, GHR, SNAI2, RUNX2, FRZB, CTSK, CER1, ZBTB16, MMP13, WNT5A, AXIN2, EDN1, MSX2, CCN3, GDF6, SOX6, GREM1, FGF18, OGN, FGF9, MGP
190	GO:1901888	BP	regulation of cell junction assembly	0.000124773	38	NTRK1, GPBAR1, ICAM5, SNAI1, VEGFA, S100A10, CLSTN3, IRX3, THBS1, FLRT3, MDGA1, PTPRD, SFRP1, EPB41L5, NTNG2, SNAI2, CBLN2, FZD5, NPHP1, PTK2B, SLITRK2, PDLIM5, LRRTM1, DUSP22, LZTS1, F11R, NLGN1, SLITRK4, BDNF, WNT5A, CRB3, ACE, OXTR, CLSTN2, WNT4, GREM1, ST8SIA2, LRRN1
191	GO:1903046	BP	meiotic cell cycle process	0.000136997	38	PIWIL2, ESPL1, MASTL, CDC25B, TOP2A, CCNE2, AURKA, CDC20, TRIP13, NCAPH, CCNB2, PLK1, SGO1, MND1, NDC80, PKMYT1, FBXO5, RAD54L, ASPM, NUF2, TTK, BRCA2, BRIP1, INCENP, NCAPD2, CDC25C, FANCA, RAD51C, ANKLE1, SMC4, CCNE1, EREG, PSMC3IP, WNT5A, EDN1, MSX2, HFM1, WNT4
192	GO:1903039	BP	positive regulation of leukocyte cell-cell adhesion	0.0102586	38	PDCD1LG2, CD274, KITLG, SOCS1, IL6, HLA-DRA, CD74, HLA-DMB, IL2RA, IL7, HAS2, PTAFR, IL15, TNFSF13B, ITGA4, RUNX1, GPAM, TNFSF14, TFRC, MALT1, NFKBIZ, IL4R, B2M, IL12A, JAK2, NR4A3, IL6ST, ADA, CD81, CD47, HLA-DMA, WNT10B, SOCS5, CARD11, ZBTB16, CD28, CD83, HES1
193	GO:0010721	BP	negative regulation of cell development	0.0185029	38	SOCS1, IL6, TNFAIP6, CD74, RGMA, LOXL3, EDNRB, RUNX1, DAAM2, TNFRSF11B, IRF1, IL4R, B2M, TLR3, VEGFA, SEMA5A, BTG2, ZC3H12A, UBASH3B, SEMA6D, SFRP1, SNAI2, SOCS5, FRZB, SEMA3C, ID2, ID4, WNT5A, INHBA, SEMA3B, SORL1, SEMA3D, SEMA3E, DTX1, BCL11A, TMEM178A, SEMA3A, HES1
194	GO:0018105	BP	peptidyl-serine phosphorylation	0.0262334	38	IL6, NTF3, PTGS2, TXN, IL11, DYRK3, MASTL, CDK1, CLSPN, AURKA, PLK1, TFRC, PBK, TTK, VEGFA, HIPK2, SGK1, PDE4D, SPRY2, RET, MAPK13, VRK1, CDC7, PRKCI, PKN1, TRIM6, INPP5K, CAMK1D, MARK1, PFN2, BDNF, WNT5A, CAMK2A, PLK2, BCL2, NGF, DMD, HCLS1
195	GO:0006874	BP	intracellular calcium ion homeostasis	0.0440222	38	CXCL9, CXCL11, CXCL12, CCL8, P2RX1, KEL, VDR, JPH1, TMEM38B, BNIP3, CD40, UBASH3B, PDE4D, STC1, TMTC4, TRPA1, SV2B, GRINA, CASQ1, ATP2A3, SLC25A27, PTK2B, SLC35G1, SLC25A23, RGN, SLC8A1, WNT5A, BCL2, ADORA1, EDN1, AKAP6, CACNB2, LHCGR, JPH2, TMEM178A, DMD, SLC24A2, CEMIP
196	GO:0051983	BP	regulation of chromosome segregation	1.30772e-09	37	CDC6, ESPL1, CDK1, KIF2C, CDCA8, BUB1B, DLGAP5, ZWINT, CDC20, AURKB, TRIP13, NCAPH, PLK1, SPC25, BUB1, CDCA2, NDC80, CCNB1, TACC3, FBXO5, NUF2, TTK, HASPIN, KNL1, CENPF, XRCC3, INCENP, NCAPG2, GEN1, NCAPD2, SPDL1, NCAPG, BIRC5, KNTC1, SMC4, ZWILCH, BCL7A
197	GO:2000241	BP	regulation of reproductive process	0.000151397	37	PTGDR2, NOX5, TIMP1, PTAFR, PIWIL2, SNAI1, EDNRB, CDC25B, AURKA, CDC20, TRIP13, PKMYT1, FBXO5, ASPM, TTK, PLAT, VEGFA, ADA, CDC25C, FANCA, TACR2, SFRP1, EAF2, AR, PLB1, LFNG, PDE5A, RGN, WNT5A, INHBA, OXTR, MSX2, WNT4, ESR1, FGF9, INHBB, JAG1
198	GO:0031032	BP	actomyosin structure organization	0.000165633	37	S1PR1, KRT8, APOA1, TNNT1, IQGAP3, RACGAP1, PGM5, ANLN, ECT2, S100A10, PHACTR1, EPB41L1, LPAR1, SFRP1, CD47, EPB41L5, CASQ1, OBSCN, PTK2B, RHPN2, NEBL, INPP5K, MYH10, ANKRD1, F11R, MEF2A, IQGAP2, PFN2, ACTA1, TMOD1, MYH11, EDN1, ARRB1, FRMD3, FHOD3, WNT4, ELN
199	GO:0030595	BP	leukocyte chemotaxis	0.00208738	37	CSF3R, CCL26, CXCL9, CXCL11, CXCL12, S1PR1, IL6, CCL8, TNFAIP6, CD74, PTPRO, CXCL6, EDNRB, PDE4B, TNFSF14, IL12A, CSF1, CXCL16, VEGFA, ITGA1, ITGA9, CH25H, IL16, IL17RC, THBS1, GAS6, C5AR1, PTK2B, IL6R, CAMK1D, WNT5A, SLIT2, EDN1, PDGFB, PADI2, CCN3, GREM1
200	GO:0042445	BP	hormone metabolic process	0.00224846	37	PCSK1, CRYM, DUOX1, CRABP2, DUOXA1, EDNRB, CYP27B1, PCSK5, TCF7L2, DHRS9, RDH13, CTSZ, DIO2, DISP1, GHR, TG, SCNN1B, DAB2, SGPL1, DHRS3, ALDH1A2, PLB1, IGF1R, HSD17B11, BCO2, CTSK, DGAT2, SLC26A7, MME, ACE, ALDH1A1, LHCGR, CYP27C1, SCG5, WNT4, ESR1, CYP1A1
201	GO:0000086	BP	G2/M transition of mitotic cell cycle	3.5566e-08	36	CDC6, ORC1, MASTL, CDK1, MIIP, CLSPN, CDC25B, DTL, AURKA, AURKB, TICRR, KIF14, PLK1, CCNA2, PKMYT1, CCNB1, CHEK2, FOXM1, FBXO5, NABP1, MELK, CENPF, BARD1, BRCA1, CHEK1, CDC25C, RAD51C, KDM8, TOPBP1, DBF4B, CDC7, RRM1, WNT10B, FOXN3, CTC1, NES
202	GO:0051302	BP	regulation of cell division	4.01471e-05	36	TGFA, PDGFD, CDC6, GAREM1, FGF1, CDCA8, KIF18B, CDC25B, AURKA, AURKB, KIF14, KIF20A, PLK1, KIF23, RACGAP1, ASPM, KIF20B, FGF7, BRCA2, VEGFA, PRC1, INCENP, TXNIP, ECT2, BIRC5, CIT, EREG, SVIL, IGF1R, PDGFC, LBH, BTC, KLHL13, PDGFB, FGFR2, FGF9
203	GO:0030323	BP	respiratory tube development	7.38821e-05	36	HSD11B1, CHI3L1, LOXL3, FGF1, TNC, ERRFI1, EPAS1, PCSK5, FGF7, TMEM38B, VEGFA, HIPK2, TIMELESS, GATA6, ADA, SPRY2, CTSZ, RCN3, ITGB6, ACVR2B, ABCA3, ALDH1A2, CELSR1, PGR, ADAMTSL2, WNT5A, CRISPLD2, MME, ACE, LAMA5, ITGA3, HES1, FGFR2, MMP12, FGF18, FGF9
204	GO:0001763	BP	morphogenesis of a branching structure	0.000221476	36	FGF1, SPINT1, TNC, VDR, FGF7, CSF1, VEGFA, TIMELESS, SPRY2, FOXC2, SOCS3, SFRP1, CTSZ, HOXD11, SNAI2, FZD5, AR, CELSR1, SPINT2, PGR, SEMA3C, WNT5A, SLIT2, BCL2, GDNF, EDN1, MSX2, SEMA3E, BCL11A, LAMA5, ADAMTS16, FGFR2, WNT4, GREM1, NPNT, ESR1
205	GO:0002819	BP	regulation of adaptive immune response	0.000346379	36	ALOX15, CD274, IL6, IL33, HLA-DRA, IRF7, TNFSF13B, LOXL3, C3, TFRC, MALT1, IRF1, NFKBIZ, IL4R, B2M, PLA2G4A, IL12A, TAP2, JAK2, CD40, TNFSF13, ZC3H12A, IL6ST, PARP3, ADA, IL1R1, RSAD2, CD81, EXOSC6, PKN1, FZD5, SOCS5, DUSP22, SVEP1, AHR, CD28
206	GO:0002685	BP	regulation of leukocyte migration	0.00190728	36	KITLG, CXCL12, IL6, IL33, TNFAIP6, CD74, ICAM1, PDGFD, PTAFR, ITGA4, TNFSF14, IL12A, CSF1, VEGFA, SPNS2, ADA, IL1R1, BCR, THBS1, CD81, CD47, GAS6, C5AR1, XG, PTK2B, IL6R, ITGA2, CAMK1D, WNT5A, SLIT2, ADORA1, EDN1, PADI2, CCN3, GCSAML, GREM1
207	GO:0051924	BP	regulation of calcium ion transport	0.00760242	36	CXCL9, CXCL11, CXCL12, P2RX1, PTGS2, PDE4B, ADORA2A, JPH1, TMEM38B, CABP1, UBASH3B, IL16, PDE4D, STC1, PLP1, ORAI1, CASQ1, PTK2B, STAC, INPP5K, SLC8A1, ACE, CAMK2A, P2RX5, BCL2, CACNA1D, AKAP6, PDGFB, CACNB2, LHCGR, JPH2, DMD, HES1, ADRA2A, AKAP5, CEMIP
208	GO:0070663	BP	regulation of leukocyte proliferation	0.0176693	36	PDCD1LG2, IDO1, CD274, KITLG, IL6, IL33, CD74, HLA-DMB, IL2RA, BST2, IL7, IL15, TNFSF13B, GPAM, TFRC, IRF1, IL12A, CSF1, JAK2, CD40, IL6ST, ADA, CD81, PAWR, PKN1, PDE5A, CARD11, ST6GAL1, BCL2, AHR, CD28, PLA2G5, GPNMB, HES1, GREM1, PRLR
209	GO:0002699	BP	positive regulation of immune effector process	0.0207072	36	IL13RA2, IL6, IL33, HLA-DRA, CD74, HLA-DMB, PTAFR, C3, DDX60, TFRC, MALT1, NFKBIZ, IL4R, ADORA2B, B2M, RIGI, IL12A, PLA2G3, TLR3, TAP2, GPRC5B, CD40, NR4A3, TNFSF13, NOD1, IL1R1, RSAD2, CD81, EXOSC6, FZD5, SOCS5, TRIM6, CADM1, WNT5A, CD28, PLA2G5
210	GO:0021537	BP	telencephalon development	0.0267975	36	CXCL12, SLC1A2, ROBO1, KIF14, TACC3, WDR62, ASPM, SLC2A1, MFSD2A, BNIP3, BTG2, H2AX, PHACTR1, MBOAT7, MDGA1, LPAR1, EZH2, DIXDC1, SCN2A, DNAH5, IGF1R, FAT4, SCN5A, ID2, ID4, WNT5A, INHBA, SLIT2, FEZ1, OXTR, ANXA3, TACC2, SEMA3A, DCLK2, HES1, NEFL
211	GO:0043542	BP	endothelial cell migration	0.0380936	36	PTGS2, APOA1, FGF1, ROBO1, S100P, DCN, VEGFA, ADAMTS9, CD40, SEMA5A, ZC3H12A, VSTM4, LOXL2, NR4A1, FOXC2, THBS1, STC1, SNAI2, PTK2B, AMOT, FGFBP1, NRP2, CDH13, WNT5A, CARD10, PLK2, SLIT2, VASH1, EDN1, ANXA3, MIR27B, PDGFB, CCN3, ATOH8, GREM1, FGF18
212	GO:0006937	BP	regulation of muscle contraction	1.46355e-05	35	P2RX1, PTGS2, ACTN3, KCNB2, PTAFR, TNNT1, PDE4B, ADORA2B, TMEM38B, ZC3H12A, GUCY1A1, ADA, ENO1, NR4A1, PDE4D, RGS2, STC1, TACR2, CASQ1, RNF207, PDE5A, ITGA2, SLC8A1, SCN5A, EHD3, PKP2, DOCK5, OXTR, ADORA1, EDN1, PPP1R12B, DMD, ADRA2A, NPNT, ADRA1B
213	GO:0008217	BP	regulation of blood pressure	0.000101629	35	POSTN, P2RX1, PTGS2, PTPRO, SLC2A5, PTAFR, EDNRB, PCSK5, APLN, PTGS1, ERAP1, SGK1, GUCY1A1, ERAP2, PDE4D, SOD2, ADRB3, CTSZ, NPR3, GAS6, SCNN1B, AR, NPR1, ID2, RENBP, ACE, OXTR, AGTR1, ADORA1, EDN1, ACSM3, MIR27B, PDGFB, ADAMTS16, ADRA1B
214	GO:0061138	BP	morphogenesis of a branching epithelium	0.000101629	35	FGF1, SPINT1, TNC, VDR, FGF7, CSF1, VEGFA, TIMELESS, SPRY2, FOXC2, SOCS3, SFRP1, CTSZ, HOXD11, SNAI2, FZD5, AR, CELSR1, SPINT2, PGR, SEMA3C, WNT5A, SLIT2, BCL2, GDNF, EDN1, MSX2, SEMA3E, LAMA5, ADAMTS16, FGFR2, WNT4, GREM1, NPNT, ESR1
215	GO:0030324	BP	lung development	0.000113346	35	HSD11B1, CHI3L1, LOXL3, FGF1, TNC, ERRFI1, EPAS1, FGF7, TMEM38B, VEGFA, HIPK2, TIMELESS, GATA6, ADA, SPRY2, CTSZ, RCN3, ITGB6, ACVR2B, ABCA3, ALDH1A2, CELSR1, PGR, ADAMTSL2, WNT5A, CRISPLD2, MME, ACE, LAMA5, ITGA3, HES1, FGFR2, MMP12, FGF18, FGF9
216	GO:0060348	BP	bone development	0.00116604	35	ACTN3, HAS2, TNN, TMEM38B, OPTC, COL27A1, ADAMTS12, CHSY1, SPNS2, IFITM5, THBS3, STC1, EBP, COL1A1, GHR, ITGB6, RUNX2, FOXN3, PLS3, DHRS3, CTC1, RANBP3L, PDGFC, RGN, CER1, ZBTB16, MMP13, ATG9B, AXIN2, MSX2, ALPL, FGFR2, GREM1, FGF18, OGN
217	GO:0072330	BP	monocarboxylic acid biosynthetic process	0.00270207	35	ALOX15, IDO1, CD74, PTGS2, SCD, FADS2, MID1IP1, FABP5, PLA2G4A, PLA2G3, PTGS1, BRCA1, ABHD3, LIPG, DHRS9, FADS1, FASN, ELOVL6, PLP1, HACD4, ALOXE3, UST, ALDH1A2, RGN, ELOVL4, PDK4, ELOVL7, ELOVL3, EDN1, PRKAA2, HOGA1, ACSM3, PRKAG3, FGFR4, CYP1A1
218	GO:0097529	BP	myeloid leukocyte migration	0.00768532	35	CSF3R, CCL26, CXCL9, CXCL11, KITLG, CXCL12, IL6, CCL8, TNFAIP6, CD74, PDGFD, PTPRO, CXCL6, EDNRB, PDE4B, CSF1, VEGFA, ITGA1, IL1R1, BCR, ITGA9, IL17RC, THBS1, CD81, CD47, C5AR1, XG, PTK2B, IL6R, CAMK1D, SLIT2, EDN1, PDGFB, CCN3, GREM1
219	GO:0031669	BP	cellular response to nutrient levels	0.0126974	35	POSTN, CYP27B1, UPP1, TNC, FOS, UCP2, VDR, SLC2A1, MFSD2A, BRIP1, ZC3H12A, PIM1, SUV39H1, FADS1, SFRP1, COL1A1, GAS6, SNAI2, IGF1R, GPR155, KANK2, PLD1, PDK4, CTSK, KCNB1, SESN3, BCL2, PRKAA2, PICK1, RRAGB, PRKAG3, RRAGD, RNF152, WNT4, INHBB
220	GO:0001649	BP	osteoblast differentiation	0.0174485	35	IL6, TNFAIP6, TNN, COL6A1, SNAI1, TNC, FBXO5, ACVR2A, IL6ST, CREB3L1, TENT5A, SATB2, FASN, SFRP1, COL1A1, WNT10B, SNAI2, RUNX2, ACVR2B, CRIM1, IL6R, RANBP3L, BAMBI, ID4, CTHRC1, AXIN2, MSX2, ALPL, SMOC1, FGFR2, WNT4, GREM1, NPNT, FGF9, JAG1
221	GO:0060828	BP	regulation of canonical Wnt signaling pathway	0.0219218	35	PTPRO, TNN, DAAM2, ASPM, GPRC5B, TCF7L2, SEMA5A, ZNF703, PRICKLE1, MCC, SFRP1, COL1A1, WNT10B, SOSTDC1, SNAI2, DACT3, SCEL, DAB2, FERMT1, FRZB, CCDC88C, FRAT1, BAMBI, WNT5A, CTHRC1, AXIN2, FZD6, NKD2, RSPO1, TMEM170B, CTNND2, FGFR2, GREM1, CDH3, FGF9
222	GO:0042113	BP	B cell activation	0.0437584	35	NTRK1, IRF8, IL6, CD74, BST2, IL7, IL11, EXO1, TNFSF13B, ITGA4, TFRC, MALT1, NFKBIZ, CD40, TNFSF13, PARP3, ADA, THEMIS2, BCL3, EZH2, CD81, EXOSC6, SFRP1, PAWR, PKN1, PTK2B, LFNG, CARD11, DOCK11, ID2, INHBA, BCL2, AHR, CD28, PRLR
223	GO:0007052	BP	mitotic spindle organization	6.07885e-08	34	CDCA8, MYBL2, DLGAP5, AURKA, CDC20, AURKB, KIF4A, PLK1, KIF23, SPC25, KIFC1, NDC80, CCNB1, TACC3, CHEK2, RACGAP1, TPX2, WDR62, KIF11, NUF2, TTK, NEK2, PRC1, INCENP, STIL, FAM110A, PARP3, SASS6, BIRC5, PRICKLE1, CENPH, KIFC2, PLK2, TACC2
224	GO:0031214	BP	biomineral tissue development	6.55835e-05	34	ALOX15, S1PR1, FAM20A, PTGS2, ACTN3, ISG15, CYP27B1, VDR, FBXO5, TMEM38B, ENPP1, ACVR2A, IFITM5, SRGN, TENT5A, PRICKLE1, COL1A1, GAS6, WNT10B, ITGB6, ACVR2B, PTK2B, SLC8A1, CER1, MMP13, ANKH, AXIN2, MSX2, ALPL, FGFR2, WNT4, GREM1, ASPN, MGP
225	GO:0048659	BP	smooth muscle cell proliferation	6.55835e-05	34	S1PR1, IL6, PTGS2, PDE1A, PDGFD, PTAFR, STAT1, HPGD, APLN, IL12A, JAK2, TCF7L2, NR4A3, SOD2, THBS1, EREG, PTGIR, IL6R, IGF1R, CALCRL, ITGA2, CDH13, NDRG2, NPR1, ID2, EDN1, MIR27B, PDGFB, CCN3, PPARGC1A, FGFR2, OGN, FGF9, ELN
226	GO:0000725	BP	recombinational repair	0.000101189	34	UHRF1, CDC45, RECQL4, MCM5, MCM3, HROB, PARPBP, MCM2, POLQ, NABP1, RAD54L, FEN1, BRCA2, XRCC3, TIMELESS, RTEL1, RHNO1, GINS2, H2AX, HELB, BRCA1, MCM4, FANCB, GEN1, CHEK1, XRCC2, RAD51C, MCM6, ANKLE1, MMS22L, MCM7, TONSL, CDC7, ZNF365
227	GO:0000910	BP	cytokinesis	0.000247309	34	NOX5, ANK3, CDC6, ESPL1, CDCA8, CDC25B, IQGAP3, AURKA, AURKB, KIF4A, KIF14, KIF20A, PLK1, KIF23, RACGAP1, CENPA, NUSAP1, KIF20B, BRCA2, PRC1, INCENP, ANLN, ECT2, BIRC5, CKAP2, CEP55, CIT, SVIL, IGF1R, MYH10, IQGAP2, EXOC6, SEPTIN12, KLHL13
228	GO:0071897	BP	DNA biosynthetic process	0.000424525	34	CHTF18, DTL, DSCC1, AURKB, HROB, POLE, PIF1, CCNA2, POLQ, CENPF, NEK2, CHEK1, PCNA, PARP3, POLD1, TK1, POLH, LIG1, RFC3, RRM1, RFC2, KCNK2, STN1, PTK2B, USP43, CTC1, NOX4, RGN, ANKRD1, PARM1, JADE3, PDGFB, FGFR4, GREM1
229	GO:0140013	BP	meiotic nuclear division	0.000424525	34	PIWIL2, ESPL1, MASTL, CDC25B, TOP2A, CCNE2, AURKA, CDC20, TRIP13, NCAPH, CCNB2, PLK1, SGO1, MND1, NDC80, FBXO5, RAD54L, ASPM, NUF2, TTK, BRCA2, BRIP1, INCENP, FANCA, RAD51C, ANKLE1, SMC4, CCNE1, EREG, PSMC3IP, WNT5A, MSX2, HFM1, WNT4
230	GO:0043270	BP	positive regulation of monoatomic ion transport	0.00213245	34	CXCL9, CXCL11, CXCL12, P2RX1, ANK3, SCN1B, STC1, TACR2, PLP1, ORAI1, FGF12, CASQ1, STAC, KCNH2, RNF207, SCN5A, RGS7, CAMK2A, PKP2, LRRC38, P2RX5, ADORA1, EDN1, CACNA1D, AKAP6, PDGFB, KCNMB1, CACNB2, LHCGR, JPH2, DMD, ADRA2A, AKAP5, CEMIP
231	GO:0050679	BP	positive regulation of epithelial cell proliferation	0.00286904	34	CCL26, CXCL12, GPBAR1, TGFA, HAS2, ITGA4, FGF1, IQGAP3, FGF7, APLN, VEGFA, TCF7L2, SEMA5A, NR4A3, NR4A1, ZNF703, HMGB2, SFRP1, C5AR1, RUNX2, AR, VASH2, FGFBP1, NRP2, CDH13, SCN5A, WNT5A, AGTR1, MIR27B, PDGFB, FGFR2, CDH3, MMP12, FGF9
232	GO:0002274	BP	myeloid leukocyte activation	0.0123616	34	IL13RA2, IL6, IL33, ITGB8, CD74, PTGDR, BATF2, BATF3, IL31RA, CXCL6, PTAFR, IL15, CTSC, IL4R, ADORA2B, PLA2G4A, PLA2G3, CSF1, TLR3, JAK2, NR4A3, ZC3H12A, IFI35, NMI, BCR, THBS1, C5AR1, ITGB6, SCNN1B, GRP, S100A13, WNT5A, ANXA3, DYSF
233	GO:0045926	BP	negative regulation of growth	0.0170333	34	BST2, RGMA, CYP27B1, TLL2, SEMA5A, BRCA1, ENPP1, ENO1, RGS2, SEMA6D, ADRB3, SFRP1, KCNK2, EAF2, DACT3, DAB2, FRZB, SEMA3C, NPR1, RERG, WFDC1, WNT5A, INHBA, SEMA3B, SLIT2, BCL2, SEMA3D, SEMA3E, CRYAB, CCN3, BCL11A, SEMA3A, GREM1, GDF15
234	GO:0050870	BP	positive regulation of T cell activation	0.0207096	34	PDCD1LG2, CD274, KITLG, SOCS1, IL6, HLA-DRA, CD74, HLA-DMB, IL2RA, IL7, IL15, TNFSF13B, RUNX1, GPAM, TNFSF14, TFRC, MALT1, NFKBIZ, IL4R, B2M, IL12A, JAK2, IL6ST, ADA, CD81, CD47, HLA-DMA, WNT10B, SOCS5, CARD11, ZBTB16, CD28, CD83, HES1
235	GO:0051259	BP	protein complex oligomerization	0.0249428	34	GBP5, CD74, TRPM6, SLC1A2, KCNB2, RRM2, KCNS3, STEAP4, ISG15, IFIH1, STING1, POLQ, B2M, TIFA, UPB1, ZC3H12A, ECT2, TK1, SOD2, MLKL, KCTD11, UGDH, RRM1, TRPA1, ATL1, ABCA3, ALDH1A2, KCTD12, CARD11, EHD3, KCNB1, KCNF1, KCND3, SCARA5
236	GO:0032886	BP	regulation of microtubule-based process	0.0285488	34	CCNF, AURKA, STMN2, PLK1, MID1IP1, TACC3, TPX2, WDR62, SPAG5, XRCC3, PLK4, STIL, MAPRE2, BRCA1, HAUS8, GEN1, PARP3, SASS6, NEFH, CKAP2, SKA3, SKA1, TACR2, HAUS5, DIXDC1, TUBB4A, RGN, NAV3, CLIP1, MID1, PLK2, FEZ1, PRKAA2, SLAIN1
237	GO:0048660	BP	regulation of smooth muscle cell proliferation	9.9195e-05	33	S1PR1, IL6, PTGS2, PDE1A, PDGFD, PTAFR, STAT1, HPGD, APLN, IL12A, JAK2, TCF7L2, NR4A3, SOD2, THBS1, EREG, PTGIR, IL6R, IGF1R, CALCRL, ITGA2, CDH13, NDRG2, NPR1, ID2, EDN1, MIR27B, PDGFB, PPARGC1A, FGFR2, OGN, FGF9, ELN
238	GO:0060759	BP	regulation of response to cytokine stimulus	0.00033702	33	IL6, CD74, IL7, ZBP1, APOA1, IRF7, ISG15, OAS3, IFIH1, ROBO1, STING1, USP18, TRAIP, PARP9, RIGI, CSF1, OAS1, IL1R2, IL1R1, NLRC5, PARP14, GAS6, TRIM6, PELI3, WNT5A, CASP1, SLIT2, IRAK2, EDN1, MIR27B, PADI2, MMP12, CCDC3
239	GO:0008016	BP	regulation of heart contraction	0.00260873	33	KCNE4, EDNRB, PDE4B, CACNA1G, SCN1B, EPAS1, GJD3, APLN, TMEM38B, ZC3H12A, ADA, IRX3, PDE4D, RGS2, STC1, ATP2A3, DES, KCNH2, RNF207, PDE5A, SLC8A1, MEF2A, SCN5A, EHD3, PKP2, ADORA1, EDN1, CACNA1D, KCND3, CACNB2, DMD, KCNE3, ADRA1B
240	GO:0034764	BP	positive regulation of transmembrane transport	0.00504482	33	CXCL9, CXCL11, AZIN2, P2RX1, ANK3, SLC1A2, C3, SCN1B, NR4A3, C1QTNF12, ACSL1, PLP1, PRKCI, CASQ1, STAC, KCNH2, RNF207, OPN3, MEF2A, RGS7, LRRC38, FGF21, P2RX5, EDN1, AKAP6, KCNMB1, CACNB2, LHCGR, JPH2, KLF15, DMD, AKAP5, CEMIP
241	GO:0009743	BP	response to carbohydrate	0.0112304	33	PCSK1, TIAM1, ICAM1, PTGS2, SLC2A5, GPAM, COL6A2, CDT1, UCP2, COL6A3, GJD3, SLC39A14, TCF7L2, TXNIP, C1QTNF12, SOD2, THBS1, MAPK13, GAS6, RUNX2, ACVR2B, SLC12A7, PTK2B, IGF1R, CALCRL, NOX4, ITGA2, ACE, KCNB1, FGF21, PRKAA2, ADRA2A, COL4A3
242	GO:0048705	BP	skeletal system morphogenesis	0.0112304	33	ACTN3, HAS2, COL27A1, CHSY1, IFITM5, THBS3, FOXC2, SATB2, STC1, SFRP1, COL1A1, HOXD10, WNT10B, GHR, RUNX2, ACVR2B, FOXN3, SGPL1, DHRS3, CER1, HOXC11, MMP13, ATG9B, AXIN2, SPEF2, MSX2, ALPL, LAMA5, SOX6, FGFR2, GREM1, FGF18, MGP
243	GO:0043523	BP	regulation of neuron apoptotic process	0.0125497	33	NTRK1, NTF3, SNCB, RAPSN, EGLN3, MYBL2, KIF14, ADORA2A, UCP2, NR4A2, PLA2G3, HIPK2, JAK2, BTG2, IL6ST, ITGA1, XRCC2, SOD2, PRKCI, SLC25A27, PTK2B, NES, FAIM2, BDNF, KCNB1, BCL2, GDNF, NGF, SEMA3E, PPARGC1A, NEFL, ST8SIA2, PTPRZ1
244	GO:0008406	BP	gonad development	0.0132114	33	NTRK1, KITLG, TNFAIP6, ASPM, BRCA2, TLR3, BRIP1, VEGFA, GATA6, FST, ACVR2A, FANCA, TNFSF10, HMGB2, EREG, SFRP1, RRM1, SGPL1, AR, GFRA1, LFNG, PGR, WNT5A, ACE, INHBA, SLIT2, BCL2, LHCGR, LRP2, WNT4, ESR1, FGF9, INHBB
245	GO:0045137	BP	development of primary sexual characteristics	0.0174458	33	NTRK1, KITLG, TNFAIP6, ASPM, BRCA2, TLR3, BRIP1, VEGFA, GATA6, FST, ACVR2A, FANCA, TNFSF10, HMGB2, EREG, SFRP1, RRM1, SGPL1, AR, GFRA1, LFNG, PGR, WNT5A, ACE, INHBA, SLIT2, BCL2, LHCGR, LRP2, WNT4, ESR1, FGF9, INHBB
246	GO:0032944	BP	regulation of mononuclear cell proliferation	0.021232	33	PDCD1LG2, IDO1, CD274, KITLG, IL6, CD74, HLA-DMB, IL2RA, IL7, IL15, TNFSF13B, GPAM, TFRC, IRF1, IL12A, CSF1, JAK2, CD40, IL6ST, ADA, CD81, PAWR, PKN1, PDE5A, CARD11, ST6GAL1, BCL2, AHR, CD28, PLA2G5, GPNMB, HES1, PRLR
247	GO:0007584	BP	response to nutrient	3.78e-05	32	POSTN, C2, PTGS2, CYBB, STAT1, CYP27B1, TNC, TNFRSF11B, TFRC, NFKBIZ, VDR, BRIP1, CD40, PIM1, LIPG, ACSL1, SOD2, STC1, SFRP1, COL1A1, GAS6, SNAI2, RUNX2, ALDH1A2, ASS1, IGF1R, ITGA2, KANK2, F5, PLD1, ALPL, CYP1A1
248	GO:1990845	BP	adaptive thermogenesis	0.000165633	32	ACTN3, CKB, IL15, SCD, UCP2, IL4R, EPAS1, FABP5, VEGFA, JAK2, ACSL1, FOXC2, ADRB3, ELOVL6, NPR3, DIO2, WNT10B, SLC25A4, ACVR2B, LCN2, SCTR, IGF1R, PDGFC, OXTR, FGF21, SORL1, ALDH1A1, ELOVL3, PLCL1, ALPL, PPARGC1A, PRLR
249	GO:0000724	BP	double-strand break repair via homologous recombination	0.00033702	32	UHRF1, CDC45, RECQL4, MCM5, MCM3, PARPBP, MCM2, POLQ, NABP1, RAD54L, FEN1, BRCA2, XRCC3, TIMELESS, RTEL1, GINS2, H2AX, HELB, BRCA1, MCM4, FANCB, GEN1, CHEK1, XRCC2, RAD51C, MCM6, ANKLE1, MMS22L, MCM7, TONSL, CDC7, ZNF365
250	GO:0006941	BP	striated muscle contraction	0.00089335	32	KCNE4, ACTN3, TNNT1, PDE4B, CACNA1G, SCN1B, TMEM38B, ZC3H12A, NR4A1, PDE4D, RGS2, STC1, FGF12, CASQ1, STAC, KCNH2, RNF207, PDE5A, SLC8A1, SYNM, NEDD4L, SCN5A, EHD3, PKP2, ADORA1, CACNA1D, SGCD, KCND3, CACNB2, DMD, KCNE3, ADRA1B
251	GO:0002822	BP	regulation of adaptive immune response based on somatic recombination of immune receptors built from immunoglobulin superfamily domains	0.00158609	32	CD274, IL6, IL33, HLA-DRA, TNFSF13B, LOXL3, C3, TFRC, MALT1, NFKBIZ, IL4R, B2M, PLA2G4A, IL12A, TAP2, JAK2, CD40, TNFSF13, ZC3H12A, PARP3, ADA, IL1R1, RSAD2, CD81, EXOSC6, PKN1, FZD5, SOCS5, DUSP22, SVEP1, AHR, CD28
252	GO:0071674	BP	mononuclear cell migration	0.00466432	32	CCL26, CXCL11, CXCL12, S1PR1, IL6, CCL8, ICAM1, PDGFD, PTPRO, ITGA4, TNFSF14, IL12A, CSF1, CXCL16, SPNS2, CH25H, RET, THBS1, CD47, GAS6, C5AR1, XG, PTK2B, IL6R, F11R, WNT5A, SLIT2, PDGFB, PADI2, CCN3, GCSAML, GREM1
253	GO:1901654	BP	response to ketone	0.00500688	32	POSTN, PTGDR, PTAFR, CYBB, TNC, FOS, MAOB, JAK2, PAPPA, TXNIP, SGK1, PCNA, PTGFR, TRERF1, CA9, THBS1, SFRP1, GAS6, SCNN1B, AR, ASS1, IGF1R, F5, AXIN2, ACE, INHBA, SLIT2, OXTR, EDN1, AHR, PRKAA2, NEFL
254	GO:0070374	BP	positive regulation of ERK1 and ERK2 cascade	0.00935737	32	ALOX15, NTRK1, CCL26, NRG1, CCL8, CD74, GPBAR1, ICAM1, PDGFD, CHI3L1, ACKR3, GAREM1, FGF1, NOD1, SPRY2, GAS6, C5AR1, AKAP12, PTK2B, NOX4, PDGFC, INHBA, FGF21, MIR27B, ARRB1, PDGFB, PLA2G5, GPNMB, FGFR4, FGFR2, NPNT, FGF18
255	GO:0097191	BP	extrinsic apoptotic signaling pathway	0.0175059	32	KITLG, IL33, KRT8, ICAM1, IL7, IFI27, NFKBIZ, IL12A, TLR3, JAK2, TCF7L2, BRCA1, SRPX, TNFSF10, HMGB2, RET, THBS1, SFRP1, PDIA3, SNAI2, AR, IL6R, ITGA6, PELI3, EYA2, FAIM2, INHBA, SORT1, BCL2, GDNF, NGF, TIMP3
256	GO:0048588	BP	developmental cell growth	0.02879	32	POSTN, CXCL12, TIAM1, RGMA, CRABP2, TNN, ITGA4, AURKA, VEGFA, DCLK1, SEMA5A, RGS2, SEMA6D, PRICKLE1, FLRT3, PDLIM5, NRP2, SEMA3C, NEDD4L, BDNF, SHTN1, WNT5A, SEMA3B, SLIT2, SEMA3D, EDN1, NGF, AKAP6, SEMA3E, BCL11A, SEMA3A, ST8SIA2
257	GO:0050769	BP	positive regulation of neurogenesis	0.0327298	32	CXCL12, IL6, IL33, TIAM1, CRABP2, SPINT1, ROBO1, WDR62, ASPM, VEGFA, SEMA5A, IL6ST, XRCC2, PTPRD, MYRF, PRKCI, ZNF365, FZD3, PLXNA2, ID2, BDNF, ID4, SHTN1, MME, ACE, SLIT2, TENM4, NGF, HES1, NEFL, LRP2, PTPRZ1
258	GO:0016485	BP	protein processing	0.0381737	32	PCSK1, THBD, CPM, RUNX1, KEL, C1R, PCSK5, ADAMTS3, PLAT, TLL2, CPXM1, S100A10, F12, PITRM1, IL1R2, ENO1, SRGN, SPON1, THBS1, ADAM19, MYRF, CTSZ, PLAU, DISP1, MASP1, TLL1, CASP1, MME, ACE, NKD2, PERP, SCG5
259	GO:0002703	BP	regulation of leukocyte mediated immunity	0.0446841	32	IL13RA2, IL6, HLA-DRA, ICAM1, BST2, CXCL6, PTAFR, C3, TFRC, MALT1, IL4R, ADORA2B, B2M, RIGI, IL12A, PLA2G3, TLR3, TAP2, CD40, TNFSF13, PARP3, IL1R1, BCR, RSAD2, CD81, EXOSC6, FZD5, DUSP22, CADM1, SVEP1, AHR, CD28
260	GO:1905818	BP	regulation of chromosome separation	1.22114e-12	31	ESPL1, CDCA8, BUB1B, DLGAP5, ZWINT, CDC20, AURKB, TRIP13, NCAPH, PLK1, SPC25, BUB1, NDC80, CCNB1, FBXO5, NUF2, TTK, HASPIN, KNL1, CENPF, XRCC3, INCENP, NCAPG2, GEN1, NCAPD2, SPDL1, NCAPG, BIRC5, KNTC1, SMC4, ZWILCH
261	GO:0051304	BP	chromosome separation	1.25879e-11	31	ESPL1, CDCA8, BUB1B, DLGAP5, ZWINT, CDC20, AURKB, TRIP13, NCAPH, PLK1, SPC25, BUB1, NDC80, CCNB1, FBXO5, NUF2, TTK, HASPIN, KNL1, CENPF, XRCC3, INCENP, NCAPG2, GEN1, NCAPD2, SPDL1, NCAPG, BIRC5, KNTC1, SMC4, ZWILCH
262	GO:0001959	BP	regulation of cytokine-mediated signaling pathway	0.000479526	31	IL6, CD74, IL7, ZBP1, APOA1, IRF7, ISG15, OAS3, ROBO1, STING1, USP18, TRAIP, PARP9, CSF1, OAS1, IL1R2, IL1R1, NLRC5, PARP14, GAS6, TRIM6, PELI3, WNT5A, CASP1, SLIT2, IRAK2, EDN1, MIR27B, PADI2, MMP12, CCDC3
263	GO:0001837	BP	epithelial to mesenchymal transition	0.000912592	31	IL6, TIAM1, HAS2, LOXL3, SNAI1, TCF7L2, LOXL2, ZNF703, SPRY2, EZH2, SFRP1, COL1A1, EPB41L5, SNAI2, DACT3, DAB2, KBTBD8, MARK1, BAMBI, WNT5A, S100A4, AXIN2, EDN1, MSX2, HEYL, NCAM1, FGFR2, WNT4, GREM1, TNXB, JAG1
264	GO:0071772	BP	response to BMP	0.00098779	31	CHRDL2, TNFAIP6, RGMA, SPINT1, HIPK2, ADAMTS12, GATA6, FST, ACVR2A, KCP, SFRP1, SOSTDC1, RUNX2, ACVR2B, CRIM1, CHRDL1, GATA5, GPR155, SPINT2, CER1, BAMBI, WNT5A, SORL1, MSX2, HEYL, GDF6, ITGA3, HES1, LRP2, GREM1, FAM83G
265	GO:0071773	BP	cellular response to BMP stimulus	0.00098779	31	CHRDL2, TNFAIP6, RGMA, SPINT1, HIPK2, ADAMTS12, GATA6, FST, ACVR2A, KCP, SFRP1, SOSTDC1, RUNX2, ACVR2B, CRIM1, CHRDL1, GATA5, GPR155, SPINT2, CER1, BAMBI, WNT5A, SORL1, MSX2, HEYL, GDF6, ITGA3, HES1, LRP2, GREM1, FAM83G
266	GO:0001659	BP	temperature homeostasis	0.00137587	31	PTGS2, ACTN3, IL15, SCD, EDNRB, UCP2, IL4R, EPAS1, FABP5, VEGFA, JAK2, ACSL1, FOXC2, ADRB3, ELOVL6, NPR3, DIO2, WNT10B, ACVR2B, LCN2, IGF1R, PDGFC, OXTR, FGF21, ALDH1A1, ELOVL3, ADORA1, PLCL1, ALPL, PPARGC1A, PRLR
267	GO:0048771	BP	tissue remodeling	0.00151583	31	S1PR1, IL6, IL7, TIMP1, CST3, IL15, RUNX1, TNFRSF11B, TFRC, VDR, EPAS1, UBASH3B, BCR, FOXC2, SFRP1, NPR3, ACVR2B, PTK2B, NOX4, RAB3D, SEMA3C, PDK4, CTSK, MITF, CTHRC1, ACE, DOCK5, MIR27B, GPNMB, GREM1, JAG1
268	GO:0007565	BP	female pregnancy	0.00177093	31	IDO1, PTGS2, TIMP1, THBD, HPGD, CYP27B1, FOS, UCP2, VDR, SLC2A1, PCSK5, VEGFA, PAPPA, RGS2, EPOR, ACSL4, STC1, TPPP3, AR, ITGA2, PGR, TCF23, ACE, OXTR, BCL2, ENDOU, ITGA3, WNT4, ADRA2A, ESR1, PRLR
269	GO:0045664	BP	regulation of neuron differentiation	0.00461401	31	CXCL12, TIAM1, NTF3, DUOXA1, EDNRB, WDR62, ASPM, B2M, GPRC5B, ECT2, IRX3, RET, KCTD11, SFRP1, CASZ1, DIXDC1, ZFHX2, ESRP1, NLGN1, ID2, BDNF, ID4, NREP, BCL2, NGF, HEYL, DTX1, BCL11A, GDF6, HES1, JAG1
270	GO:0007623	BP	circadian rhythm	0.00692399	31	NTRK1, PROKR2, PIWIL2, PROKR1, SIK1, CDK1, TOP2A, ADORA2A, BHLHE40, NAMPT, TIMELESS, SUV39H1, PER1, NPAS2, KDM8, SPSB4, EZH2, PER3, NR1D2, ASS1, OPN3, NUDT12, NLGN1, ID2, ID4, GPR176, ADORA1, AHR, PRKAA2, PPARGC1A, BHLHE41
271	GO:0022408	BP	negative regulation of cell-cell adhesion	0.0074043	31	PDCD1LG2, IDO1, CD274, SOCS1, CXCL12, CD74, IL2RA, APOA1, PAG1, LOXL3, RUNX1, ADORA2A, IRF1, IL4R, VEGFA, JAK2, ZC3H12A, UBASH3B, ZNF703, FXYD5, EPB41L5, PAWR, SOCS5, ASS1, PDE5A, DUSP22, SPINT2, DTX1, PLA2G5, GPNMB, JAG1
272	GO:0045637	BP	regulation of myeloid cell differentiation	0.0122374	31	CSF3R, KITLG, TNFAIP6, CD74, IRF7, STAT1, ISG15, RUNX1, FOS, TNFRSF11B, SCIN, B2M, PLA2G3, CSF1, TLR3, NFKBIA, ACVR2A, UBASH3B, HMGB2, SFRP1, PTK2B, MITF, ZBTB16, ID2, FAXDC2, INHBA, P4HTM, GPR171, TMEM178A, HCLS1, JAG1
273	GO:0050866	BP	negative regulation of cell activation	0.021075	31	PDCD1LG2, IDO1, CD274, IL13RA2, SOCS1, CD74, IL2RA, IL31RA, THBD, PAG1, LOXL3, RUNX1, ADORA2A, IRF1, IL4R, ZC3H12A, UBASH3B, PARP3, BCR, SFRP1, PAWR, PKN1, SOCS5, PDE5A, DUSP22, ID2, INHBA, PDGFB, DTX1, PLA2G5, GPNMB
274	GO:0007596	BP	blood coagulation	0.0219071	31	IL6, P2RX1, SERPING1, THBD, PLEK, ADORA2A, HPSE, PROCR, PLA2G4A, PLAT, JAK2, CD40, IL6ST, UBASH3B, F12, SERPIND1, TFPI2, SERPINB2, THBS1, PDIA3, PLAU, GAS6, ENPP4, ITGA2, F11R, F5, EDN1, FZD6, KNG1, PDGFB, ADRA2A
275	GO:0050817	BP	coagulation	0.0282015	31	IL6, P2RX1, SERPING1, THBD, PLEK, ADORA2A, HPSE, PROCR, PLA2G4A, PLAT, JAK2, CD40, IL6ST, UBASH3B, F12, SERPIND1, TFPI2, SERPINB2, THBS1, PDIA3, PLAU, GAS6, ENPP4, ITGA2, F11R, F5, EDN1, FZD6, KNG1, PDGFB, ADRA2A
276	GO:0007599	BP	hemostasis	0.0311121	31	IL6, P2RX1, SERPING1, THBD, PLEK, ADORA2A, HPSE, PROCR, PLA2G4A, PLAT, JAK2, CD40, IL6ST, UBASH3B, F12, SERPIND1, TFPI2, SERPINB2, THBS1, PDIA3, PLAU, GAS6, ENPP4, ITGA2, F11R, F5, EDN1, FZD6, KNG1, PDGFB, ADRA2A
277	GO:0002573	BP	myeloid leukocyte differentiation	0.0376544	31	KITLG, SOCS1, IL33, TNFAIP6, ITGB8, CD74, BATF2, BATF3, IL31RA, IRF7, IL15, RUNX1, FOS, TNFRSF11B, TFRC, UCP2, PLA2G3, CSF1, TLR3, VEGFA, UBASH3B, FASN, CD81, SFRP1, ITGB6, TSPAN2, MITF, ID2, INHBA, TMEM178A, HCLS1
278	GO:0050670	BP	regulation of lymphocyte proliferation	0.0431574	31	PDCD1LG2, IDO1, CD274, KITLG, IL6, CD74, HLA-DMB, IL2RA, IL7, IL15, TNFSF13B, GPAM, TFRC, IRF1, IL12A, JAK2, CD40, IL6ST, ADA, CD81, PAWR, PKN1, PDE5A, CARD11, BCL2, AHR, CD28, PLA2G5, GPNMB, HES1, PRLR
279	GO:2001251	BP	negative regulation of chromosome organization	3.89817e-09	30	ESPL1, CDCA8, BUB1B, TOP2A, ZWINT, CDC20, AURKB, TRIP13, PLK1, SPC25, BUB1, PIF1, NDC80, CCNB1, FBXO5, NUF2, TTK, HASPIN, KNL1, CENPF, XRCC3, RTEL1, INCENP, GEN1, SPDL1, BIRC5, KNTC1, ZWILCH, STN1, CTC1
280	GO:0033045	BP	regulation of sister chromatid segregation	4.90324e-08	30	CDC6, ESPL1, CDK1, CDCA8, BUB1B, DLGAP5, ZWINT, CDC20, AURKB, TRIP13, PLK1, SPC25, BUB1, NDC80, CCNB1, TACC3, FBXO5, NUF2, TTK, HASPIN, KNL1, CENPF, XRCC3, INCENP, GEN1, SPDL1, BIRC5, KNTC1, ZWILCH, BCL7A
281	GO:1902749	BP	regulation of cell cycle G2/M phase transition	6.7138e-07	30	CDC6, DYRK3, ORC1, CDK1, MIIP, CLSPN, CDC25B, DTL, AURKA, AURKB, TICRR, KIF14, PLK1, PKMYT1, CCNB1, FBXO5, NABP1, CENPF, BARD1, BRCA1, CHEK1, CDC25C, RAD51C, TOPBP1, DBF4B, CDC7, RRM1, WNT10B, FOXN3, CTC1
282	GO:0050731	BP	positive regulation of peptidyl-tyrosine phosphorylation	0.000769864	30	KITLG, IL6, CD74, NTF3, TGFA, IL31RA, IL11, IL15, PARP9, FGF7, IL12A, VEGFA, JAK2, GPRC5B, CD40, IL6ST, PARP14, GHR, PTK2B, IL6R, GFRA1, DOK7, NOX4, ACE, PDGFB, HES1, ADRA2A, GREM1, ENPP2, HCLS1
283	GO:0030308	BP	negative regulation of cell growth	0.00456297	30	BST2, RGMA, CYP27B1, SEMA5A, BRCA1, ENPP1, ENO1, RGS2, SEMA6D, SFRP1, EAF2, DACT3, DAB2, FRZB, SEMA3C, NPR1, RERG, WFDC1, WNT5A, INHBA, SEMA3B, SLIT2, BCL2, SEMA3D, SEMA3E, CRYAB, CCN3, BCL11A, SEMA3A, GREM1
284	GO:0048469	BP	cell maturation	0.00689137	30	IL15, EDNRB, CDC25B, C3, AURKA, TRIP13, KIF14, FBXO5, NR4A2, EPAS1, BRCA2, PLA2G3, VEGFA, RET, SCLT1, EREG, C1QL1, CDKN1C, RUNX2, FZD5, PTK2B, CATSPERD, PGR, B4GALT6, KCNB1, BCL2, EDN1, PICK1, BCL11A, HES1
285	GO:0034284	BP	response to monosaccharide	0.0136862	30	PCSK1, TIAM1, ICAM1, PTGS2, SLC2A5, GPAM, COL6A2, UCP2, COL6A3, GJD3, SLC39A14, TCF7L2, TXNIP, C1QTNF12, SOD2, THBS1, GAS6, RUNX2, ACVR2B, SLC12A7, PTK2B, IGF1R, NOX4, ITGA2, ACE, KCNB1, FGF21, PRKAA2, ADRA2A, COL4A3
286	GO:0007091	BP	metaphase/anaphase transition of mitotic cell cycle	1.90383e-08	29	CDC6, ESPL1, CDCA8, BUB1B, DLGAP5, ZWINT, CDC20, AURKB, TRIP13, PLK1, SPC25, BUB1, NDC80, CCNB1, TACC3, FBXO5, NUF2, TTK, HASPIN, KNL1, CENPF, XRCC3, INCENP, GEN1, SPDL1, BIRC5, KNTC1, ZWILCH, BCL7A
287	GO:0044784	BP	metaphase/anaphase transition of cell cycle	3.97537e-08	29	CDC6, ESPL1, CDCA8, BUB1B, DLGAP5, ZWINT, CDC20, AURKB, TRIP13, PLK1, SPC25, BUB1, NDC80, CCNB1, TACC3, FBXO5, NUF2, TTK, HASPIN, KNL1, CENPF, XRCC3, INCENP, GEN1, SPDL1, BIRC5, KNTC1, ZWILCH, BCL7A
288	GO:0050000	BP	chromosome localization	2.37593e-06	29	KIF2C, CDCA8, CDCA5, DLGAP5, AURKB, KIF14, SPC25, SGO1, KIF22, KIFC1, CDT1, NDC80, CCNB1, RACGAP1, NUF2, KNL1, CENPF, SPAG5, MIS12, NEK2, INCENP, CENPQ, ECT2, KNSTRN, SPDL1, BIRC5, KNTC1, GEM, ZWILCH
289	GO:0030879	BP	mammary gland development	3.78e-05	29	NRG1, CDO1, TGFA, IQGAP3, ROBO1, OAS2, VDR, APLN, BRCA2, CSF1, VEGFA, JAK2, ZNF703, HK2, FASN, ORAI1, SOSTDC1, AR, ITGA2, PGR, LBH, ID2, WNT5A, OXTR, MSX2, FGFR2, WNT4, ESR1, PRLR
290	GO:0051225	BP	spindle assembly	3.78e-05	29	CDCA8, MYBL2, AURKA, CDC20, AURKB, KIF4A, CCNB2, PLK1, KIF23, KIFC1, NDC80, CHEK2, RACGAP1, FBXO5, TPX2, KIF11, ASPM, SPAG5, NEK2, PRC1, INCENP, STIL, MAPRE2, HAUS8, SASS6, BIRC5, PRICKLE1, HAUS5, KIFC2
291	GO:0050921	BP	positive regulation of chemotaxis	0.000166187	29	CCL26, CXCL12, S1PR1, IL6, TIAM1, CD74, NTF3, PDGFD, TNFSF14, IL12A, CSF1, VEGFA, SEMA5A, IL16, THBS1, LPAR1, GAS6, C5AR1, PTK2B, IL6R, STX3, ITGA2, CAMK1D, CDH13, WNT5A, SLIT2, EDN1, PDGFB, FGF18
292	GO:0072006	BP	nephron development	0.000519841	29	PDGFD, PTPRO, STAT1, FGF1, EDNRB, KIF26B, VEGFA, IRX3, RET, FOXC2, HOXD11, IL6R, DCHS2, MAGI2, BCL2, GDNF, HEYL, PDGFB, COL4A4, LAMA5, KLF15, ADAMTS16, ITGA3, HES1, WNT4, GREM1, NPNT, COL4A3, JAG1
293	GO:0006633	BP	fatty acid biosynthetic process	0.0016088	29	ALOX15, CD74, PTGS2, SCD, FADS2, MID1IP1, FABP5, PLA2G4A, PLA2G3, PTGS1, BRCA1, ABHD3, LIPG, FADS1, FASN, ELOVL6, PLP1, HACD4, ALOXE3, RGN, ELOVL4, PDK4, ELOVL7, ELOVL3, EDN1, PRKAA2, ACSM3, PRKAG3, CYP1A1
294	GO:0035265	BP	organ growth	0.0034646	29	S1PR1, IL7, CDK1, RUNX1, FGF7, TMEM38B, COL27A1, GATA6, PIM1, THBS3, SPRY2, FOXC2, RGS2, STC1, KCNK2, ACVR2B, AR, PDLIM5, CER1, MMP13, BCL2, TENM4, EDN1, MSX2, AKAP6, FGFR2, ESR1, FGF9, PRLR
295	GO:0046631	BP	alpha-beta T cell activation	0.00474111	29	CDH26, CD274, SOCS1, IL6, HLA-DRA, IL2RA, IL15, LOXL3, RUNX1, ADORA2A, MALT1, IRF1, NFKBIZ, IL4R, IL12A, JAK2, ZC3H12A, ADA, SOCS3, RSAD2, BCL3, CD81, SOCS5, IL6R, CARD11, ZBTB16, BCL2, CD28, CD83
296	GO:0055001	BP	muscle cell development	0.0123489	29	KRT8, ACTN3, TNNT1, CDK1, KEL, RCAN1, PGM5, VEGFA, RGS2, PRICKLE1, WNT10B, CASQ1, OBSCN, DNER, PDLIM5, NEBL, ANKRD1, SLC8A1, MEF2A, ACTA1, TMOD1, MYH11, BCL2, EDN1, SGCD, AKAP6, DMD, HES1, FHOD3
297	GO:0007416	BP	synapse assembly	0.0165756	29	NTRK1, GABRB3, ICAM5, GAP43, CLSTN3, LRRC4, FLRT3, MDGA1, PTPRD, SDK1, NTNG2, CBLN2, FZD5, PTK2B, DNER, SLITRK2, PDLIM5, LRRTM1, PCDH17, LZTS1, NLGN1, SLITRK4, BDNF, WNT5A, OXTR, CLSTN2, ADGRL3, ST8SIA2, LRRN1
298	GO:0001935	BP	endothelial cell proliferation	0.0183953	29	CCL26, CXCL12, NOX5, APOA1, STAT1, ITGA4, FGF7, APLN, IL12A, VEGFA, SEMA5A, VSTM4, LOXL2, NR4A1, HMGB2, THBS1, ALDH1A2, VASH2, FGFBP1, NRP2, CDH13, COL8A1, WNT5A, VASH1, AGTR1, MIR27B, PDGFB, ATOH8, COL4A3
299	GO:0045216	BP	cell-cell junction organization	0.0340453	29	CDH26, GPBAR1, PTPRO, CDH11, SNAI1, UGT8, GJD3, TJP2, VEGFA, ECT2, IRX3, ZNF703, PRKCI, SNAI2, FZD5, NPHP1, CDHR3, PKP1, F11R, CDH13, ACE, CLDN16, PKP2, MPP7, SVEP1, PERP, CTNND2, ARVCF, CDH3
300	GO:0009952	BP	anterior/posterior pattern specification	0.0434861	29	AURKA, BHLHE40, PCSK5, HIPK2, BTG2, ACVR2A, XRCC2, FOXC2, PRICKLE1, SFRP1, EPB41L5, HOXD10, ACVR2B, FZD5, ALDH1A2, LFNG, SEMA3C, PLXNA2, CER1, HOXC11, ZBTB16, WNT5A, AXIN2, HES4, MSX2, HEYL, HES1, BHLHE41, CELSR2
301	GO:0030071	BP	regulation of mitotic metaphase/anaphase transition	3.00383e-08	28	CDC6, ESPL1, CDCA8, BUB1B, DLGAP5, ZWINT, CDC20, AURKB, TRIP13, PLK1, SPC25, BUB1, NDC80, CCNB1, FBXO5, NUF2, TTK, HASPIN, KNL1, CENPF, XRCC3, INCENP, GEN1, SPDL1, BIRC5, KNTC1, ZWILCH, BCL7A
302	GO:1902099	BP	regulation of metaphase/anaphase transition of cell cycle	6.07885e-08	28	CDC6, ESPL1, CDCA8, BUB1B, DLGAP5, ZWINT, CDC20, AURKB, TRIP13, PLK1, SPC25, BUB1, NDC80, CCNB1, FBXO5, NUF2, TTK, HASPIN, KNL1, CENPF, XRCC3, INCENP, GEN1, SPDL1, BIRC5, KNTC1, ZWILCH, BCL7A
303	GO:0051310	BP	metaphase chromosome alignment	1.28777e-07	28	KIF2C, CDCA8, CDCA5, AURKB, KIF14, SPC25, SGO1, KIF22, KIFC1, CDT1, NDC80, CCNB1, RACGAP1, NUF2, KNL1, CENPF, SPAG5, MIS12, NEK2, INCENP, CENPQ, ECT2, KNSTRN, SPDL1, BIRC5, KNTC1, GEM, ZWILCH
304	GO:0010389	BP	regulation of G2/M transition of mitotic cell cycle	7.95892e-07	28	CDC6, ORC1, CDK1, MIIP, CLSPN, CDC25B, DTL, AURKA, AURKB, TICRR, KIF14, PLK1, CCNB1, FBXO5, NABP1, CENPF, BARD1, BRCA1, CHEK1, CDC25C, RAD51C, TOPBP1, DBF4B, CDC7, RRM1, WNT10B, FOXN3, CTC1
305	GO:0051303	BP	establishment of chromosome localization	1.80913e-06	28	KIF2C, CDCA8, CDCA5, AURKB, KIF14, SPC25, SGO1, KIF22, KIFC1, CDT1, NDC80, CCNB1, RACGAP1, NUF2, KNL1, CENPF, SPAG5, MIS12, NEK2, INCENP, CENPQ, ECT2, KNSTRN, SPDL1, BIRC5, KNTC1, GEM, ZWILCH
306	GO:0030282	BP	bone mineralization	2.47258e-05	28	ALOX15, S1PR1, PTGS2, ACTN3, ISG15, CYP27B1, VDR, TMEM38B, ENPP1, ACVR2A, IFITM5, SRGN, TENT5A, PRICKLE1, WNT10B, ACVR2B, PTK2B, SLC8A1, CER1, MMP13, ANKH, AXIN2, ALPL, FGFR2, WNT4, GREM1, ASPN, MGP
307	GO:2000027	BP	regulation of animal organ morphogenesis	3.8658e-05	28	TIAM1, FGF1, ROBO1, TNFRSF11B, FGF7, CSF1, VEGFA, SAPCD2, PRICKLE1, SFRP1, SNAI2, RUNX2, DAB2, AR, GATA5, CELSR1, FZD3, HOXC11, WNT5A, CTHRC1, MAGI2, GDNF, EDN1, FZD6, APCDD1, WNT4, GREM1, CELSR2
308	GO:0014074	BP	response to purine-containing compound	0.000323177	28	CDO1, P2RX1, PTGS2, DUOX1, THBD, NT5E, PTAFR, STAT1, ADORA2A, FOS, TMEM38B, GATA6, ENPP1, CHEK1, ADA, PER1, STC1, COL1A1, WNT10B, PTK2B, ASS1, INPP5K, SLC8A1, P2RX5, ADORA1, AHR, AKAP6, INHBB
309	GO:0035296	BP	regulation of tube diameter	0.000425939	28	P2RX1, PTGS2, EDNRB, KEL, ADORA2A, ADORA2B, GUCY1A1, ITGA1, VSTM4, HRH1, FOXC2, SOD2, RGS2, ADRB3, SCNN1B, KCNMA1, SLC8A1, NPR1, ACE, DOCK5, OXTR, AGTR1, ADORA1, EDN1, KNG1, KCNMB1, ADRA2A, ADRA1B
310	GO:0097746	BP	blood vessel diameter maintenance	0.000425939	28	P2RX1, PTGS2, EDNRB, KEL, ADORA2A, ADORA2B, GUCY1A1, ITGA1, VSTM4, HRH1, FOXC2, SOD2, RGS2, ADRB3, SCNN1B, KCNMA1, SLC8A1, NPR1, ACE, DOCK5, OXTR, AGTR1, ADORA1, EDN1, KNG1, KCNMB1, ADRA2A, ADRA1B
311	GO:0035150	BP	regulation of tube size	0.000479526	28	P2RX1, PTGS2, EDNRB, KEL, ADORA2A, ADORA2B, GUCY1A1, ITGA1, VSTM4, HRH1, FOXC2, SOD2, RGS2, ADRB3, SCNN1B, KCNMA1, SLC8A1, NPR1, ACE, DOCK5, OXTR, AGTR1, ADORA1, EDN1, KNG1, KCNMB1, ADRA2A, ADRA1B
312	GO:0031960	BP	response to corticosteroid	0.000573796	28	PCSK1, IL6, CDO1, PTGS2, PTAFR, CYBB, FOS, MAOB, JAK2, PAPPA, SGK1, PCNA, STC1, GHR, SCNN1B, ABCA3, ASS1, IGF1R, AXIN2, ACE, INHBA, SLIT2, BCL2, EDN1, ANXA3, TRIM63, ALPL, NEFL
313	GO:0120161	BP	regulation of cold-induced thermogenesis	0.000638062	28	ACTN3, IL15, SCD, UCP2, IL4R, EPAS1, FABP5, VEGFA, JAK2, ACSL1, FOXC2, ADRB3, ELOVL6, NPR3, DIO2, WNT10B, ACVR2B, LCN2, IGF1R, PDGFC, OXTR, FGF21, ALDH1A1, ELOVL3, PLCL1, ALPL, PPARGC1A, PRLR
314	GO:0106106	BP	cold-induced thermogenesis	0.000696928	28	ACTN3, IL15, SCD, UCP2, IL4R, EPAS1, FABP5, VEGFA, JAK2, ACSL1, FOXC2, ADRB3, ELOVL6, NPR3, DIO2, WNT10B, ACVR2B, LCN2, IGF1R, PDGFC, OXTR, FGF21, ALDH1A1, ELOVL3, PLCL1, ALPL, PPARGC1A, PRLR
315	GO:0001764	BP	neuron migration	0.00675301	28	CXCL12, TNN, NR4A2, WDR62, ASPM, KIF20B, VEGFA, DCLK1, PHACTR1, SATB2, MDGA1, NTNG2, GAS6, DNER, FAT3, CELSR1, FZD3, NRP2, MARK1, SHTN1, CAMK2A, UNC5D, SEMA3E, ADGRL3, SEMA3A, ITGA3, CELSR2, IGSF10
316	GO:0045766	BP	positive regulation of angiogenesis	0.011498	28	ITGB8, TNN, CHI3L1, CYBB, FGF1, C3, RUNX1, TLR3, VEGFA, HIPK2, ERAP1, CD40, SEMA5A, GATA6, ZC3H12A, BRCA1, FOXC2, HK2, THBS1, C5AR1, PTK2B, VASH2, WNT5A, ANXA3, MIR27B, ANGPTL4, GREM1, FGF18
317	GO:1904018	BP	positive regulation of vasculature development	0.011498	28	ITGB8, TNN, CHI3L1, CYBB, FGF1, C3, RUNX1, TLR3, VEGFA, HIPK2, ERAP1, CD40, SEMA5A, GATA6, ZC3H12A, BRCA1, FOXC2, HK2, THBS1, C5AR1, PTK2B, VASH2, WNT5A, ANXA3, MIR27B, ANGPTL4, GREM1, FGF18
318	GO:0042770	BP	signal transduction in response to DNA damage	0.0146466	28	CD74, DYRK3, SNAI1, CDK1, CLSPN, DTL, GTSE1, TICRR, PLK1, CHEK2, FOXM1, PARP9, BRCA2, BRIP1, HIPK2, DTX3L, RHNO1, H2AX, BARD1, BRCA1, CHEK1, TIPIN, TOPBP1, BCL3, SNAI2, FOXN3, ANKRD1, PLK2
319	GO:0002700	BP	regulation of production of molecular mediator of immune response	0.0166572	28	IL13RA2, IL6, IL33, CD74, BST2, APOA1, TFRC, MALT1, IL4R, B2M, RIGI, TLR3, GPRC5B, CD40, NR4A3, TNFSF13, PARP3, NOD1, IL1R1, RSAD2, CD81, EXOSC6, PKN1, FZD5, TRIM6, TRIL, WNT5A, CD28
320	GO:0043123	BP	positive regulation of canonical NF-kappaB signal transduction	0.0218756	28	ALPK1, CD74, TRIM22, BST2, TFRC, MALT1, TRAF5, TLR3, GPRC5B, CD40, TIFA, GAPDH, ECT2, NOD1, TNFSF10, LPAR1, LURAP1L, TRIM6, S100A13, CARD11, CXXC5, AJUBA, S100A4, CASP1, PLK2, PELI2, UNC5CL, TNFRSF19
321	GO:0002695	BP	negative regulation of leukocyte activation	0.0304671	28	PDCD1LG2, IDO1, CD274, IL13RA2, SOCS1, CD74, IL2RA, IL31RA, PAG1, LOXL3, RUNX1, ADORA2A, IRF1, IL4R, ZC3H12A, PARP3, BCR, SFRP1, PAWR, PKN1, SOCS5, PDE5A, DUSP22, ID2, INHBA, DTX1, PLA2G5, GPNMB
322	GO:0019722	BP	calcium-mediated signaling	0.0442989	28	PTGDR2, GBP1, ACTN3, ACKR3, PLEK, EDNRB, RCAN1, TMEM38B, ADA, PTGFR, GRIN2C, CASQ1, RGN, ACKR4, SLC8A1, CDH13, P2RX5, AGTR1, EDN1, SGCD, AKAP6, MCTP1, LHCGR, DMD, RCAN2, PPP1R9A, AKAP5, LMCD1
323	GO:0045619	BP	regulation of lymphocyte differentiation	0.0490905	28	SOCS1, HLA-DRA, CD74, IL2RA, IL7, IL15, LOXL3, RUNX1, MALT1, IRF1, NFKBIZ, IL4R, IL15RA, ZC3H12A, ADA, FANCA, SFRP1, GAS6, WNT10B, TCF7, SOCS5, CARD11, ZBTB16, ID2, INHBA, DTX1, CD28, CD83
324	GO:0051781	BP	positive regulation of cell division	3.4301e-07	27	TGFA, PDGFD, CDC6, GAREM1, FGF1, CDCA8, CDC25B, AURKB, KIF14, KIF23, RACGAP1, KIF20B, FGF7, VEGFA, INCENP, ECT2, BIRC5, CIT, EREG, SVIL, IGF1R, PDGFC, LBH, BTC, PDGFB, FGFR2, FGF9
325	GO:0006275	BP	regulation of DNA replication	7.61838e-05	27	CDC6, CHTF18, MCM5, CDK1, DSCC1, MCM3, TICRR, CDT1, CCNA2, MCM2, FBXO5, ESCO2, TIMELESS, MCM4, PCNA, TIPIN, MCM6, DNA2, DBF4B, EREG, MCM7, RFC3, CDC7, RFC2, STN1, CTC1, JADE3
326	GO:0034341	BP	response to type II interferon	0.000696928	27	CCL26, GBP5, IRF8, GBP6, CCL8, CD74, CIITA, BST2, GBP1, STAT1, RAB20, CYP27B1, IRF1, PARP9, TLR3, CXCL16, JAK2, CD40, GAPDH, NLRC5, PARP14, CD47, ASS1, WNT5A, CASP1, CAMK2A, EDN1
327	GO:0072073	BP	kidney epithelium development	0.00137587	27	PTPRO, STAT1, FGF1, EDNRB, KIF26B, VEGFA, IRX3, RET, FOXC2, SFRP1, HOXD11, KANK2, CER1, SLIT2, MAGI2, BCL2, GDNF, HEYL, LAMA5, KLF15, ADAMTS16, HES1, FGFR2, WNT4, GREM1, NPNT, JAG1
328	GO:0050729	BP	positive regulation of inflammatory response	0.00167608	27	IDO1, IL6, IL33, PTGS2, AIM2, ZBP1, OSMR, IL15, CTSC, C3, NFKBIZ, ADORA2B, PLA2G3, TLR3, GPRC5B, NFKBIA, IFI35, IL6ST, NMI, IL16, CD81, MAPK13, CD47, WNT5A, CASP1, AGTR1, CD28
329	GO:0048754	BP	branching morphogenesis of an epithelial tube	0.00244367	27	FGF1, TNC, VDR, CSF1, VEGFA, TIMELESS, SPRY2, FOXC2, CTSZ, HOXD11, AR, CELSR1, PGR, WNT5A, SLIT2, BCL2, GDNF, EDN1, MSX2, SEMA3E, LAMA5, ADAMTS16, FGFR2, WNT4, GREM1, NPNT, ESR1
330	GO:0008643	BP	carbohydrate transport	0.00317671	27	SLC1A2, SLC2A5, SLC2A6, C3, SLC2A1, FABP5, MFSD2A, NR4A3, ENPP1, C1QTNF12, HK2, SLC35A2, PRKCI, TMEM144, PID1, SLC25A27, SLC37A1, SLC2A11, OPN3, INPP5K, MEF2A, ACE, SLC2A12, SORT1, FGF21, EDN1, KLF15
331	GO:0007292	BP	female gamete generation	0.00449047	27	TNFAIP6, PIWIL2, MASTL, HPGD, CDC25B, TOP2A, AURKA, HROB, TRIP13, NCAPH, CCNB2, PLK1, NDC80, FBXO5, ASPM, TTK, BRCA2, EREG, PTK2B, PAQR7, PDE5A, PGR, INHBA, BCL2, EDN1, WNT4, INHBB
332	GO:0043524	BP	negative regulation of neuron apoptotic process	0.00449047	27	NTRK1, NTF3, SNCB, KIF14, ADORA2A, UCP2, NR4A2, PLA2G3, HIPK2, JAK2, BTG2, IL6ST, XRCC2, SOD2, PRKCI, SLC25A27, PTK2B, NES, FAIM2, BDNF, BCL2, GDNF, NGF, SEMA3E, PPARGC1A, NEFL, PTPRZ1
333	GO:0010634	BP	positive regulation of epithelial cell migration	0.0114483	27	PTGS2, HAS2, FGF1, FGF7, VEGFA, CD40, SEMA5A, MAPRE2, ZC3H12A, FOXC2, THBS1, EPB41L5, PTK2B, ITGA2, FGFBP1, NRP2, WNT5A, PLK2, DOCK5, EDN1, ANXA3, MIR27B, PDGFB, ATOH8, ITGA3, ENPP2, FGF18
334	GO:0060538	BP	skeletal muscle organ development	0.0129314	27	ACTN3, KEL, FOS, RCAN1, HLF, FGFRL1, TLL2, BTG2, NR4A1, SAP30, DISP1, HOXD10, SVIL, WNT10B, NR1D2, CASQ1, DNER, DES, ASS1, MYOM1, ANKRD1, ACTA1, BCL2, HEYL, DMD, RBFOX1, ELN
335	GO:0002040	BP	sprouting angiogenesis	0.0261955	27	PTGS2, TNN, FGF1, ROBO1, E2F2, IL12A, VEGFA, ADAMTS9, SEMA5A, RNF213, VSTM4, LOXL2, NR4A1, FOXC2, CREB3L1, THBS1, EPN2, PTK2B, FGFBP1, CDH13, CARD10, PLK2, SLIT2, AGTR1, MIR27B, SEMA3E, GREM1
336	GO:0031099	BP	regeneration	0.0277592	27	POSTN, CXCL12, IL6, RGMA, CDK1, TNC, RUNX1, AURKA, GAP43, CCNA2, UCP2, JAK2, NR4A3, PCNA, EZH2, CD81, IGF2R, GAS6, WNT10B, IGF1R, RGN, ACE, NREP, BCL2, ANXA3, CCN3, NEFL
337	GO:0009746	BP	response to hexose	0.0396075	27	PCSK1, TIAM1, ICAM1, PTGS2, SLC2A5, GPAM, COL6A2, UCP2, COL6A3, GJD3, SLC39A14, TCF7L2, TXNIP, C1QTNF12, THBS1, GAS6, ACVR2B, SLC12A7, PTK2B, IGF1R, NOX4, ACE, KCNB1, FGF21, PRKAA2, ADRA2A, COL4A3
338	GO:0046777	BP	protein autophosphorylation	0.0419075	27	NTRK1, INSRR, PDGFD, SIK1, AURKA, AURKB, ERRFI1, CHEK2, MELK, NEK2, VEGFA, JAK2, ENPP1, PIM1, VRK1, PTK2B, IGF1R, PDGFC, TNIK, ACE, CAMK2A, PDGFB, GPNMB, FGFR4, FGFR2, GREM1, PRLR
339	GO:0045839	BP	negative regulation of mitotic nuclear division	7.5869e-12	26	MTBP, CDCA8, BUB1B, ZWINT, CDC20, AURKB, TRIP13, PLK1, SPC25, BUB1, NDC80, CCNB1, FBXO5, NUF2, TTK, HASPIN, KNL1, CENPF, XRCC3, INCENP, GEN1, CHEK1, SPDL1, BIRC5, KNTC1, ZWILCH
340	GO:0010965	BP	regulation of mitotic sister chromatid separation	2.0336e-11	26	ESPL1, CDCA8, BUB1B, DLGAP5, ZWINT, CDC20, AURKB, TRIP13, PLK1, SPC25, BUB1, NDC80, CCNB1, FBXO5, NUF2, TTK, HASPIN, KNL1, CENPF, XRCC3, INCENP, GEN1, SPDL1, BIRC5, KNTC1, ZWILCH
341	GO:0051306	BP	mitotic sister chromatid separation	7.81115e-11	26	ESPL1, CDCA8, BUB1B, DLGAP5, ZWINT, CDC20, AURKB, TRIP13, PLK1, SPC25, BUB1, NDC80, CCNB1, FBXO5, NUF2, TTK, HASPIN, KNL1, CENPF, XRCC3, INCENP, GEN1, SPDL1, BIRC5, KNTC1, ZWILCH
342	GO:0051784	BP	negative regulation of nuclear division	1.16671e-10	26	MTBP, CDCA8, BUB1B, ZWINT, CDC20, AURKB, TRIP13, PLK1, SPC25, BUB1, NDC80, CCNB1, FBXO5, NUF2, TTK, HASPIN, KNL1, CENPF, XRCC3, INCENP, GEN1, CHEK1, SPDL1, BIRC5, KNTC1, ZWILCH
343	GO:0030278	BP	regulation of ossification	0.000137809	26	S1PR1, ACTN3, ISG15, CYP27B1, VDR, CSF1, CHSY1, ENPP1, ACVR2A, IFITM5, SRGN, TENT5A, SFRP1, WNT10B, RUNX2, ACVR2B, PTK2B, DHRS3, SLC8A1, ZBTB16, ANKH, WNT5A, BCL2, WNT4, GREM1, MGP
344	GO:0003014	BP	renal system process	0.000255286	26	PTPRO, HAS2, EDNRB, ADORA2A, PCSK5, SGK1, BCR, STC1, TMEM63C, NPR3, GAS6, PKN1, SCNN1B, RHPN2, KCNMA1, SLC25A23, INPP5K, NPR1, BCL2, AGTR1, BTC, ADORA1, EDN1, PDGFB, MCAM, ITGA3
345	GO:0042476	BP	odontogenesis	0.000490412	26	CSF3R, FAM20A, TNC, TNFRSF11B, CSF1, GATA6, FST, ACVR2A, RELT, COL1A1, SOSTDC1, ITGB6, RUNX2, ACVR2B, SCN5A, ANKH, AXIN2, INHBA, EDN1, MSX2, PERP, ALPL, LAMA5, APCDD1, FGFR2, ASPN
346	GO:0031570	BP	DNA integrity checkpoint signaling	0.000688063	26	CDC6, CDC45, ORC1, CDK1, CLSPN, DTL, GTSE1, TICRR, PLK1, CDT1, CHEK2, PARP9, BRCA2, BRIP1, TIMELESS, DTX3L, RHNO1, H2AX, BARD1, BRCA1, CHEK1, TIPIN, TOPBP1, DNA2, FOXN3, PLK2
347	GO:0060048	BP	cardiac muscle contraction	0.00101806	26	KCNE4, PDE4B, CACNA1G, SCN1B, TMEM38B, ZC3H12A, PDE4D, RGS2, STC1, FGF12, KCNH2, RNF207, PDE5A, SLC8A1, NEDD4L, SCN5A, EHD3, PKP2, ADORA1, CACNA1D, SGCD, KCND3, CACNB2, DMD, KCNE3, ADRA1B
348	GO:0070555	BP	response to interleukin-1	0.00112049	26	CCL26, PCSK1, IL6, CCL8, GBP1, ZBP1, HAS2, CHI3L1, ADAMTS12, CD40, NFKBIA, ZC3H12A, IL1R2, IL1R1, SFRP1, MAPK13, CD47, PRKCI, GHR, AKAP12, ANKRD1, IRAK2, EDN1, TRIM63, HES1, INHBB
349	GO:0045598	BP	regulation of fat cell differentiation	0.00205852	26	IL6, PTGS2, ZBTB7C, MEDAG, ZC3H12A, ENPP1, PIM1, SOD2, SFRP1, WNT10B, SNAI2, FRZB, ZBTB16, ID2, ID4, WNT5A, RUNX1T1, AXIN2, MMP11, SORT1, MSX2, MIR27B, HES1, PTPRQ, JAG1, CCDC3
350	GO:0001890	BP	placenta development	0.00327929	26	ITGB8, KRT8, PTGS2, SNAI1, SPINT1, CYP27B1, CCNF, VDR, EPAS1, PLK4, ADA, SOCS3, EPOR, STC1, ADAM19, TPPP3, CDKN1C, FZD5, VASH2, SPINT2, TCF23, MME, VASH1, PDGFB, HES1, FGFR2
351	GO:0070665	BP	positive regulation of leukocyte proliferation	0.0105691	26	PDCD1LG2, CD274, KITLG, IL6, CD74, HLA-DMB, IL2RA, BST2, IL7, IL15, TNFSF13B, GPAM, TFRC, IL12A, CSF1, JAK2, CD40, IL6ST, ADA, CD81, CARD11, ST6GAL1, BCL2, CD28, HES1, PRLR
352	GO:0030509	BP	BMP signaling pathway	0.011326	26	CHRDL2, TNFAIP6, RGMA, HIPK2, GATA6, FST, ACVR2A, KCP, SFRP1, SOSTDC1, RUNX2, ACVR2B, CRIM1, CHRDL1, GPR155, CER1, BAMBI, WNT5A, SORL1, MSX2, GDF6, ITGA3, HES1, LRP2, GREM1, FAM83G
353	GO:1901136	BP	carbohydrate derivative catabolic process	0.0223604	26	PDE1A, CHI3L1, NT5E, PDE4C, CST3, UPP1, PDE4B, HPSE, HMMR, PDE7B, ADAMTS12, UPB1, ADA, GDA, PDE4D, MAN1A1, NPL, ENPP4, NUDT7, PDE5A, RENBP, AMPD3, ALDH1A1, HOGA1, MMP12, CEMIP
354	GO:0015718	BP	monocarboxylic acid transport	0.0236461	26	SLC6A12, PTGS2, CRABP2, SLC6A13, SLC22A3, SLC16A3, SLC2A1, FABP5, MFSD2A, PLA2G4A, PLA2G3, SLC16A6, FABP3, ACSL1, THBS1, ATP8B1, SLC16A11, SLC51B, SLC27A6, SLC26A7, ACE, EDN1, SLC16A4, EMB, LHCGR, PLA2G5
355	GO:0033047	BP	regulation of mitotic sister chromatid segregation	1.86667e-11	25	CDK1, CDCA8, BUB1B, ZWINT, CDC20, AURKB, TRIP13, PLK1, SPC25, BUB1, NDC80, CCNB1, FBXO5, NUF2, TTK, HASPIN, KNL1, CENPF, XRCC3, INCENP, GEN1, SPDL1, BIRC5, KNTC1, ZWILCH
356	GO:0061640	BP	cytoskeleton-dependent cytokinesis	0.000211409	25	NOX5, ANK3, ESPL1, CDCA8, IQGAP3, AURKB, KIF4A, KIF20A, PLK1, KIF23, RACGAP1, CENPA, NUSAP1, KIF20B, INCENP, ANLN, ECT2, BIRC5, CKAP2, CEP55, CIT, MYH10, IQGAP2, EXOC6, SEPTIN12
357	GO:0001101	BP	response to acid chemical	0.00275084	25	NTRK1, SOCS1, CDO1, KRT8, SLC1A2, PDGFD, CYBB, COL6A1, VEGFA, PCNA, COL1A1, CASTOR2, COL18A1, ASS1, CPEB3, IGF1R, PDGFC, KCNB1, SESN3, FGF21, BCL2, EDN1, RRAGB, BCL11A, RRAGD
358	GO:0032946	BP	positive regulation of mononuclear cell proliferation	0.00519345	25	PDCD1LG2, CD274, KITLG, IL6, CD74, HLA-DMB, IL2RA, IL7, IL15, TNFSF13B, GPAM, TFRC, IL12A, CSF1, JAK2, CD40, IL6ST, ADA, CD81, CARD11, ST6GAL1, BCL2, CD28, HES1, PRLR
359	GO:0008584	BP	male gonad development	0.00616976	25	NTRK1, KITLG, ASPM, TLR3, BRIP1, GATA6, ACVR2A, FANCA, TNFSF10, HMGB2, SFRP1, RRM1, SGPL1, AR, GFRA1, WNT5A, ACE, INHBA, BCL2, LHCGR, LRP2, WNT4, ESR1, FGF9, INHBB
360	GO:0045667	BP	regulation of osteoblast differentiation	0.00616976	25	IL6, TNFAIP6, TNN, FBXO5, ACVR2A, IL6ST, TENT5A, SFRP1, WNT10B, SNAI2, RUNX2, ACVR2B, CRIM1, IL6R, RANBP3L, BAMBI, CTHRC1, AXIN2, MSX2, SMOC1, FGFR2, WNT4, GREM1, NPNT, JAG1
361	GO:0046546	BP	development of primary male sexual characteristics	0.00667917	25	NTRK1, KITLG, ASPM, TLR3, BRIP1, GATA6, ACVR2A, FANCA, TNFSF10, HMGB2, SFRP1, RRM1, SGPL1, AR, GFRA1, WNT5A, ACE, INHBA, BCL2, LHCGR, LRP2, WNT4, ESR1, FGF9, INHBB
362	GO:0016331	BP	morphogenesis of embryonic epithelium	0.00713805	25	RGMA, SPINT1, KIF20B, STIL, LMO4, IRX3, RET, PRICKLE1, SFRP1, EPB41L5, AR, ALDH1A2, CELSR1, SPINT2, FZD3, SALL4, WNT5A, CTHRC1, GDNF, FZD6, LAMA5, LRP2, FGFR2, WNT4, GREM1
363	GO:0035051	BP	cardiocyte differentiation	0.0176243	25	NRG1, SIK1, CDK1, VEGFA, GATA6, IRX3, RGS2, PRICKLE1, PDLIM5, NEBL, NOX4, SLC8A1, SEMA3C, MEF2A, INHBA, MYH11, TENM4, EDN1, SGCD, AKAP6, SOX6, HES1, FHOD3, GREM1, JAG1
364	GO:0007156	BP	homophilic cell adhesion via plasma membrane adhesion molecules	0.0212737	25	CDH26, PCDH15, CDH11, ROBO1, CLSTN3, CADM3, RET, SDK1, FAT3, CELSR1, PCDH17, FAT4, CDHR3, CDH13, DCHS2, CADM1, IGSF9, ROBO3, NEXN, CLSTN2, PCDH9, EMB, PCDH19, CDH3, CELSR2
365	GO:0051250	BP	negative regulation of lymphocyte activation	0.022405	25	PDCD1LG2, IDO1, CD274, SOCS1, CD74, IL2RA, PAG1, LOXL3, RUNX1, ADORA2A, IRF1, IL4R, ZC3H12A, PARP3, SFRP1, PAWR, PKN1, SOCS5, PDE5A, DUSP22, ID2, INHBA, DTX1, PLA2G5, GPNMB
366	GO:0007259	BP	receptor signaling pathway via JAK-STAT	0.0303208	25	SOCS1, IL6, IL31RA, STAT1, IL15, PARP9, IL15RA, IL12A, JAK2, CD40, IL6ST, NMI, RET, SOCS3, PARP14, BCL3, PTPRD, GHR, SOCS5, PTK2B, IL6R, CAMK2A, HES1, HCLS1, PRLR
367	GO:0046661	BP	male sex differentiation	0.0303208	25	NTRK1, KITLG, ASPM, TLR3, BRIP1, GATA6, ACVR2A, FANCA, TNFSF10, HMGB2, SFRP1, RRM1, SGPL1, AR, GFRA1, WNT5A, ACE, INHBA, BCL2, LHCGR, LRP2, WNT4, ESR1, FGF9, INHBB
368	GO:1990138	BP	neuron projection extension	0.0396075	25	POSTN, CXCL12, TIAM1, TNN, ITGA4, AURKA, VEGFA, DCLK1, SEMA5A, SEMA6D, PRICKLE1, FLRT3, NRP2, SEMA3C, NEDD4L, SHTN1, WNT5A, SEMA3B, SLIT2, SEMA3D, EDN1, SEMA3E, BCL11A, SEMA3A, ST8SIA2
369	GO:0033046	BP	negative regulation of sister chromatid segregation	7.61398e-12	24	CDCA8, BUB1B, ZWINT, CDC20, AURKB, TRIP13, PLK1, SPC25, BUB1, NDC80, CCNB1, FBXO5, NUF2, TTK, HASPIN, KNL1, CENPF, XRCC3, INCENP, GEN1, SPDL1, BIRC5, KNTC1, ZWILCH
370	GO:0033048	BP	negative regulation of mitotic sister chromatid segregation	7.61398e-12	24	CDCA8, BUB1B, ZWINT, CDC20, AURKB, TRIP13, PLK1, SPC25, BUB1, NDC80, CCNB1, FBXO5, NUF2, TTK, HASPIN, KNL1, CENPF, XRCC3, INCENP, GEN1, SPDL1, BIRC5, KNTC1, ZWILCH
371	GO:0045841	BP	negative regulation of mitotic metaphase/anaphase transition	7.61398e-12	24	CDCA8, BUB1B, ZWINT, CDC20, AURKB, TRIP13, PLK1, SPC25, BUB1, NDC80, CCNB1, FBXO5, NUF2, TTK, HASPIN, KNL1, CENPF, XRCC3, INCENP, GEN1, SPDL1, BIRC5, KNTC1, ZWILCH
372	GO:2000816	BP	negative regulation of mitotic sister chromatid separation	7.61398e-12	24	CDCA8, BUB1B, ZWINT, CDC20, AURKB, TRIP13, PLK1, SPC25, BUB1, NDC80, CCNB1, FBXO5, NUF2, TTK, HASPIN, KNL1, CENPF, XRCC3, INCENP, GEN1, SPDL1, BIRC5, KNTC1, ZWILCH
373	GO:0051985	BP	negative regulation of chromosome segregation	1.90914e-11	24	CDCA8, BUB1B, ZWINT, CDC20, AURKB, TRIP13, PLK1, SPC25, BUB1, NDC80, CCNB1, FBXO5, NUF2, TTK, HASPIN, KNL1, CENPF, XRCC3, INCENP, GEN1, SPDL1, BIRC5, KNTC1, ZWILCH
374	GO:1902100	BP	negative regulation of metaphase/anaphase transition of cell cycle	1.90914e-11	24	CDCA8, BUB1B, ZWINT, CDC20, AURKB, TRIP13, PLK1, SPC25, BUB1, NDC80, CCNB1, FBXO5, NUF2, TTK, HASPIN, KNL1, CENPF, XRCC3, INCENP, GEN1, SPDL1, BIRC5, KNTC1, ZWILCH
375	GO:1905819	BP	negative regulation of chromosome separation	1.90914e-11	24	CDCA8, BUB1B, ZWINT, CDC20, AURKB, TRIP13, PLK1, SPC25, BUB1, NDC80, CCNB1, FBXO5, NUF2, TTK, HASPIN, KNL1, CENPF, XRCC3, INCENP, GEN1, SPDL1, BIRC5, KNTC1, ZWILCH
376	GO:0032963	BP	collagen metabolic process	0.00012691	24	MMP25, IL6, CIITA, CST3, RUNX1, ADAMTS3, PCOLCE, CREB3L1, TRAM2, CBX8, P3H3, RCN3, COL1A1, MMP24, ITGA2, CTSK, MMP13, MMP11, INHBA, MMP19, MFAP4, WNT4, MMP12, TNXB
377	GO:0010811	BP	positive regulation of cell-substrate adhesion	0.000988547	24	ALOX15, HAS2, APOA1, CSF1, VEGFA, JAK2, ABI3BP, S100A10, SFRP1, EPB41L5, RELL2, PTK2B, DAB2, FERMT1, ITGA6, ECM2, CDH13, COL8A1, EDIL3, DOCK5, PDGFB, ITGA3, WNT4, NPNT
378	GO:0071774	BP	response to fibroblast growth factor	0.000988547	24	POSTN, FGF1, TNC, GALNT3, SHCBP1, FGFRL1, FGF7, APLN, NR4A1, SPRY2, CREB3L1, THBS1, FLRT3, SFRP1, COL1A1, RUNX2, FGFBP1, WNT5A, FGF21, FGFR4, FGFR2, WNT4, FGF18, FGF9
379	GO:0046683	BP	response to organophosphorus	0.00152356	24	CDO1, P2RX1, PTGS2, DUOX1, THBD, NT5E, PTAFR, STAT1, FOS, GATA6, ENPP1, PER1, STC1, LPAR1, RFC3, COL1A1, WNT10B, PTK2B, ASS1, INPP5K, P2RX5, AHR, AKAP6, INHBB
380	GO:0051384	BP	response to glucocorticoid	0.00152356	24	PCSK1, IL6, CDO1, PTGS2, PTAFR, FOS, MAOB, JAK2, PAPPA, PCNA, STC1, GHR, ABCA3, ASS1, IGF1R, AXIN2, ACE, SLIT2, BCL2, EDN1, ANXA3, TRIM63, ALPL, NEFL
381	GO:0090288	BP	negative regulation of cellular response to growth factor stimulus	0.00152356	24	CHRDL2, TNFAIP6, DCN, APLN, IL12A, HIPK2, ADAMTS12, SPRY2, CREB3L1, THBS1, SFRP1, EPN2, SOSTDC1, CRIM1, CHRDL1, GPR155, CER1, BAMBI, WNT5A, SLIT2, SORL1, LRP2, WNT4, GREM1
382	GO:0045931	BP	positive regulation of mitotic cell cycle	0.00168664	24	MTBP, CDC6, RRM2, ESPL1, CDK1, CDC25B, DTL, CDCA5, DLGAP5, AURKA, CDC20, CCNB1, FBXO5, BRCA2, STIL, CDC25C, SASS6, RAD51C, DBF4B, CDC7, RRM1, WNT10B, HES1, CYP1A1
383	GO:0034219	BP	carbohydrate transmembrane transport	0.00375569	24	SLC1A2, SLC2A5, SLC2A6, C3, SLC2A1, FABP5, NR4A3, ENPP1, C1QTNF12, HK2, PRKCI, TMEM144, PID1, SLC25A27, SLC2A11, OPN3, INPP5K, MEF2A, ACE, SLC2A12, SORT1, FGF21, EDN1, KLF15
384	GO:0046434	BP	organophosphate catabolic process	0.00865649	24	PDE1A, NT5E, PDE4C, PLBD1, UPP1, PDE4B, ENTPD3, PDE7B, PLA2G4A, UPB1, ENPP1, LIPG, ADA, GDA, PDE4D, NUDT7, PLB1, NUDT12, PDE5A, PLD1, AMPD3, GDPD1, PLA2G5, ENPP2
385	GO:0002687	BP	positive regulation of leukocyte migration	0.0109603	24	KITLG, CXCL12, IL6, CD74, ICAM1, PDGFD, PTAFR, ITGA4, TNFSF14, IL12A, CSF1, VEGFA, IL1R1, THBS1, CD47, GAS6, C5AR1, XG, PTK2B, IL6R, ITGA2, CAMK1D, WNT5A, EDN1
386	GO:0030010	BP	establishment of cell polarity	0.0175059	24	FRMD4B, PLK1, KIF26B, NDC80, CENPA, KIF20B, SPAG5, SPDL1, SAPCD2, SPRY2, PRICKLE1, PRKCI, PTK2B, UST, FERMT1, AMOT, IGF1R, SHTN1, WNT5A, FEZ1, MPP7, ANKFN1, PARD3B, HES1
387	GO:0007043	BP	cell-cell junction assembly	0.0187462	24	CDH26, GPBAR1, PTPRO, CDH11, SNAI1, UGT8, GJD3, ECT2, IRX3, ZNF703, SNAI2, FZD5, NPHP1, CDHR3, PKP1, F11R, CDH13, ACE, CLDN16, PKP2, MPP7, CTNND2, ARVCF, CDH3
388	GO:0015698	BP	inorganic anion transport	0.0382002	24	GABRB3, SLC4A4, SLC4A11, UCP2, RACGAP1, VDR, SLC4A9, GABRA5, ENPP1, ATP8B1, TTYH2, TG, SLC1A4, SLC12A7, SLC25A27, SLC37A1, CLCN4, GABRP, ANO4, ANKH, SLC26A7, CLCA2, SLC1A7, ADAMTS8
389	GO:0051897	BP	positive regulation of phosphatidylinositol 3-kinase/protein kinase B signal transduction	0.0425405	24	NTRK1, TXN, PDGFD, CHI3L1, HPSE, DCN, JAK2, TCF7L2, SEMA5A, C1QTNF12, SPRY2, RET, THBS1, GAS6, IGF1R, NOX4, PDGFC, FAM110C, PDGFB, SEMA3E, CD28, LRP2, GDF15, HCLS1
390	GO:0030178	BP	negative regulation of Wnt signaling pathway	0.0469063	24	PTPRO, TNN, TRABD2A, TCF7L2, RNF213, PRICKLE1, MCC, SFRP1, SOSTDC1, SNAI2, DACT3, DAB2, FERMT1, FRZB, CCDC88C, WNT5A, CTHRC1, AXIN2, FZD6, NKD2, TMEM170B, APCDD1, GREM1, FGF9
391	GO:0071453	BP	cellular response to oxygen levels	0.0491965	24	PTGS2, CYBB, EGLN3, FOS, CCNA2, EPAS1, BRIP1, VEGFA, HIPK2, BNIP3, GATA6, SUV39H1, ENO1, STC1, LPAR1, SFRP1, KCNK2, SCN2A, AJUBA, BCL2, EDN1, PICK1, KCNMB1, FGFR2
392	GO:1903169	BP	regulation of calcium ion transmembrane transport	0.0491965	24	CXCL9, CXCL11, P2RX1, PDE4B, JPH1, TMEM38B, CABP1, UBASH3B, PDE4D, PLP1, CASQ1, PTK2B, STAC, SLC8A1, P2RX5, BCL2, AKAP6, CACNB2, LHCGR, JPH2, DMD, ADRA2A, AKAP5, CEMIP
393	GO:0007094	BP	mitotic spindle assembly checkpoint signaling	1.90914e-11	23	CDCA8, BUB1B, ZWINT, CDC20, AURKB, TRIP13, PLK1, SPC25, BUB1, NDC80, CCNB1, NUF2, TTK, HASPIN, KNL1, CENPF, XRCC3, INCENP, GEN1, SPDL1, BIRC5, KNTC1, ZWILCH
394	GO:0071173	BP	spindle assembly checkpoint signaling	1.90914e-11	23	CDCA8, BUB1B, ZWINT, CDC20, AURKB, TRIP13, PLK1, SPC25, BUB1, NDC80, CCNB1, NUF2, TTK, HASPIN, KNL1, CENPF, XRCC3, INCENP, GEN1, SPDL1, BIRC5, KNTC1, ZWILCH
395	GO:0071174	BP	mitotic spindle checkpoint signaling	1.90914e-11	23	CDCA8, BUB1B, ZWINT, CDC20, AURKB, TRIP13, PLK1, SPC25, BUB1, NDC80, CCNB1, NUF2, TTK, HASPIN, KNL1, CENPF, XRCC3, INCENP, GEN1, SPDL1, BIRC5, KNTC1, ZWILCH
396	GO:0031577	BP	spindle checkpoint signaling	3.26127e-11	23	CDCA8, BUB1B, ZWINT, CDC20, AURKB, TRIP13, PLK1, SPC25, BUB1, NDC80, CCNB1, NUF2, TTK, HASPIN, KNL1, CENPF, XRCC3, INCENP, GEN1, SPDL1, BIRC5, KNTC1, ZWILCH
397	GO:0032392	BP	DNA geometric change	1.14898e-05	23	CDC45, RECQL4, CHTF18, MCM5, TOP2A, DSCC1, MCM3, PIF1, MCM2, POLQ, BRIP1, RTEL1, GINS2, HELB, MCM4, MCM6, HMGB2, DNA2, MCM7, RFC3, RFC2, HMGA1, HFM1
398	GO:0033273	BP	response to vitamin	1.37302e-05	23	POSTN, PTGS2, CYP27B1, TNC, NFKBIZ, VDR, BRIP1, CD40, PIM1, SOD2, STC1, SFRP1, COL1A1, GAS6, SNAI2, RUNX2, ALDH1A2, IGF1R, ITGA2, KANK2, F5, ALPL, CYP1A1
399	GO:0000281	BP	mitotic cytokinesis	1.98366e-05	23	ANK3, ESPL1, CDCA8, IQGAP3, AURKB, KIF4A, KIF20A, PLK1, KIF23, RACGAP1, CENPA, NUSAP1, KIF20B, INCENP, ANLN, ECT2, BIRC5, CKAP2, CEP55, CIT, MYH10, IQGAP2, EXOC6
400	GO:0071103	BP	DNA conformation change	4.17091e-05	23	CDC45, RECQL4, CHTF18, MCM5, TOP2A, DSCC1, MCM3, PIF1, MCM2, POLQ, BRIP1, RTEL1, GINS2, HELB, MCM4, MCM6, HMGB2, DNA2, MCM7, RFC3, RFC2, HMGA1, HFM1
401	GO:0014033	BP	neural crest cell differentiation	6.76416e-05	23	KITLG, NRG1, EDNRB, SEMA5A, RET, FOXC2, SEMA6D, SFRP1, SNAI2, ALDH1A2, FRZB, KBTBD8, NRP2, SEMA3C, SEMA3B, GDNF, SEMA3D, EDN1, SEMA3E, LAMA5, SEMA3A, HES1, JAG1
402	GO:0044344	BP	cellular response to fibroblast growth factor stimulus	0.000967793	23	POSTN, FGF1, GALNT3, SHCBP1, FGFRL1, FGF7, APLN, NR4A1, SPRY2, CREB3L1, THBS1, FLRT3, SFRP1, COL1A1, RUNX2, FGFBP1, WNT5A, FGF21, FGFR4, FGFR2, WNT4, FGF18, FGF9
403	GO:1904659	BP	glucose transmembrane transport	0.00117997	23	SLC1A2, SLC2A5, SLC2A6, C3, SLC2A1, FABP5, NR4A3, ENPP1, C1QTNF12, HK2, PRKCI, PID1, SLC25A27, SLC2A11, OPN3, INPP5K, MEF2A, ACE, SLC2A12, SORT1, FGF21, EDN1, KLF15
404	GO:2000278	BP	regulation of DNA biosynthetic process	0.00117997	23	CHTF18, DSCC1, AURKB, PIF1, CCNA2, NEK2, CHEK1, PCNA, PARP3, RFC3, RFC2, KCNK2, STN1, PTK2B, CTC1, NOX4, RGN, ANKRD1, PARM1, JADE3, PDGFB, FGFR4, GREM1
405	GO:1901989	BP	positive regulation of cell cycle phase transition	0.00150495	23	MTBP, CDC6, RRM2, DYRK3, ESPL1, CDK1, CDC25B, DTL, CDCA5, DLGAP5, CDC20, CCNB1, FBXO5, STIL, CDC25C, SASS6, RAD51C, DBF4B, EZH2, CDC7, RRM1, WNT10B, CYP1A1
406	GO:0008645	BP	hexose transmembrane transport	0.00167431	23	SLC1A2, SLC2A5, SLC2A6, C3, SLC2A1, FABP5, NR4A3, ENPP1, C1QTNF12, HK2, PRKCI, PID1, SLC25A27, SLC2A11, OPN3, INPP5K, MEF2A, ACE, SLC2A12, SORT1, FGF21, EDN1, KLF15
407	GO:0015749	BP	monosaccharide transmembrane transport	0.00230661	23	SLC1A2, SLC2A5, SLC2A6, C3, SLC2A1, FABP5, NR4A3, ENPP1, C1QTNF12, HK2, PRKCI, PID1, SLC25A27, SLC2A11, OPN3, INPP5K, MEF2A, ACE, SLC2A12, SORT1, FGF21, EDN1, KLF15
408	GO:0002821	BP	positive regulation of adaptive immune response	0.00461401	23	CD274, IL6, HLA-DRA, TNFSF13B, C3, TFRC, MALT1, NFKBIZ, B2M, PLA2G4A, IL12A, TAP2, JAK2, CD40, TNFSF13, IL6ST, ADA, IL1R1, RSAD2, CD81, EXOSC6, FZD5, CD28
409	GO:0030048	BP	actin filament-based movement	0.00607342	23	KCNE4, PDE4B, CACNA1G, SCN1B, PDE4D, STC1, MYO1B, EPB41L5, FGF12, KCNH2, RNF207, CCDC88C, MYH10, NEDD4L, SCN5A, SHTN1, PKP2, ADORA1, CACNA1D, SGCD, KCND3, CACNB2, KCNE3
410	GO:0061982	BP	meiosis I cell cycle process	0.00763647	23	PIWIL2, ESPL1, CDC25B, TOP2A, CCNE2, AURKA, CDC20, TRIP13, CCNB2, PLK1, MND1, NDC80, PKMYT1, FBXO5, RAD54L, BRCA2, BRIP1, CDC25C, RAD51C, ANKLE1, CCNE1, PSMC3IP, HFM1
411	GO:1904019	BP	epithelial cell apoptotic process	0.0141961	23	IL6, KRT8, ICAM1, ITGA4, E2F2, NFKBIZ, JAK2, CD40, TCF7L2, SEMA5A, USP53, THBS1, GAS6, PRKCI, NPC1, IGF1R, FGF21, BCL2, BTC, PRKAA2, ANGPTL4, ESR1, COL4A3
412	GO:0050671	BP	positive regulation of lymphocyte proliferation	0.0152115	23	PDCD1LG2, CD274, KITLG, IL6, CD74, HLA-DMB, IL2RA, IL7, IL15, TNFSF13B, GPAM, TFRC, IL12A, JAK2, CD40, IL6ST, ADA, CD81, CARD11, BCL2, CD28, HES1, PRLR
413	GO:0055123	BP	digestive system development	0.016385	23	EDNRB, PCSK5, GATA6, IL6ST, ADA, RET, SFRP1, EPB41L5, CDKN1C, ACVR2B, FZD5, ALDH1A2, ASS1, GATA5, PDGFC, ID2, WNT5A, OXTR, BCL2, HES1, FGFR2, FGF9, CYP1A1
414	GO:0035148	BP	tube formation	0.022405	23	RGMA, SPINT1, KIF20B, VEGFA, STIL, LMO4, IRX3, RET, PRICKLE1, SFRP1, CELSR1, SPINT2, FZD3, SALL4, WNT5A, CTHRC1, GDNF, FZD6, ATOH8, LRP2, FGFR2, WNT4, GREM1
415	GO:0045807	BP	positive regulation of endocytosis	0.02879	23	NTF3, C2, APOA1, IL15, C3, B2M, IL15RA, APLN, VEGFA, BCR, CD47, GAS6, DAB2, ITGA2, CAMK1D, NLGN1, NEDD4L, WNT5A, MAGI2, PICK1, ARRB1, PLA2G5, GREM1
416	GO:0050770	BP	regulation of axonogenesis	0.0324672	23	CXCL12, TIAM1, RGMA, CRABP2, ROBO1, KEL, VEGFA, SEMA5A, RET, SEMA6D, UST, SEMA3C, PLXNA2, BDNF, SHTN1, WNT5A, SEMA3B, SLIT2, SEMA3D, NGF, SEMA3E, SEMA3A, NEFL
417	GO:0010976	BP	positive regulation of neuron projection development	0.0340815	23	NTRK1, TIAM1, RGMA, TNN, STMN2, SCN1B, PLA2G3, VEGFA, RET, RGS2, EZH2, PRKCI, PTK2B, IGF1R, ITGA6, CAMK1D, NLGN1, ROBO3, BDNF, WNT5A, FEZ1, MAGI2, ITGA3
418	GO:0036294	BP	cellular response to decreased oxygen levels	0.0340815	23	PTGS2, CYBB, EGLN3, FOS, CCNA2, EPAS1, BRIP1, VEGFA, HIPK2, BNIP3, GATA6, SUV39H1, ENO1, STC1, SFRP1, KCNK2, SCN2A, AJUBA, BCL2, EDN1, PICK1, KCNMB1, FGFR2
419	GO:0120254	BP	olefinic compound metabolic process	0.0431676	23	ALOX15, PTGS2, EDNRB, FADS2, PLA2G4A, PTGS1, DHRS9, RDH13, FADS1, ALOXE3, SCNN1B, DAB2, DHRS3, ALDH1A2, PLB1, BCO2, DGAT2, EPHX1, ALDH1A1, ELOVL3, CYP27C1, WNT4, CYP1A1
420	GO:0051494	BP	negative regulation of cytoskeleton organization	0.0449713	23	S1PR1, CCNF, STMN2, MID1IP1, TPX2, SCIN, BRCA1, CKAP2, GMFG, SVIL, TUBB4A, RHPN2, INPP5K, NAV3, KANK2, F11R, CRACD, PFN2, MID1, TMOD1, SLIT2, PICK1, FHOD3
421	GO:0032508	BP	DNA duplex unwinding	1.2089e-05	22	CDC45, RECQL4, CHTF18, MCM5, TOP2A, DSCC1, MCM3, PIF1, MCM2, POLQ, BRIP1, RTEL1, GINS2, HELB, MCM4, MCM6, DNA2, MCM7, RFC3, RFC2, HMGA1, HFM1
422	GO:0048864	BP	stem cell development	6.55835e-05	22	KITLG, NRG1, EDNRB, SEMA5A, RET, FOXC2, SEMA6D, SNAI2, ALDH1A2, KBTBD8, NRP2, SEMA3C, SEMA3B, BCL2, GDNF, SEMA3D, EDN1, SEMA3E, LAMA5, SEMA3A, HES1, JAG1
423	GO:0048661	BP	positive regulation of smooth muscle cell proliferation	0.000301165	22	S1PR1, IL6, PTGS2, PDGFD, PTAFR, STAT1, HPGD, JAK2, NR4A3, THBS1, EREG, IL6R, IGF1R, CALCRL, ITGA2, CDH13, ID2, EDN1, MIR27B, PDGFB, FGFR2, FGF9
424	GO:1901890	BP	positive regulation of cell junction assembly	0.000811925	22	NTRK1, VEGFA, S100A10, CLSTN3, IRX3, FLRT3, PTPRD, SFRP1, EPB41L5, CBLN2, NPHP1, SLITRK2, LRRTM1, NLGN1, SLITRK4, BDNF, CRB3, OXTR, CLSTN2, WNT4, ST8SIA2, LRRN1
425	GO:0002824	BP	positive regulation of adaptive immune response based on somatic recombination of immune receptors built from immunoglobulin superfamily domains	0.00563765	22	CD274, IL6, HLA-DRA, TNFSF13B, C3, TFRC, MALT1, NFKBIZ, B2M, PLA2G4A, IL12A, TAP2, JAK2, CD40, TNFSF13, ADA, IL1R1, RSAD2, CD81, EXOSC6, FZD5, CD28
426	GO:0050864	BP	regulation of B cell activation	0.00929348	22	IL6, CD74, IL7, TNFSF13B, TFRC, CD40, TNFSF13, PARP3, ADA, THEMIS2, CD81, EXOSC6, SFRP1, PAWR, PKN1, CARD11, ID2, INHBA, BCL2, AHR, CD28, PRLR
427	GO:0048565	BP	digestive tract development	0.0126974	22	EDNRB, PCSK5, GATA6, IL6ST, ADA, RET, SFRP1, EPB41L5, ACVR2B, FZD5, ALDH1A2, ASS1, GATA5, PDGFC, ID2, WNT5A, OXTR, BCL2, HES1, FGFR2, FGF9, CYP1A1
428	GO:0002702	BP	positive regulation of production of molecular mediator of immune response	0.0147608	22	IL6, IL33, CD74, TFRC, MALT1, IL4R, B2M, RIGI, TLR3, GPRC5B, CD40, NR4A3, TNFSF13, NOD1, IL1R1, RSAD2, CD81, EXOSC6, FZD5, TRIM6, WNT5A, CD28
429	GO:0007098	BP	centrosome cycle	0.0172622	22	CDK1, CCNF, AURKA, PLK1, SGO1, NDC80, WDR62, KIF11, BRCA2, XRCC3, NEK2, PLK4, STIL, BRCA1, HAUS8, GEN1, CHEK1, SASS6, XRCC2, RANBP1, HAUS5, PLK2
430	GO:1904064	BP	positive regulation of cation transmembrane transport	0.021075	22	CXCL9, CXCL11, P2RX1, ANK3, SCN1B, PLP1, CASQ1, STAC, KCNH2, RNF207, RGS7, LRRC38, P2RX5, EDN1, AKAP6, KCNMB1, CACNB2, LHCGR, JPH2, DMD, AKAP5, CEMIP
431	GO:0001889	BP	liver development	0.0223046	22	IL6, TGFA, FGF1, AURKA, UCP2, GATA6, UPB1, PCNA, ADA, SOD2, EZH2, IGF2R, ALDH1A2, ASS1, NPC1, FRZB, ITGA2, RGN, CADM1, HES1, WNT4, CYP1A1
432	GO:0061008	BP	hepaticobiliary system development	0.0270553	22	IL6, TGFA, FGF1, AURKA, UCP2, GATA6, UPB1, PCNA, ADA, SOD2, EZH2, IGF2R, ALDH1A2, ASS1, NPC1, FRZB, ITGA2, RGN, CADM1, HES1, WNT4, CYP1A1
433	GO:0071456	BP	cellular response to hypoxia	0.0309987	22	PTGS2, CYBB, EGLN3, FOS, CCNA2, EPAS1, BRIP1, VEGFA, HIPK2, BNIP3, GATA6, SUV39H1, ENO1, STC1, SFRP1, KCNK2, SCN2A, AJUBA, BCL2, EDN1, KCNMB1, FGFR2
434	GO:1903038	BP	negative regulation of leukocyte cell-cell adhesion	0.0413223	22	PDCD1LG2, IDO1, CD274, SOCS1, CXCL12, CD74, IL2RA, PAG1, LOXL3, RUNX1, ADORA2A, IRF1, IL4R, ZC3H12A, PAWR, SOCS5, ASS1, PDE5A, DUSP22, DTX1, PLA2G5, GPNMB
435	GO:0031023	BP	microtubule organizing center organization	0.0458411	22	CDK1, CCNF, AURKA, PLK1, SGO1, NDC80, WDR62, KIF11, BRCA2, XRCC3, NEK2, PLK4, STIL, BRCA1, HAUS8, GEN1, CHEK1, SASS6, XRCC2, RANBP1, HAUS5, PLK2
436	GO:0014032	BP	neural crest cell development	7.12542e-05	21	KITLG, NRG1, EDNRB, SEMA5A, RET, FOXC2, SEMA6D, SNAI2, ALDH1A2, KBTBD8, NRP2, SEMA3C, SEMA3B, GDNF, SEMA3D, EDN1, SEMA3E, LAMA5, SEMA3A, HES1, JAG1
437	GO:0032147	BP	activation of protein kinase activity	0.000191053	21	NRG1, NTF3, TXN, CHI3L1, FGF1, CLSPN, KIF14, MALT1, TPX2, TLR3, VEGFA, JAK2, ECT2, GAS6, PTK2B, IL6R, WNT5A, CARD10, ADRA2A, TNFSF15, PRLR
438	GO:1901992	BP	positive regulation of mitotic cell cycle phase transition	0.000751193	21	MTBP, CDC6, RRM2, ESPL1, CDK1, CDC25B, DTL, CDCA5, DLGAP5, CDC20, CCNB1, FBXO5, STIL, CDC25C, SASS6, RAD51C, DBF4B, CDC7, RRM1, WNT10B, CYP1A1
439	GO:0070167	BP	regulation of biomineral tissue development	0.00120145	21	S1PR1, ACTN3, ISG15, CYP27B1, VDR, FBXO5, ENPP1, ACVR2A, IFITM5, SRGN, TENT5A, GAS6, WNT10B, ACVR2B, PTK2B, SLC8A1, ANKH, WNT4, GREM1, ASPN, MGP
440	GO:0070252	BP	actin-mediated cell contraction	0.00174159	21	KCNE4, PDE4B, CACNA1G, SCN1B, PDE4D, STC1, EPB41L5, FGF12, KCNH2, RNF207, CCDC88C, NEDD4L, SCN5A, SHTN1, PKP2, ADORA1, CACNA1D, SGCD, KCND3, CACNB2, KCNE3
441	GO:0006939	BP	smooth muscle contraction	0.00274323	21	P2RX1, PTGS2, KCNB2, PTAFR, EDNRB, ADORA2B, GUCY1A1, ADA, RGS2, TACR2, SCNN1B, KCNMA1, ITGA2, SLC8A1, MYH11, DOCK5, OXTR, GDNF, EDN1, ADRA2A, NPNT
442	GO:0071347	BP	cellular response to interleukin-1	0.00343944	21	CCL26, IL6, CCL8, GBP1, ZBP1, HAS2, ADAMTS12, CD40, NFKBIA, ZC3H12A, IL1R2, IL1R1, SFRP1, MAPK13, CD47, AKAP12, ANKRD1, IRAK2, EDN1, HES1, INHBB
443	GO:0051963	BP	regulation of synapse assembly	0.00468113	21	NTRK1, ICAM5, CLSTN3, FLRT3, MDGA1, PTPRD, NTNG2, CBLN2, PTK2B, SLITRK2, PDLIM5, LRRTM1, LZTS1, NLGN1, SLITRK4, BDNF, WNT5A, OXTR, CLSTN2, ST8SIA2, LRRN1
444	GO:0033559	BP	unsaturated fatty acid metabolic process	0.00517492	21	ALOX15, CD74, PTGS2, SCD, HPGD, FADS2, FABP5, PLA2G4A, PLA2G3, PTGS1, FADS1, ELOVL6, PTGR2, ALOXE3, ELOVL4, EPHX1, ELOVL7, ELOVL3, EDN1, PTGR1, CYP1A1
445	GO:0046634	BP	regulation of alpha-beta T cell activation	0.005713	21	CD274, SOCS1, HLA-DRA, IL2RA, LOXL3, RUNX1, ADORA2A, MALT1, IRF1, NFKBIZ, IL4R, IL12A, JAK2, ZC3H12A, ADA, CD81, SOCS5, CARD11, ZBTB16, CD28, CD83
446	GO:0034502	BP	protein localization to chromosome	0.00741762	21	MTBP, CDK1, BUB1B, AURKB, PLK1, CENPA, ESCO2, TTK, HASPIN, KNL1, BRCA2, CENPQ, PARP3, SPDL1, KNTC1, MMS22L, ZWILCH, EZH2, VRK1, TONSL, ESR1
447	GO:0035710	BP	CD4-positive, alpha-beta T cell activation	0.00741762	21	CDH26, CD274, SOCS1, IL6, HLA-DRA, IL2RA, LOXL3, RUNX1, MALT1, NFKBIZ, IL4R, ZC3H12A, SOCS3, RSAD2, BCL3, CD81, SOCS5, IL6R, CARD11, CD28, CD83
448	GO:0071346	BP	cellular response to type II interferon	0.00811314	21	CCL26, GBP5, IRF8, GBP6, CCL8, GBP1, STAT1, RAB20, IRF1, PARP9, TLR3, JAK2, GAPDH, NLRC5, PARP14, CD47, ASS1, WNT5A, CASP1, CAMK2A, EDN1
449	GO:0072009	BP	nephron epithelium development	0.00811314	21	PTPRO, STAT1, FGF1, EDNRB, KIF26B, VEGFA, IRX3, FOXC2, HOXD11, MAGI2, BCL2, GDNF, HEYL, LAMA5, KLF15, ADAMTS16, HES1, WNT4, GREM1, NPNT, JAG1
450	GO:0030510	BP	regulation of BMP signaling pathway	0.00881029	21	CHRDL2, TNFAIP6, RGMA, HIPK2, GATA6, FST, KCP, SFRP1, SOSTDC1, CRIM1, CHRDL1, GPR155, CER1, BAMBI, WNT5A, SORL1, MSX2, ITGA3, HES1, LRP2, GREM1
451	GO:0071887	BP	leukocyte apoptotic process	0.00881029	21	IDO1, CD274, KITLG, CXCL12, IL6, CD74, IL2RA, IRF7, AURKB, GPAM, CHEK2, NFKBIZ, ADA, BCL3, GAS6, TSC22D3, PKN1, ST6GAL1, WNT5A, BCL2, HCLS1
452	GO:0022612	BP	gland morphogenesis	0.00949079	21	IL6, TGFA, FGF1, TNC, VDR, FGF7, CSF1, SFRP1, SOSTDC1, SNAI2, AR, PGR, SEMA3C, ID4, WNT5A, BCL2, MSX2, LAMA5, FGFR2, WNT4, ESR1
453	GO:0043200	BP	response to amino acid	0.0132304	21	SOCS1, CDO1, SLC1A2, PDGFD, CYBB, COL6A1, PCNA, COL1A1, CASTOR2, ASS1, CPEB3, IGF1R, PDGFC, KCNB1, SESN3, FGF21, BCL2, EDN1, RRAGB, BCL11A, RRAGD
454	GO:0098773	BP	skin epidermis development	0.0155601	21	SNAI1, HPSE, NFKBIZ, FGF7, GATA6, FST, WNT10B, SOSTDC1, ALOXE3, FERMT1, FZD3, WNT5A, INHBA, BCL2, FZD6, MSX2, LAMA5, APCDD1, FGFR2, CDH3, TNFRSF19
455	GO:0072175	BP	epithelial tube formation	0.0287242	21	RGMA, SPINT1, KIF20B, STIL, LMO4, IRX3, RET, PRICKLE1, SFRP1, CELSR1, SPINT2, FZD3, SALL4, WNT5A, CTHRC1, GDNF, FZD6, LRP2, FGFR2, WNT4, GREM1
456	GO:0010977	BP	negative regulation of neuron projection development	0.0344482	21	RGMA, PTPRO, STMN2, B2M, IL15RA, SEMA5A, SEMA6D, LPAR1, ZNF365, DAB2, FAT3, NLGN1, SEMA3C, WNT5A, SEMA3B, SLIT2, SEMA3D, SEMA3E, BCL11A, SEMA3A, HES1
457	GO:0003158	BP	endothelium development	0.0417245	21	NRG1, S1PR1, ICAM1, FGF1, EDNRB, HPSE, TJP2, COL27A1, VEGFA, ADAMTS12, APOLD1, PDE4D, FOXC2, STC1, FASN, COL18A1, ACVR2B, SLC40A1, F11R, ATOH8, JAG1
458	GO:0001508	BP	action potential	0.0491965	21	P2RX1, KCNE4, ANK3, CACNA1G, SCN1B, USP53, FGF12, KCNH2, RNF207, SLMAP, SLC8A1, NEDD4L, SCN5A, KCNB1, PKP2, CACNA1D, KCND3, AKAP6, CACNB2, DMD, KCNE3
459	GO:0008608	BP	attachment of spindle microtubules to kinetochore	4.34408e-08	20	KIF2C, CDCA8, AURKB, SPC25, SGO1, CDT1, NDC80, CCNB1, RACGAP1, NUF2, KNL1, SPAG5, MIS12, NEK2, INCENP, ECT2, KNSTRN, BIRC5, KNTC1, ZWILCH
460	GO:0032465	BP	regulation of cytokinesis	0.000993798	20	CDC6, CDCA8, CDC25B, AURKA, AURKB, KIF14, KIF20A, PLK1, KIF23, RACGAP1, KIF20B, BRCA2, PRC1, INCENP, ECT2, BIRC5, CIT, SVIL, IGF1R, KLHL13
461	GO:0060349	BP	bone morphogenesis	0.00240121	20	ACTN3, HAS2, COL27A1, CHSY1, IFITM5, THBS3, STC1, COL1A1, GHR, RUNX2, FOXN3, DHRS3, CER1, MMP13, ATG9B, AXIN2, MSX2, ALPL, FGFR2, FGF18
462	GO:0120162	BP	positive regulation of cold-induced thermogenesis	0.00266834	20	SCD, UCP2, IL4R, EPAS1, FABP5, VEGFA, JAK2, ACSL1, ADRB3, ELOVL6, DIO2, LCN2, IGF1R, PDGFC, OXTR, FGF21, ELOVL3, ALPL, PPARGC1A, PRLR
463	GO:0007229	BP	integrin-mediated signaling pathway	0.00752808	20	ITGB8, TIMP1, APOA1, PLEK, ISG15, ITGA4, LOXL3, ITGA1, ITGA9, CD47, ITGB6, PTK2B, ITGAE, FERMT1, ITGA6, ITGA2, LAMA2, ITGBL1, LAMA5, ITGA3
464	GO:0042303	BP	molting cycle	0.0126589	20	PTGS2, SNAI1, HPSE, FGF7, FST, PER1, WNT10B, SOSTDC1, FERMT1, FZD3, WNT5A, INHBA, BCL2, FZD6, MSX2, LAMA5, APCDD1, FGFR2, CDH3, TNFRSF19
465	GO:0042633	BP	hair cycle	0.0126589	20	PTGS2, SNAI1, HPSE, FGF7, FST, PER1, WNT10B, SOSTDC1, FERMT1, FZD3, WNT5A, INHBA, BCL2, FZD6, MSX2, LAMA5, APCDD1, FGFR2, CDH3, TNFRSF19
466	GO:0046660	BP	female sex differentiation	0.016251	20	KITLG, TNFAIP6, BRCA2, VEGFA, FST, FANCA, EREG, SFRP1, SGPL1, LFNG, PGR, WNT5A, INHBA, SLIT2, BCL2, LHCGR, LRP2, WNT4, ESR1, INHBB
467	GO:0032479	BP	regulation of type I interferon production	0.0202216	20	IRF8, XAF1, IRF7, STAT1, ISG15, ARRDC4, OAS3, IFIH1, STING1, OAS2, TRAIP, IRF1, RIGI, TLR3, OAS1, GAPDH, NMI, TRAF3IP3, HMGB2, MMP12
468	GO:0032606	BP	type I interferon production	0.0202216	20	IRF8, XAF1, IRF7, STAT1, ISG15, ARRDC4, OAS3, IFIH1, STING1, OAS2, TRAIP, IRF1, RIGI, TLR3, OAS1, GAPDH, NMI, TRAF3IP3, HMGB2, MMP12
469	GO:2001257	BP	regulation of cation channel activity	0.0202216	20	KCNE4, ANK3, PDE4B, SCN1B, JPH1, CABP1, PDE4D, FGF12, CASQ1, STAC, GRP, RNF207, SLMAP, LRRC38, EDN1, AKAP6, CACNB2, JPH2, DMD, KCNE3
470	GO:0001838	BP	embryonic epithelial tube formation	0.0231879	20	RGMA, SPINT1, KIF20B, STIL, LMO4, IRX3, RET, PRICKLE1, SFRP1, CELSR1, SPINT2, FZD3, SALL4, WNT5A, CTHRC1, GDNF, FZD6, LRP2, WNT4, GREM1
471	GO:0000077	BP	DNA damage checkpoint signaling	0.0249375	20	CDK1, CLSPN, DTL, GTSE1, TICRR, PLK1, CHEK2, PARP9, BRCA2, BRIP1, DTX3L, RHNO1, H2AX, BARD1, BRCA1, CHEK1, TIPIN, TOPBP1, FOXN3, PLK2
472	GO:0002688	BP	regulation of leukocyte chemotaxis	0.0249375	20	CXCL12, IL6, TNFAIP6, CD74, TNFSF14, IL12A, CSF1, VEGFA, THBS1, GAS6, C5AR1, PTK2B, IL6R, CAMK1D, WNT5A, SLIT2, EDN1, PADI2, CCN3, GREM1
473	GO:0007127	BP	meiosis I	0.0306833	20	PIWIL2, ESPL1, CDC25B, TOP2A, CCNE2, AURKA, TRIP13, CCNB2, PLK1, MND1, NDC80, FBXO5, RAD54L, BRCA2, BRIP1, RAD51C, ANKLE1, CCNE1, PSMC3IP, HFM1
474	GO:0014902	BP	myotube differentiation	0.0324672	20	CXCL9, ACTN3, SIK1, KEL, TNFSF14, RCAN1, IL4R, CD81, WNT10B, PLEKHO1, DNER, ACTA1, BDNF, SORT1, DOCK5, BCL2, ADAMTS15, CCN3, BHLHE41, GDF15
475	GO:0055007	BP	cardiac muscle cell differentiation	0.0343694	20	NRG1, SIK1, CDK1, VEGFA, GATA6, IRX3, RGS2, PRICKLE1, PDLIM5, NEBL, NOX4, SLC8A1, MEF2A, MYH11, EDN1, SGCD, AKAP6, SOX6, FHOD3, GREM1
476	GO:0050868	BP	negative regulation of T cell activation	0.0396075	20	PDCD1LG2, IDO1, CD274, SOCS1, CD74, IL2RA, PAG1, LOXL3, RUNX1, ADORA2A, IRF1, IL4R, ZC3H12A, PAWR, SOCS5, PDE5A, DUSP22, DTX1, PLA2G5, GPNMB
477	GO:0061180	BP	mammary gland epithelium development	3.78e-05	19	IQGAP3, ROBO1, VDR, BRCA2, CSF1, JAK2, ZNF703, ORAI1, SOSTDC1, AR, PGR, LBH, ID2, WNT5A, MSX2, FGFR2, WNT4, ESR1, PRLR
478	GO:0008543	BP	fibroblast growth factor receptor signaling pathway	0.00101806	19	FGF1, GALNT3, SHCBP1, FGFRL1, FGF7, APLN, SPRY2, CREB3L1, THBS1, FLRT3, RUNX2, FGFBP1, WNT5A, FGF21, FGFR4, FGFR2, WNT4, FGF18, FGF9
479	GO:2000243	BP	positive regulation of reproductive process	0.00101806	19	PTAFR, PIWIL2, EDNRB, CDC25B, AURKA, VEGFA, CDC25C, TACR2, AR, PLB1, LFNG, PDE5A, WNT5A, INHBA, OXTR, MSX2, WNT4, FGF9, INHBB
480	GO:0033627	BP	cell adhesion mediated by integrin	0.00134076	19	ITGB8, ICAM1, ITGA4, ITGA1, ADA, ITGA9, RET, FOXC2, PLAU, SNAI2, ITGB6, ITGAE, FERMT1, ITGA6, ITGA2, ITGBL1, CCN3, ITGA3, NPNT
481	GO:0003073	BP	regulation of systemic arterial blood pressure	0.00327165	19	POSTN, PTPRO, SLC2A5, EDNRB, PCSK5, PDE4D, SOD2, ADRB3, CTSZ, GAS6, AR, ACE, OXTR, AGTR1, ADORA1, EDN1, PDGFB, ADAMTS16, ADRA1B
482	GO:0042542	BP	response to hydrogen peroxide	0.00623444	19	IL6, TXN, PDGFD, STAT1, CDK1, BNIP3, TXNIP, ECT2, PCNA, SOD2, EZH2, MAPK13, CBX8, COL1A1, TRPA1, PTK2B, BCL2, EDN1, CRYAB
483	GO:0002027	BP	regulation of heart rate	0.00689137	19	KCNE4, EDNRB, CACNA1G, SCN1B, EPAS1, GJD3, ADA, PDE4D, KCNH2, SLC8A1, SCN5A, PKP2, EDN1, CACNA1D, KCND3, CACNB2, DMD, KCNE3, ADRA1B
484	GO:0150115	BP	cell-substrate junction organization	0.00689137	19	ACTN3, CDH11, VEGFA, MAPRE2, S100A10, BCR, THBS1, PRICKLE1, SFRP1, EPB41L5, PTK2B, ITGA6, ITGA2, DUSP22, AJUBA, LAMA3, BCL2, WNT4, GREM1
485	GO:0001823	BP	mesonephros development	0.00752808	19	FGF1, KIF26B, VEGFA, RET, FOXC2, SFRP1, HOXD11, CER1, ZBTB16, SLIT2, BCL2, GDNF, LAMA5, ADAMTS16, HES1, FGFR2, WNT4, GREM1, NPNT
486	GO:0097306	BP	cellular response to alcohol	0.00752808	19	PTGDR, GRAMD1B, CYBB, TNC, FOS, SGK1, BRCA1, PTGFR, SOD2, SFRP1, SCNN1B, IGF1R, GPR155, ACE, INHBA, AHR, PRKAA2, KCNMB1, INHBB
487	GO:0048144	BP	fibroblast proliferation	0.0110363	19	CD74, PDGFD, CDC6, CDK1, CCNA2, CCNB1, CKS1B, SOD2, EREG, SFRP1, PAWR, GAS6, S100A6, CTC1, PDGFC, WNT5A, BTC, PDGFB, ESR1
488	GO:0140888	BP	interferon-mediated signaling pathway	0.0110363	19	ZBP1, IRF7, IFI27, STAT1, ISG15, OAS3, IFIH1, STING1, OAS2, USP18, IRF1, PARP9, JAK2, OAS1, NLRC5, PARP14, TRIM6, WNT5A, MMP12
489	GO:0001776	BP	leukocyte homeostasis	0.0129622	19	KITLG, IL6, CD74, IL2RA, AIM2, CXCL6, TNFSF13B, PDE4B, GPAM, CCNB2, TNFSF14, CSF1, SPNS2, ADA, TSC22D3, PKN1, SLC40A1, DOCK11, BCL2
490	GO:0014812	BP	muscle cell migration	0.0142147	19	POSTN, PDGFD, HAS2, PLAT, NR4A3, SEMA6D, LPAR1, PLAU, PLEKHO1, TCP11L2, ITGA2, ACE, SLIT2, DOCK5, BCL2, SORL1, PDGFB, CCN3, FGF9
491	GO:0032355	BP	response to estradiol	0.0178875	19	POSTN, PTGS2, HPGD, CCNA2, TXNIP, PCNA, PTGFR, ZNF703, EZH2, SFRP1, COL1A1, ALDH1A2, ASS1, IGF1R, ITGA2, OXTR, MSX2, CRYAB, ESR1
492	GO:0018958	BP	phenol-containing compound metabolic process	0.0194388	19	HDC, CRYM, SNCB, DUOX1, DUOXA1, MAOB, NR4A2, EPAS1, DIO2, TG, OPN3, ASIP, CTSK, NPR1, WNT5A, SLC26A7, BCL2, CDH3, MOXD1
493	GO:0002062	BP	chondrocyte differentiation	0.022405	19	RUNX1, SCIN, COL27A1, SLC39A14, ADAMTS12, CHSY1, LOXL2, WNT10B, SNAI2, RUNX2, ZBTB16, AXIN2, MSX2, CCN3, GDF6, SOX6, GREM1, FGF18, FGF9
494	GO:0019882	BP	antigen processing and presentation	0.022405	19	HLA-DRA, CD74, HLA-DMB, ICAM1, B2M, TAP2, ERAP1, TAP1, MARCHF8, PSMB8, NOD1, ERAP2, TAPBP, THBS1, PSME1, HLA-DMA, PDIA3, ACE, MFSD6
495	GO:0006090	BP	pyruvate metabolic process	0.0261594	19	SLC4A4, ACTN3, SLC2A6, SLC16A3, UCP2, PDHA1, NR4A3, GAPDH, ALDOC, ENO1, LDHA, HK2, PGAM1, ENO3, PDK4, PRKAA2, HOGA1, PRKAG3, ME3
496	GO:0043500	BP	muscle adaptation	0.0261594	19	ACTN3, TNNT1, GATA6, NR4A3, IL6ST, RGS2, EZH2, CASQ1, GATA5, PDE5A, MEF2A, ACTA1, SCN5A, EDN1, TRIM63, AKAP6, PRKAG3, KLF15, LMCD1
497	GO:0051928	BP	positive regulation of calcium ion transport	0.0261594	19	CXCL9, CXCL11, CXCL12, P2RX1, STC1, PLP1, ORAI1, CASQ1, STAC, CAMK2A, P2RX5, CACNA1D, AKAP6, PDGFB, CACNB2, LHCGR, JPH2, AKAP5, CEMIP
498	GO:0046632	BP	alpha-beta T cell differentiation	0.0395705	19	SOCS1, IL6, HLA-DRA, LOXL3, RUNX1, MALT1, IRF1, NFKBIZ, IL4R, ZC3H12A, ADA, SOCS3, RSAD2, BCL3, SOCS5, IL6R, ZBTB16, BCL2, CD83
499	GO:0072676	BP	lymphocyte migration	0.0395705	19	CCL26, CXCL11, CXCL12, S1PR1, CCL8, ICAM1, ITGA4, TNFSF14, CXCL16, SPNS2, CH25H, RET, GAS6, XG, PTK2B, F11R, WNT5A, PADI2, GCSAML
500	GO:0090329	BP	regulation of DNA-templated DNA replication	8.29514e-07	18	CHTF18, MCM5, DSCC1, MCM3, TICRR, CDT1, MCM2, FBXO5, TIMELESS, MCM4, PCNA, TIPIN, MCM6, DBF4B, MCM7, RFC3, CDC7, RFC2
501	GO:0060760	BP	positive regulation of response to cytokine stimulus	0.000157979	18	CD74, IL7, ZBP1, IRF7, IFIH1, STING1, PARP9, RIGI, CSF1, IL1R1, NLRC5, PARP14, GAS6, TRIM6, WNT5A, CASP1, EDN1, MMP12
502	GO:0090307	BP	mitotic spindle assembly	0.000323763	18	CDCA8, MYBL2, CDC20, AURKB, KIF4A, PLK1, KIF23, KIFC1, CHEK2, RACGAP1, TPX2, KIF11, NEK2, PRC1, INCENP, BIRC5, PRICKLE1, KIFC2
503	GO:0086003	BP	cardiac muscle cell contraction	0.000685461	18	KCNE4, PDE4B, CACNA1G, SCN1B, PDE4D, STC1, FGF12, KCNH2, RNF207, NEDD4L, SCN5A, PKP2, ADORA1, CACNA1D, SGCD, KCND3, CACNB2, KCNE3
504	GO:0030500	BP	regulation of bone mineralization	0.00137895	18	S1PR1, ACTN3, ISG15, CYP27B1, VDR, ENPP1, ACVR2A, IFITM5, SRGN, TENT5A, WNT10B, ACVR2B, PTK2B, SLC8A1, ANKH, WNT4, GREM1, MGP
505	GO:0001960	BP	negative regulation of cytokine-mediated signaling pathway	0.0039528	18	IL6, APOA1, ISG15, OAS3, ROBO1, USP18, TRAIP, OAS1, IL1R2, NLRC5, PARP14, GAS6, PELI3, SLIT2, MIR27B, PADI2, MMP12, CCDC3
506	GO:0045132	BP	meiotic chromosome segregation	0.00499332	18	ESPL1, CCNE2, AURKA, TRIP13, NCAPH, CCNB2, PLK1, SGO1, MND1, NDC80, FBXO5, ASPM, NUF2, TTK, BRIP1, SMC4, CCNE1, PSMC3IP
507	GO:0001942	BP	hair follicle development	0.00616976	18	SNAI1, HPSE, FGF7, FST, WNT10B, SOSTDC1, FERMT1, FZD3, WNT5A, INHBA, BCL2, FZD6, MSX2, LAMA5, APCDD1, FGFR2, CDH3, TNFRSF19
508	GO:0042475	BP	odontogenesis of dentin-containing tooth	0.00616976	18	CSF3R, FAM20A, TNC, TNFRSF11B, CSF1, GATA6, FST, ACVR2A, RELT, SOSTDC1, ITGB6, RUNX2, ACVR2B, SCN5A, MSX2, PERP, LAMA5, APCDD1
509	GO:0060761	BP	negative regulation of response to cytokine stimulus	0.00684564	18	IL6, APOA1, ISG15, OAS3, ROBO1, USP18, TRAIP, OAS1, IL1R2, NLRC5, PARP14, GAS6, PELI3, SLIT2, MIR27B, PADI2, MMP12, CCDC3
510	GO:0022404	BP	molting cycle process	0.00827949	18	SNAI1, HPSE, FGF7, FST, WNT10B, SOSTDC1, FERMT1, FZD3, WNT5A, INHBA, BCL2, FZD6, MSX2, LAMA5, APCDD1, FGFR2, CDH3, TNFRSF19
511	GO:0022405	BP	hair cycle process	0.00827949	18	SNAI1, HPSE, FGF7, FST, WNT10B, SOSTDC1, FERMT1, FZD3, WNT5A, INHBA, BCL2, FZD6, MSX2, LAMA5, APCDD1, FGFR2, CDH3, TNFRSF19
512	GO:0061337	BP	cardiac conduction	0.00916236	18	KCNE4, CACNA1G, SCN1B, GJD3, IRX3, PDE4D, ATP2A3, KCNH2, RNF207, SLC8A1, MEF2A, SCN5A, EHD3, PKP2, CACNA1D, KCND3, CACNB2, KCNE3
513	GO:0001657	BP	ureteric bud development	0.0100644	18	FGF1, KIF26B, VEGFA, RET, FOXC2, SFRP1, HOXD11, CER1, SLIT2, BCL2, GDNF, LAMA5, ADAMTS16, HES1, FGFR2, WNT4, GREM1, NPNT
514	GO:0006942	BP	regulation of striated muscle contraction	0.01113	18	ACTN3, PDE4B, TMEM38B, ZC3H12A, NR4A1, PDE4D, RGS2, STC1, CASQ1, RNF207, PDE5A, SLC8A1, SCN5A, EHD3, PKP2, ADORA1, DMD, ADRA1B
515	GO:0072163	BP	mesonephric epithelium development	0.01113	18	FGF1, KIF26B, VEGFA, RET, FOXC2, SFRP1, HOXD11, CER1, SLIT2, BCL2, GDNF, LAMA5, ADAMTS16, HES1, FGFR2, WNT4, GREM1, NPNT
516	GO:0072164	BP	mesonephric tubule development	0.01113	18	FGF1, KIF26B, VEGFA, RET, FOXC2, SFRP1, HOXD11, CER1, SLIT2, BCL2, GDNF, LAMA5, ADAMTS16, HES1, FGFR2, WNT4, GREM1, NPNT
517	GO:0008585	BP	female gonad development	0.0132304	18	KITLG, TNFAIP6, BRCA2, VEGFA, FST, FANCA, EREG, SFRP1, SGPL1, LFNG, PGR, INHBA, SLIT2, BCL2, LHCGR, WNT4, ESR1, INHBB
518	GO:1901655	BP	cellular response to ketone	0.0159214	18	POSTN, PTGDR, TNC, FOS, JAK2, SGK1, PTGFR, TRERF1, SFRP1, GAS6, SCNN1B, AR, ASS1, IGF1R, AXIN2, ACE, AHR, PRKAA2
519	GO:0046545	BP	development of primary female sexual characteristics	0.0185971	18	KITLG, TNFAIP6, BRCA2, VEGFA, FST, FANCA, EREG, SFRP1, SGPL1, LFNG, PGR, INHBA, SLIT2, BCL2, LHCGR, WNT4, ESR1, INHBB
520	GO:0010717	BP	regulation of epithelial to mesenchymal transition	0.0294187	18	IL6, TIAM1, SNAI1, TCF7L2, LOXL2, ZNF703, SPRY2, EZH2, SFRP1, COL1A1, DACT3, DAB2, MARK1, BAMBI, AXIN2, GREM1, TNXB, JAG1
521	GO:1904035	BP	regulation of epithelial cell apoptotic process	0.0334926	18	IL6, ICAM1, ITGA4, JAK2, CD40, TCF7L2, SEMA5A, THBS1, GAS6, PRKCI, NPC1, IGF1R, FGF21, BCL2, BTC, PRKAA2, ANGPTL4, ESR1
522	GO:0042752	BP	regulation of circadian rhythm	0.0364392	18	PIWIL2, SIK1, CDK1, TOP2A, ADORA2A, BHLHE40, TIMELESS, PER1, SPSB4, EZH2, PER3, NR1D2, OPN3, NLGN1, ID2, ADORA1, PRKAA2, PPARGC1A
523	GO:1903707	BP	negative regulation of hemopoiesis	0.0471412	18	SOCS1, TNFAIP6, CD74, LOXL3, RUNX1, TNFRSF11B, IRF1, IL4R, TLR3, ZC3H12A, UBASH3B, SFRP1, SNAI2, SOCS5, ID2, INHBA, DTX1, TMEM178A
524	GO:0032609	BP	type II interferon production	0.0497139	18	PDCD1LG2, CD274, IRF8, IL33, ISG15, PDE4B, IL12A, TLR3, JAK2, ZC3H12A, IL1R1, PDE4D, BCL3, CD47, GAS6, FZD5, WNT5A, INHBA
525	GO:0032649	BP	regulation of type II interferon production	0.0497139	18	PDCD1LG2, CD274, IRF8, IL33, ISG15, PDE4B, IL12A, TLR3, JAK2, ZC3H12A, IL1R1, PDE4D, BCL3, CD47, GAS6, FZD5, WNT5A, INHBA
526	GO:0006270	BP	DNA replication initiation	9.06357e-08	17	CDC6, CDC45, ORC1, MCM5, MCM10, CCNE2, MCM3, TICRR, CDT1, MCM2, POLA2, MCM4, MCM6, TOPBP1, PRIM1, CCNE1, MCM7
527	GO:0044786	BP	cell cycle DNA replication	1.72723e-06	17	CDC45, MCM3, CDT1, MCM2, FBXO5, FEN1, BRCA2, RTEL1, MCM4, PCNA, TK1, TIPIN, LIG1, MCM6, DNA2, DBF4B, CDC7
528	GO:0030199	BP	collagen fibril organization	0.000347573	17	LOXL3, FMOD, COL14A1, ADAMTS3, OPTC, COL27A1, TLL2, ADAMTS12, LOXL2, FOXC2, FKBP10, COL1A1, COL18A1, TLL1, MMP11, GREM1, TNXB
529	GO:0035567	BP	non-canonical Wnt signaling pathway	0.000561077	17	TIAM1, DAAM2, FZD10, RNF213, PRICKLE1, SFRP1, FZD5, DAB2, CELSR1, FRZB, CCDC88C, FZD3, WNT5A, CTHRC1, MAGI2, FZD6, CELSR2
530	GO:0050922	BP	negative regulation of chemotaxis	0.00077548	17	TNFAIP6, PTPRO, ROBO1, SEMA5A, THBS1, SEMA6D, SEMA3C, ST6GAL1, WNT5A, SEMA3B, SLIT2, SEMA3D, SEMA3E, PADI2, CCN3, SEMA3A, GREM1
531	GO:0086001	BP	cardiac muscle cell action potential	0.00187079	17	KCNE4, ANK3, CACNA1G, SCN1B, FGF12, KCNH2, RNF207, SLMAP, SLC8A1, NEDD4L, SCN5A, PKP2, CACNA1D, KCND3, CACNB2, DMD, KCNE3
532	GO:0010827	BP	regulation of glucose transmembrane transport	0.00249795	17	SLC1A2, C3, FABP5, NR4A3, ENPP1, C1QTNF12, HK2, PRKCI, PID1, SLC25A27, OPN3, INPP5K, MEF2A, ACE, FGF21, EDN1, KLF15
533	GO:0003151	BP	outflow tract morphogenesis	0.00369534	17	ROBO1, VEGFA, GATA6, FOXC2, PRICKLE1, DHRS3, NRP2, SEMA3C, WNT5A, EDN1, MSX2, HEYL, HES1, LRP2, FGFR2, ELN, JAG1
534	GO:0048678	BP	response to axon injury	0.00530918	17	NTRK1, PCSK1, RGMA, CDK1, TNC, GAP43, JAK2, BNIP3, SOD2, FLRT3, KCNK2, IGF1R, KCNB1, NREP, MORN4, BCL2, NEFL
535	GO:0051591	BP	response to cAMP	0.00604324	17	CDO1, DUOX1, THBD, PTAFR, STAT1, FOS, GATA6, PER1, STC1, COL1A1, WNT10B, PTK2B, ASS1, INPP5K, AHR, AKAP6, INHBB
536	GO:0034340	BP	response to type I interferon	0.00907221	17	ZBP1, IRF7, IFI27, STAT1, ISG15, MX1, OAS3, IFIH1, STING1, OAS2, USP18, OAS1, CH25H, NLRC5, TRIM6, WNT5A, MMP12
537	GO:0048145	BP	regulation of fibroblast proliferation	0.00907221	17	CD74, PDGFD, CDC6, CCNA2, CCNB1, SOD2, EREG, SFRP1, PAWR, GAS6, S100A6, CTC1, PDGFC, WNT5A, BTC, PDGFB, ESR1
538	GO:0007044	BP	cell-substrate junction assembly	0.0162372	17	ACTN3, CDH11, VEGFA, S100A10, BCR, THBS1, SFRP1, EPB41L5, PTK2B, ITGA6, ITGA2, DUSP22, AJUBA, LAMA3, BCL2, WNT4, GREM1
539	GO:0014909	BP	smooth muscle cell migration	0.0174485	17	POSTN, PDGFD, HAS2, PLAT, NR4A3, SEMA6D, LPAR1, PLAU, ITGA2, ACE, SLIT2, DOCK5, BCL2, SORL1, PDGFB, CCN3, FGF9
540	GO:0061326	BP	renal tubule development	0.0325064	17	STAT1, FGF1, KIF26B, VEGFA, IRX3, PRICKLE1, HOXD11, BCL2, GDNF, HEYL, LAMA5, ADAMTS16, HES1, WNT4, GREM1, NPNT, JAG1
541	GO:0090100	BP	positive regulation of transmembrane receptor protein serine/threonine kinase signaling pathway	0.0325064	17	HIPK2, JAK2, GATA6, ACVR2A, THBS1, KCP, CDKN1C, ACVR2B, DAB2, FERMT1, INHBA, MSX2, GDF6, HES1, NPNT, FGF9, TNXB
542	GO:0032760	BP	positive regulation of tumor necrosis factor production	0.03826	17	IL6, IL33, PTAFR, CYBB, OAS3, IFIH1, OAS2, RIGI, TLR3, JAK2, OAS1, NOD1, THBS1, AKAP12, FZD5, WNT5A, MIR27B
543	GO:0002444	BP	myeloid leukocyte mediated immunity	0.0495073	17	IL13RA2, IL6, PTGDR, CXCL6, PTAFR, C3, IL4R, ADORA2B, RIGI, PLA2G3, NR4A3, BCR, SCNN1B, GRP, S100A13, ACE, ANXA3
544	GO:0042116	BP	macrophage activation	0.0495073	17	IL6, IL33, CD74, IL31RA, CTSC, IL4R, PLA2G4A, PLA2G3, TLR3, JAK2, ZC3H12A, IFI35, NMI, THBS1, C5AR1, WNT5A, DYSF
545	GO:1903557	BP	positive regulation of tumor necrosis factor superfamily cytokine production	0.0495073	17	IL6, IL33, PTAFR, CYBB, OAS3, IFIH1, OAS2, RIGI, TLR3, JAK2, OAS1, NOD1, THBS1, AKAP12, FZD5, WNT5A, MIR27B
546	GO:0033260	BP	nuclear DNA replication	2.37593e-06	16	CDC45, MCM3, CDT1, MCM2, FEN1, BRCA2, RTEL1, MCM4, PCNA, TK1, TIPIN, LIG1, MCM6, DNA2, DBF4B, CDC7
547	GO:0007062	BP	sister chromatid cohesion	0.000375855	16	ESPL1, BUB1B, DSCC1, CDCA5, CDC20, PLK1, SGO1, BUB1, KIF22, ESCO2, FEN1, HASPIN, SGO2, SMC1B, RAD51C, AXIN2
548	GO:0001961	BP	positive regulation of cytokine-mediated signaling pathway	0.000438666	16	CD74, IL7, ZBP1, IRF7, STING1, PARP9, CSF1, IL1R1, NLRC5, PARP14, GAS6, TRIM6, WNT5A, CASP1, EDN1, MMP12
549	GO:1902750	BP	negative regulation of cell cycle G2/M phase transition	0.0022034	16	CDC6, ORC1, CDK1, MIIP, CLSPN, DTL, AURKB, TICRR, PLK1, PKMYT1, NABP1, BARD1, BRCA1, CHEK1, TOPBP1, FOXN3
550	GO:0032481	BP	positive regulation of type I interferon production	0.00291747	16	IRF7, STAT1, ISG15, ARRDC4, OAS3, IFIH1, STING1, OAS2, IRF1, RIGI, TLR3, OAS1, GAPDH, TRAF3IP3, HMGB2, MMP12
551	GO:0071260	BP	cellular response to mechanical stimulus	0.00291747	16	IL33, PTGS2, TNFSF14, IRF1, SLC2A1, TLR3, BNIP3, CD40, CHEK1, TMEM150C, COL1A1, IGF1R, ITGA2, ANKRD1, F11R, CASP1
552	GO:1901292	BP	nucleoside phosphate catabolic process	0.0163201	16	PDE1A, NT5E, PDE4C, UPP1, PDE4B, ENTPD3, PDE7B, UPB1, ENPP1, ADA, GDA, PDE4D, NUDT7, NUDT12, PDE5A, AMPD3
553	GO:0043406	BP	positive regulation of MAP kinase activity	0.0176483	16	NTF3, PDGFD, FGF1, ROBO1, VEGFA, CD40, FZD10, THBS1, EZH2, GHR, PDGFC, WNT5A, EDN1, PDGFB, ADRA2A, FGF18
554	GO:0046849	BP	bone remodeling	0.0193621	16	S1PR1, IL6, IL7, TNFRSF11B, TFRC, UBASH3B, SFRP1, PTK2B, NOX4, RAB3D, PDK4, CTSK, MITF, CTHRC1, DOCK5, GREM1
555	GO:0007589	BP	body fluid secretion	0.0212653	16	CDO1, OAS2, VDR, SLC4A9, APLN, VEGFA, ADA, HK2, PRICKLE1, SCNN1B, NPR1, OXTR, ADORA1, EDN1, CELSR2, PRLR
556	GO:2000106	BP	regulation of leukocyte apoptotic process	0.0270553	16	IDO1, CD274, KITLG, CXCL12, CD74, IRF7, AURKB, GPAM, ADA, BCL3, GAS6, TSC22D3, ST6GAL1, WNT5A, BCL2, HCLS1
557	GO:0002275	BP	myeloid cell activation involved in immune response	0.039687	16	IL13RA2, IL33, PTGDR, PTAFR, IL4R, ADORA2B, PLA2G3, NR4A3, IFI35, NMI, BCR, SCNN1B, GRP, S100A13, ANXA3, DYSF
558	GO:0072080	BP	nephron tubule development	0.0458024	16	STAT1, FGF1, KIF26B, VEGFA, IRX3, HOXD11, BCL2, GDNF, HEYL, LAMA5, ADAMTS16, HES1, WNT4, GREM1, NPNT, JAG1
559	GO:0006636	BP	unsaturated fatty acid biosynthetic process	0.000324505	15	ALOX15, CD74, PTGS2, SCD, FADS2, FABP5, PLA2G4A, PLA2G3, PTGS1, FADS1, ELOVL6, ELOVL4, ELOVL7, ELOVL3, EDN1
560	GO:0045005	BP	DNA-templated DNA replication maintenance of fidelity	0.000675214	15	POLE, TRAIP, BRCA2, TIMELESS, RTEL1, BARD1, BRCA1, GEN1, PCNA, POLD1, TIPIN, MMS22L, DNA2, TONSL, ZNF365
561	GO:0007080	BP	mitotic metaphase chromosome alignment	0.00080636	15	KIF2C, CDCA8, CDCA5, AURKB, KIF14, KIF22, KIFC1, CDT1, NDC80, CCNB1, NUF2, MIS12, INCENP, SPDL1, BIRC5
562	GO:0051785	BP	positive regulation of nuclear division	0.00133225	15	TGFA, PIWIL2, ESPL1, DLGAP5, AURKA, CDC20, NUSAP1, EREG, WNT5A, BTC, EDN1, MSX2, PDGFB, CD28, WNT4
563	GO:0006940	BP	regulation of smooth muscle contraction	0.00158609	15	P2RX1, PTGS2, KCNB2, PTAFR, ADORA2B, GUCY1A1, ADA, RGS2, TACR2, ITGA2, DOCK5, OXTR, EDN1, ADRA2A, NPNT
564	GO:0010972	BP	negative regulation of G2/M transition of mitotic cell cycle	0.0040064	15	CDC6, ORC1, CDK1, MIIP, CLSPN, DTL, AURKB, TICRR, PLK1, NABP1, BARD1, BRCA1, CHEK1, TOPBP1, FOXN3
565	GO:0032835	BP	glomerulus development	0.00519979	15	PDGFD, PTPRO, EDNRB, RET, FOXC2, IL6R, MAGI2, BCL2, HEYL, PDGFB, COL4A4, KLF15, HES1, COL4A3, JAG1
566	GO:0050918	BP	positive chemotaxis	0.00519979	15	CXCL12, S1PR1, NTF3, FGF7, VEGFA, SEMA5A, IL16, HMGB2, ITGA2, CDH13, WNT5A, S100A4, GDNF, PDGFB, GPNMB
567	GO:0046635	BP	positive regulation of alpha-beta T cell activation	0.00752808	15	SOCS1, HLA-DRA, RUNX1, MALT1, NFKBIZ, IL4R, IL12A, JAK2, ADA, CD81, SOCS5, CARD11, ZBTB16, CD28, CD83
568	GO:0042509	BP	regulation of tyrosine phosphorylation of STAT protein	0.0145076	15	SOCS1, IL6, IL31RA, IL15, PARP9, IL12A, JAK2, CD40, IL6ST, SOCS3, PARP14, GHR, IL6R, HES1, HCLS1
569	GO:0055117	BP	regulation of cardiac muscle contraction	0.0145076	15	PDE4B, TMEM38B, ZC3H12A, PDE4D, RGS2, STC1, RNF207, PDE5A, SLC8A1, SCN5A, EHD3, PKP2, ADORA1, DMD, ADRA1B
570	GO:2000514	BP	regulation of CD4-positive, alpha-beta T cell activation	0.0145076	15	CD274, SOCS1, HLA-DRA, IL2RA, LOXL3, RUNX1, MALT1, NFKBIZ, IL4R, ZC3H12A, CD81, SOCS5, CARD11, CD28, CD83
571	GO:0002720	BP	positive regulation of cytokine production involved in immune response	0.0194466	15	IL6, CD74, MALT1, B2M, RIGI, TLR3, GPRC5B, NR4A3, NOD1, IL1R1, RSAD2, CD81, FZD5, TRIM6, WNT5A
572	GO:0006970	BP	response to osmotic stress	0.0194466	15	PTGS2, SLC4A11, SERPINB6, SLC2A1, TLR3, MAPK13, TSC22D3, PKN1, SCN2A, PTK2B, KCNMA1, ITGA2, SLC25A23, CASP1, EFHD1
573	GO:0007260	BP	tyrosine phosphorylation of STAT protein	0.0213037	15	SOCS1, IL6, IL31RA, IL15, PARP9, IL12A, JAK2, CD40, IL6ST, SOCS3, PARP14, GHR, IL6R, HES1, HCLS1
574	GO:0060337	BP	type I interferon-mediated signaling pathway	0.0213037	15	ZBP1, IRF7, IFI27, STAT1, ISG15, OAS3, IFIH1, STING1, OAS2, USP18, OAS1, NLRC5, TRIM6, WNT5A, MMP12
575	GO:0071357	BP	cellular response to type I interferon	0.0233626	15	ZBP1, IRF7, IFI27, STAT1, ISG15, OAS3, IFIH1, STING1, OAS2, USP18, OAS1, NLRC5, TRIM6, WNT5A, MMP12
576	GO:0048041	BP	focal adhesion assembly	0.0277592	15	ACTN3, CDH11, VEGFA, S100A10, BCR, THBS1, SFRP1, EPB41L5, PTK2B, ITGA2, DUSP22, AJUBA, BCL2, WNT4, GREM1
577	GO:0044774	BP	mitotic DNA integrity checkpoint signaling	0.0324672	15	CDC6, ORC1, CDK1, CLSPN, DTL, GTSE1, TICRR, PLK1, CHEK2, BRCA1, CHEK1, TIPIN, TOPBP1, FOXN3, PLK2
578	GO:0014910	BP	regulation of smooth muscle cell migration	0.0387779	15	POSTN, PDGFD, HAS2, NR4A3, SEMA6D, LPAR1, PLAU, ITGA2, ACE, SLIT2, DOCK5, BCL2, SORL1, PDGFB, FGF9
579	GO:0002312	BP	B cell activation involved in immune response	0.0417245	15	IRF8, IL6, EXO1, TFRC, NFKBIZ, CD40, TNFSF13, PARP3, ADA, BCL3, EXOSC6, PTK2B, LFNG, DOCK11, CD28
580	GO:0001843	BP	neural tube closure	0.044375	15	RGMA, SPINT1, KIF20B, STIL, LMO4, PRICKLE1, SFRP1, CELSR1, SPINT2, FZD3, SALL4, WNT5A, CTHRC1, FZD6, LRP2
581	GO:0060606	BP	tube closure	0.0481871	15	RGMA, SPINT1, KIF20B, STIL, LMO4, PRICKLE1, SFRP1, CELSR1, SPINT2, FZD3, SALL4, WNT5A, CTHRC1, FZD6, LRP2
582	GO:0032467	BP	positive regulation of cytokinesis	0.000387087	14	CDC6, CDCA8, CDC25B, AURKB, KIF14, KIF23, RACGAP1, KIF20B, INCENP, ECT2, BIRC5, CIT, SVIL, IGF1R
583	GO:0042311	BP	vasodilation	0.000387087	14	EDNRB, ADORA2A, ADORA2B, GUCY1A1, ITGA1, VSTM4, SOD2, RGS2, ADRB3, KCNMA1, ADORA1, KNG1, KCNMB1, ADRA2A
584	GO:0050919	BP	negative chemotaxis	0.000387087	14	NRG1, APOA1, ROBO1, SEMA5A, SEMA6D, FLRT3, NRP2, SEMA3C, WNT5A, SEMA3B, SLIT2, SEMA3D, SEMA3E, SEMA3A
585	GO:0032964	BP	collagen biosynthetic process	0.000479526	14	IL6, CIITA, RUNX1, ADAMTS3, PCOLCE, CREB3L1, TRAM2, CBX8, P3H3, RCN3, COL1A1, ITGA2, INHBA, WNT4
586	GO:0048146	BP	positive regulation of fibroblast proliferation	0.00121577	14	CD74, PDGFD, CDC6, CCNA2, CCNB1, EREG, GAS6, S100A6, CTC1, PDGFC, WNT5A, BTC, PDGFB, ESR1
587	GO:0001755	BP	neural crest cell migration	0.00343944	14	KITLG, EDNRB, SEMA5A, RET, SEMA6D, NRP2, SEMA3C, SEMA3B, GDNF, SEMA3D, EDN1, SEMA3E, LAMA5, SEMA3A
588	GO:0032608	BP	interferon-beta production	0.00343944	14	IRF7, ISG15, ARRDC4, OAS3, IFIH1, STING1, OAS2, TRAIP, IRF1, RIGI, TLR3, OAS1, NMI, HMGB2
589	GO:0032648	BP	regulation of interferon-beta production	0.00343944	14	IRF7, ISG15, ARRDC4, OAS3, IFIH1, STING1, OAS2, TRAIP, IRF1, RIGI, TLR3, OAS1, NMI, HMGB2
590	GO:2000107	BP	negative regulation of leukocyte apoptotic process	0.00343944	14	IDO1, KITLG, CXCL12, CD74, IRF7, AURKB, GPAM, ADA, BCL3, GAS6, TSC22D3, ST6GAL1, BCL2, HCLS1
591	GO:0090497	BP	mesenchymal cell migration	0.00466185	14	KITLG, EDNRB, SEMA5A, RET, SEMA6D, NRP2, SEMA3C, SEMA3B, GDNF, SEMA3D, EDN1, SEMA3E, LAMA5, SEMA3A
592	GO:0051965	BP	positive regulation of synapse assembly	0.00616976	14	NTRK1, CLSTN3, FLRT3, PTPRD, CBLN2, SLITRK2, LRRTM1, NLGN1, SLITRK4, BDNF, OXTR, CLSTN2, ST8SIA2, LRRN1
593	GO:0031100	BP	animal organ regeneration	0.00697568	14	CXCL12, IL6, CDK1, AURKA, CCNA2, UCP2, NR4A3, PCNA, EZH2, IGF2R, GAS6, RGN, ACE, ANXA3
594	GO:2000573	BP	positive regulation of DNA biosynthetic process	0.0126589	14	CHTF18, DSCC1, AURKB, CCNA2, NEK2, PCNA, RFC3, RFC2, PTK2B, NOX4, PARM1, PDGFB, FGFR4, GREM1
595	GO:0030514	BP	negative regulation of BMP signaling pathway	0.0142392	14	CHRDL2, TNFAIP6, HIPK2, SFRP1, SOSTDC1, CRIM1, CHRDL1, GPR155, CER1, BAMBI, WNT5A, SORL1, LRP2, GREM1
596	GO:0048002	BP	antigen processing and presentation of peptide antigen	0.0159275	14	HLA-DRA, CD74, HLA-DMB, B2M, TAP2, ERAP1, TAP1, MARCHF8, ERAP2, TAPBP, HLA-DMA, PDIA3, ACE, MFSD6
597	GO:0060411	BP	cardiac septum morphogenesis	0.0174485	14	ROBO1, FGFRL1, GATA6, DHRS3, NRP2, SEMA3C, WNT5A, SLIT2, MSX2, HEYL, HES1, LRP2, FGFR2, JAG1
598	GO:0061035	BP	regulation of cartilage development	0.0174485	14	SCIN, ADAMTS12, LOXL2, SNAI2, RUNX2, FRZB, CTSK, ZBTB16, WNT5A, AXIN2, GDF6, SOX6, GREM1, FGF18
599	GO:0050818	BP	regulation of coagulation	0.0193549	14	SERPING1, THBD, HPSE, PROCR, PLAT, UBASH3B, F12, SERPINB2, THBS1, PLAU, ENPP4, EDN1, KNG1, PDGFB
600	GO:0045669	BP	positive regulation of osteoblast differentiation	0.0213037	14	IL6, FBXO5, ACVR2A, IL6ST, TENT5A, WNT10B, RUNX2, ACVR2B, IL6R, CTHRC1, MSX2, WNT4, NPNT, JAG1
601	GO:0002260	BP	lymphocyte homeostasis	0.0281713	14	CD74, IL2RA, AIM2, TNFSF13B, GPAM, CCNB2, TNFSF14, SPNS2, ADA, TSC22D3, PKN1, SLC40A1, DOCK11, BCL2
602	GO:0046323	BP	glucose import	0.0281713	14	SLC1A2, SLC2A1, ENPP1, C1QTNF12, HK2, PRKCI, PID1, SLC25A27, OPN3, MEF2A, ACE, SORT1, FGF21, KLF15
603	GO:0009166	BP	nucleotide catabolic process	0.0310965	14	PDE1A, NT5E, PDE4C, UPP1, PDE4B, PDE7B, UPB1, ADA, GDA, PDE4D, NUDT7, NUDT12, PDE5A, AMPD3
604	GO:0072088	BP	nephron epithelium morphogenesis	0.0332367	14	STAT1, FGF1, KIF26B, VEGFA, IRX3, HOXD11, BCL2, GDNF, LAMA5, ADAMTS16, HES1, WNT4, GREM1, NPNT
605	GO:0051899	BP	membrane depolarization	0.0368705	14	ANK3, ADORA2A, CACNA1G, SCN1B, DCN, KCNH2, SLMAP, SLC8A1, NEDD4L, SCN5A, BCL2, EDN1, CACNA1D, CACNB2
606	GO:0072028	BP	nephron morphogenesis	0.0396075	14	STAT1, FGF1, KIF26B, VEGFA, IRX3, HOXD11, BCL2, GDNF, LAMA5, ADAMTS16, HES1, WNT4, GREM1, NPNT
607	GO:0070227	BP	lymphocyte apoptotic process	0.0431676	14	IDO1, CD274, CD74, IL2RA, AURKB, GPAM, CHEK2, NFKBIZ, ADA, BCL3, TSC22D3, PKN1, WNT5A, BCL2
608	GO:0042310	BP	vasoconstriction	0.0464366	14	P2RX1, PTGS2, EDNRB, KEL, HRH1, SCNN1B, SLC8A1, ACE, DOCK5, OXTR, AGTR1, EDN1, ADRA2A, ADRA1B
609	GO:0051279	BP	regulation of release of sequestered calcium ion into cytosol	0.0464366	14	CXCL9, CXCL11, JPH1, TMEM38B, UBASH3B, PDE4D, CASQ1, PTK2B, SLC8A1, AKAP6, LHCGR, JPH2, DMD, CEMIP
610	GO:0050871	BP	positive regulation of B cell activation	0.0497877	14	IL6, CD74, IL7, TNFSF13B, TFRC, CD40, TNFSF13, ADA, CD81, EXOSC6, CARD11, BCL2, CD28, PRLR
611	GO:0034508	BP	centromere complex assembly	1.31298e-05	13	HJURP, MIS18A, DLGAP5, CENPI, CENPT, CENPA, CENPN, CENPF, MIS12, CENPO, KNTC1, CENPW, CENPH
612	GO:0009261	BP	ribonucleotide catabolic process	0.00276261	13	PDE1A, NT5E, PDE4C, UPP1, PDE4B, PDE7B, UPB1, ADA, GDA, PDE4D, NUDT7, PDE5A, AMPD3
613	GO:0044818	BP	mitotic G2/M transition checkpoint	0.0039528	13	CDC6, ORC1, CDK1, CLSPN, DTL, TICRR, PLK1, NABP1, BARD1, BRCA1, CHEK1, TOPBP1, FOXN3
614	GO:0086002	BP	cardiac muscle cell action potential involved in contraction	0.0039528	13	KCNE4, CACNA1G, SCN1B, FGF12, KCNH2, RNF207, NEDD4L, SCN5A, PKP2, CACNA1D, KCND3, CACNB2, KCNE3
615	GO:0070542	BP	response to fatty acid	0.00621032	13	PCSK1, PTGS2, PTAFR, SCD, UCP2, ZC3H12A, ACSL1, PID1, ASS1, PDK4, DGAT2, EDN1, HES1
616	GO:0010718	BP	positive regulation of epithelial to mesenchymal transition	0.00927943	13	IL6, TIAM1, SNAI1, TCF7L2, LOXL2, ZNF703, EZH2, COL1A1, DAB2, BAMBI, AXIN2, TNXB, JAG1
617	GO:0060135	BP	maternal process involved in female pregnancy	0.00927943	13	PTGS2, CYP27B1, VDR, RGS2, EPOR, STC1, TPPP3, AR, PGR, TCF23, ITGA3, WNT4, ESR1
618	GO:0072523	BP	purine-containing compound catabolic process	0.00927943	13	PDE1A, NT5E, PDE4C, PDE4B, PDE7B, ADA, GDA, PDE4D, ENPP4, NUDT7, NUDT12, PDE5A, AMPD3
619	GO:0030888	BP	regulation of B cell proliferation	0.018845	13	CD74, IL7, TNFSF13B, TFRC, CD40, ADA, CD81, PAWR, PKN1, CARD11, BCL2, AHR, PRLR
620	GO:1905330	BP	regulation of morphogenesis of an epithelium	0.018845	13	FGF1, FGF7, VEGFA, ADAMTS12, SFRP1, SNAI2, AR, RNF207, WNT5A, GDNF, WNT4, GREM1, ESR1
621	GO:0042531	BP	positive regulation of tyrosine phosphorylation of STAT protein	0.021075	13	IL6, IL31RA, IL15, PARP9, IL12A, JAK2, CD40, IL6ST, PARP14, GHR, IL6R, HES1, HCLS1
622	GO:0051445	BP	regulation of meiotic cell cycle	0.021075	13	PIWIL2, CDC25B, CDC20, TRIP13, PKMYT1, FBXO5, ASPM, TTK, CDC25C, LFNG, WNT5A, MSX2, WNT4
623	GO:0048645	BP	animal organ formation	0.0231879	13	FGF1, ROBO1, GATA6, PIM1, AR, GATA5, HOXC11, WNT5A, AXIN2, GDNF, HES1, LRP2, FGFR2
624	GO:0030193	BP	regulation of blood coagulation	0.0256713	13	SERPING1, THBD, HPSE, PLAT, UBASH3B, F12, SERPINB2, THBS1, PLAU, ENPP4, EDN1, KNG1, PDGFB
625	GO:0035825	BP	homologous recombination	0.0256713	13	UHRF1, TOP2A, TRIP13, MND1, RAD54L, BRIP1, BARD1, BRCA1, RAD51C, TOPBP1, ANKLE1, PSMC3IP, HFM1
626	GO:0001736	BP	establishment of planar polarity	0.0311121	13	TIAM1, SAPCD2, PRICKLE1, SFRP1, NPHP1, DAB2, CELSR1, FZD3, WNT5A, CTHRC1, MAGI2, FZD6, CELSR2
627	GO:0007164	BP	establishment of tissue polarity	0.0311121	13	TIAM1, SAPCD2, PRICKLE1, SFRP1, NPHP1, DAB2, CELSR1, FZD3, WNT5A, CTHRC1, MAGI2, FZD6, CELSR2
628	GO:1900046	BP	regulation of hemostasis	0.0311121	13	SERPING1, THBD, HPSE, PLAT, UBASH3B, F12, SERPINB2, THBS1, PLAU, ENPP4, EDN1, KNG1, PDGFB
629	GO:0030239	BP	myofibril assembly	0.0336728	13	KRT8, TNNT1, PGM5, CASQ1, OBSCN, NEBL, ANKRD1, MEF2A, ACTA1, TMOD1, MYH11, EDN1, FHOD3
630	GO:0042698	BP	ovulation cycle	0.0336728	13	CA12, TNFAIP6, HAS2, PCNA, EREG, SGPL1, IGF1R, PGR, INHBA, SLIT2, OXTR, LHCGR, ESR1
631	GO:0055002	BP	striated muscle cell development	0.0406245	13	KRT8, TNNT1, PGM5, CASQ1, OBSCN, NEBL, ANKRD1, MEF2A, ACTA1, TMOD1, MYH11, EDN1, FHOD3
632	GO:0061045	BP	negative regulation of wound healing	0.0479937	13	SERPING1, THBD, PLAT, UBASH3B, F12, SERPINB2, THBS1, PLAU, WFDC1, EDN1, KNG1, PDGFB, WNT4
633	GO:0051988	BP	regulation of attachment of spindle microtubules to kinetochore	9.54196e-07	12	CDCA8, AURKB, CCNB1, RACGAP1, SPAG5, NEK2, INCENP, ECT2, KNSTRN, BIRC5, KNTC1, ZWILCH
634	GO:0051984	BP	positive regulation of chromosome segregation	2.43119e-05	12	CDC6, CDK1, CDCA8, AURKB, NCAPH, CCNB1, INCENP, NCAPG2, NCAPD2, NCAPG, BIRC5, SMC4
635	GO:1905820	BP	positive regulation of chromosome separation	5.41813e-05	12	ESPL1, CDCA8, DLGAP5, CDC20, AURKB, NCAPH, INCENP, NCAPG2, NCAPD2, NCAPG, BIRC5, SMC4
636	GO:1902751	BP	positive regulation of cell cycle G2/M phase transition	0.000145162	12	DYRK3, CDK1, CDC25B, DTL, CCNB1, FBXO5, CDC25C, RAD51C, DBF4B, CDC7, RRM1, WNT10B
637	GO:0007143	BP	female meiotic nuclear division	0.000696928	12	MASTL, CDC25B, TOP2A, AURKA, TRIP13, NCAPH, CCNB2, PLK1, NDC80, FBXO5, TTK, EREG
638	GO:0048846	BP	axon extension involved in axon guidance	0.000696928	12	CXCL12, VEGFA, SEMA5A, SEMA6D, NRP2, SEMA3C, WNT5A, SEMA3B, SLIT2, SEMA3D, SEMA3E, SEMA3A
639	GO:1902284	BP	neuron projection extension involved in neuron projection guidance	0.000696928	12	CXCL12, VEGFA, SEMA5A, SEMA6D, NRP2, SEMA3C, WNT5A, SEMA3B, SLIT2, SEMA3D, SEMA3E, SEMA3A
640	GO:0032728	BP	positive regulation of interferon-beta production	0.00108666	12	IRF7, ISG15, ARRDC4, OAS3, IFIH1, STING1, OAS2, IRF1, RIGI, TLR3, OAS1, HMGB2
641	GO:0071459	BP	protein localization to chromosome, centromeric region	0.00108666	12	MTBP, CDK1, BUB1B, AURKB, CENPA, TTK, HASPIN, KNL1, CENPQ, SPDL1, KNTC1, ZWILCH
642	GO:0071526	BP	semaphorin-plexin signaling pathway	0.00254256	12	SEMA5A, SEMA6D, NRP2, SEMA3C, PLXNA2, SEMA3B, GDNF, SEMA3D, EDN1, SEMA3E, NCAM1, SEMA3A
643	GO:1901976	BP	regulation of cell cycle checkpoint	0.00369534	12	CDCA8, AURKB, NDC80, CCNB1, KNL1, BRCA2, XRCC3, INCENP, BARD1, BRCA1, GEN1, BIRC5
644	GO:0003044	BP	regulation of systemic arterial blood pressure mediated by a chemical signal	0.00445267	12	SLC2A5, EDNRB, PCSK5, PDE4D, SOD2, ADRB3, CTSZ, ACE, OXTR, AGTR1, EDN1, ADRA1B
645	GO:0031670	BP	cellular response to nutrient	0.00519345	12	POSTN, CYP27B1, TNC, VDR, BRIP1, PIM1, SFRP1, COL1A1, GAS6, SNAI2, KANK2, PLD1
646	GO:0042551	BP	neuron maturation	0.00519345	12	EDNRB, C3, NR4A2, RET, SCLT1, C1QL1, CDKN1C, B4GALT6, KCNB1, BCL2, PICK1, BCL11A
647	GO:0031297	BP	replication fork processing	0.00616976	12	TRAIP, BRCA2, RTEL1, BARD1, BRCA1, GEN1, PCNA, TIPIN, MMS22L, DNA2, TONSL, ZNF365
648	GO:0050819	BP	negative regulation of coagulation	0.00935737	12	SERPING1, THBD, PROCR, PLAT, UBASH3B, F12, SERPINB2, THBS1, PLAU, EDN1, KNG1, PDGFB
649	GO:0090175	BP	regulation of establishment of planar polarity	0.0109603	12	TIAM1, SAPCD2, PRICKLE1, SFRP1, DAB2, CELSR1, FZD3, WNT5A, CTHRC1, MAGI2, FZD6, CELSR2
650	GO:0006195	BP	purine nucleotide catabolic process	0.0124346	12	PDE1A, NT5E, PDE4C, PDE4B, PDE7B, ADA, GDA, PDE4D, NUDT7, NUDT12, PDE5A, AMPD3
651	GO:0061005	BP	cell differentiation involved in kidney development	0.0178107	12	PTPRO, STAT1, EDNRB, FOXC2, MAGI2, GDNF, PDGFB, KLF15, HES1, WNT4, GREM1, JAG1
652	GO:0031638	BP	zymogen activation	0.0223604	12	THBD, RUNX1, C1R, PLAT, S100A10, F12, ENO1, THBS1, CTSZ, PLAU, MASP1, PERP
653	GO:0045620	BP	negative regulation of lymphocyte differentiation	0.02498	12	SOCS1, CD74, LOXL3, RUNX1, IRF1, IL4R, ZC3H12A, SFRP1, SOCS5, ID2, INHBA, DTX1
654	GO:0046324	BP	regulation of glucose import	0.02498	12	SLC1A2, ENPP1, C1QTNF12, HK2, PRKCI, PID1, SLC25A27, OPN3, MEF2A, ACE, FGF21, KLF15
655	GO:0003179	BP	heart valve morphogenesis	0.0277592	12	CDH11, SNAI1, ROBO1, FGFRL1, ADAMTS9, SNAI2, GATA5, AXIN2, SLIT2, HEYL, ELN, JAG1
656	GO:0045599	BP	negative regulation of fat cell differentiation	0.0277592	12	IL6, ENPP1, SOD2, WNT10B, ID4, WNT5A, RUNX1T1, MMP11, SORT1, MSX2, MIR27B, JAG1
657	GO:0048599	BP	oocyte development	0.0277592	12	CDC25B, AURKA, TRIP13, FBXO5, BRCA2, EREG, PTK2B, PDE5A, BCL2, EDN1, WNT4, INHBB
658	GO:0009994	BP	oocyte differentiation	0.0411933	12	CDC25B, AURKA, TRIP13, FBXO5, BRCA2, EREG, PTK2B, PDE5A, BCL2, EDN1, WNT4, INHBB
659	GO:0015909	BP	long-chain fatty acid transport	0.0490905	12	SLC2A1, FABP5, MFSD2A, PLA2G4A, PLA2G3, FABP3, ACSL1, THBS1, SLC27A6, ACE, LHCGR, PLA2G5
660	GO:0060675	BP	ureteric bud morphogenesis	0.0490905	12	FGF1, KIF26B, VEGFA, HOXD11, BCL2, GDNF, LAMA5, ADAMTS16, HES1, WNT4, GREM1, NPNT
661	GO:0070301	BP	cellular response to hydrogen peroxide	0.0490905	12	IL6, TXN, PDGFD, CDK1, BNIP3, ECT2, PCNA, EZH2, MAPK13, CBX8, TRPA1, EDN1
662	GO:0051383	BP	kinetochore organization	1.0752e-05	11	DLGAP5, NDC80, CENPT, CENPA, NUF2, CENPF, MIS12, KNTC1, CENPW, SMC4, CENPH
663	GO:0010971	BP	positive regulation of G2/M transition of mitotic cell cycle	0.000275376	11	CDK1, CDC25B, DTL, CCNB1, FBXO5, CDC25C, RAD51C, DBF4B, CDC7, RRM1, WNT10B
664	GO:0071295	BP	cellular response to vitamin	0.000375855	11	POSTN, CYP27B1, TNC, VDR, BRIP1, PIM1, SFRP1, COL1A1, GAS6, SNAI2, KANK2
665	GO:0045840	BP	positive regulation of mitotic nuclear division	0.00798508	11	TGFA, ESPL1, DLGAP5, AURKA, CDC20, NUSAP1, EREG, BTC, EDN1, PDGFB, CD28
666	GO:0050691	BP	regulation of defense response to virus by host	0.00798508	11	TRIM22, AIM2, STAT1, IL15, STING1, PARP9, RIGI, DTX3L, ZC3H12A, TRIM6, MMP12
667	GO:0060338	BP	regulation of type I interferon-mediated signaling pathway	0.00798508	11	ZBP1, IRF7, ISG15, OAS3, STING1, USP18, OAS1, NLRC5, TRIM6, WNT5A, MMP12
668	GO:0009154	BP	purine ribonucleotide catabolic process	0.00929348	11	PDE1A, NT5E, PDE4C, PDE4B, PDE7B, ADA, GDA, PDE4D, NUDT7, PDE5A, AMPD3
669	GO:0014075	BP	response to amine	0.0125497	11	CDK1, ADORA2A, NR4A2, JAK2, NR4A1, RGS2, ASS1, ITGA2, RGS7, OXTR, EDN1
670	GO:0030261	BP	chromosome condensation	0.0125497	11	CDK1, TOP2A, CDCA5, ERN2, NCAPH, PLK1, NUSAP1, NCAPG2, NCAPD2, NCAPG, SMC4
671	GO:0045933	BP	positive regulation of muscle contraction	0.0125497	11	PTGS2, ACTN3, PTAFR, ADA, ENO1, RGS2, TACR2, ITGA2, OXTR, EDN1, NPNT
672	GO:0030195	BP	negative regulation of blood coagulation	0.0143542	11	SERPING1, THBD, PLAT, UBASH3B, F12, SERPINB2, THBS1, PLAU, EDN1, KNG1, PDGFB
673	GO:0070509	BP	calcium ion import	0.0143542	11	CXCL12, CACNA1G, STC1, ORAI1, SLC8A1, ACE, CACNA1D, PDGFB, CACNB2, SLC24A2, HES1
674	GO:0014911	BP	positive regulation of smooth muscle cell migration	0.0165756	11	POSTN, PDGFD, HAS2, NR4A3, SEMA6D, LPAR1, ITGA2, DOCK5, BCL2, PDGFB, FGF9
675	GO:0060071	BP	Wnt signaling pathway, planar cell polarity pathway	0.0165756	11	TIAM1, PRICKLE1, SFRP1, DAB2, CELSR1, FZD3, WNT5A, CTHRC1, MAGI2, FZD6, CELSR2
676	GO:1900047	BP	negative regulation of hemostasis	0.0165756	11	SERPING1, THBD, PLAT, UBASH3B, F12, SERPINB2, THBS1, PLAU, EDN1, KNG1, PDGFB
677	GO:0060688	BP	regulation of morphogenesis of a branching structure	0.0236461	11	FGF7, VEGFA, SFRP1, SNAI2, AR, WNT5A, GDNF, BCL11A, FGFR2, GREM1, ESR1
678	GO:0099172	BP	presynapse organization	0.0236461	11	CLSTN3, MDGA1, PTPRD, NTNG2, C5AR1, CBLN2, SLITRK2, PCDH17, NLGN1, SLITRK4, WNT5A
679	GO:0032330	BP	regulation of chondrocyte differentiation	0.0265642	11	SCIN, ADAMTS12, LOXL2, SNAI2, RUNX2, ZBTB16, AXIN2, GDF6, SOX6, GREM1, FGF18
680	GO:0045778	BP	positive regulation of ossification	0.0265642	11	ACTN3, ISG15, VDR, ACVR2A, TENT5A, WNT10B, ACVR2B, SLC8A1, ZBTB16, WNT5A, WNT4
681	GO:0045071	BP	negative regulation of viral genome replication	0.0327797	11	OASL, BST2, ISG15, MX1, OAS3, IFIH1, OAS2, OAS1, RSAD2, TRIM6, INPP5K
682	GO:0048008	BP	platelet-derived growth factor receptor signaling pathway	0.0445914	11	PDGFRL, PDGFD, PLAT, VEGFA, JAK2, NR4A3, TXNIP, PTGIR, SGPL1, PDGFC, PDGFB
683	GO:0051932	BP	synaptic transmission, GABAergic	0.0445914	11	GABRB3, CNTNAP4, ADORA2A, GABRA5, CLSTN3, EZH2, NLGN1, SYN3, OXTR, ADORA1, PLCL1
684	GO:0043616	BP	keratinocyte proliferation	0.0492082	11	HAS2, NFKBIZ, VDR, FGF7, FST, EREG, SNAI2, FERMT1, CDH13, FGFR2, CDH3
685	GO:0046579	BP	positive regulation of Ras protein signal transduction	0.0492082	11	NTRK1, KITLG, APOA1, ROBO1, CSF1, MAPRE2, LPAR1, F11R, LPAR4, NGF, ARRB1
686	GO:0000076	BP	DNA replication checkpoint signaling	1.71372e-05	10	CDC6, CDC45, ORC1, CLSPN, TICRR, CDT1, TIMELESS, TIPIN, TOPBP1, DNA2
687	GO:0006268	BP	DNA unwinding involved in DNA replication	7.88339e-05	10	CDC45, RECQL4, MCM5, MCM3, MCM2, GINS2, MCM4, MCM6, MCM7, HMGA1
688	GO:0060603	BP	mammary gland duct morphogenesis	0.0011882	10	VDR, CSF1, SOSTDC1, AR, PGR, WNT5A, MSX2, FGFR2, WNT4, ESR1
689	GO:0033688	BP	regulation of osteoblast proliferation	0.0020514	10	TNN, HPSE, SFRP1, NPR3, IGF1R, CTHRC1, AXIN2, BCL2, FGFR2, GREM1
690	GO:0140058	BP	neuron projection arborization	0.00259225	10	SULT4A1, MFSD2A, PHACTR1, MOV10, NTNG2, ZNF365, NLGN1, WNT5A, SEMA3A, LRP2
691	GO:0031128	BP	developmental induction	0.00414149	10	FGF1, ROBO1, HIPK2, FZD5, AR, GATA5, HOXC11, WNT5A, GDNF, WNT4
692	GO:0035456	BP	response to interferon-beta	0.00414149	10	BST2, AIM2, XAF1, STAT1, STING1, IRF1, TLR3, OAS1, TRIM6, CAMK2A
693	GO:0048841	BP	regulation of axon extension involved in axon guidance	0.00414149	10	CXCL12, VEGFA, SEMA5A, SEMA6D, SEMA3C, WNT5A, SEMA3B, SEMA3D, SEMA3E, SEMA3A
694	GO:0110110	BP	positive regulation of animal organ morphogenesis	0.00508122	10	FGF1, ROBO1, CSF1, AR, GATA5, HOXC11, WNT5A, GDNF, EDN1, WNT4
695	GO:0010092	BP	specification of animal organ identity	0.00616976	10	FGF1, ROBO1, AR, GATA5, HOXC11, WNT5A, AXIN2, GDNF, LRP2, FGFR2
696	GO:0033687	BP	osteoblast proliferation	0.00616976	10	TNN, HPSE, SFRP1, NPR3, IGF1R, CTHRC1, AXIN2, BCL2, FGFR2, GREM1
697	GO:0033280	BP	response to vitamin D	0.0074043	10	PTGS2, CYP27B1, TNC, VDR, PIM1, STC1, SFRP1, SNAI2, KANK2, ALPL
698	GO:0051385	BP	response to mineralocorticoid	0.0074043	10	CYBB, FOS, MAOB, SGK1, SCNN1B, IGF1R, ACE, INHBA, EDN1, NEFL
699	GO:0003180	BP	aortic valve morphogenesis	0.00881029	10	CDH11, SNAI1, ROBO1, SNAI2, GATA5, AXIN2, SLIT2, HEYL, ELN, JAG1
700	GO:0086091	BP	regulation of heart rate by cardiac conduction	0.00881029	10	KCNE4, CACNA1G, SCN1B, KCNH2, SCN5A, PKP2, CACNA1D, KCND3, CACNB2, KCNE3
701	GO:0031952	BP	regulation of protein autophosphorylation	0.014327	10	PDGFD, ERRFI1, VEGFA, ENPP1, PDGFC, ACE, PDGFB, GPNMB, GREM1, PRLR
702	GO:0003176	BP	aortic valve development	0.0189838	10	CDH11, SNAI1, ROBO1, SNAI2, GATA5, AXIN2, SLIT2, HEYL, ELN, JAG1
703	GO:0010712	BP	regulation of collagen metabolic process	0.0189838	10	IL6, CIITA, CST3, RUNX1, CREB3L1, CBX8, ITGA2, INHBA, MFAP4, WNT4
704	GO:0060443	BP	mammary gland morphogenesis	0.0189838	10	VDR, CSF1, SOSTDC1, AR, PGR, WNT5A, MSX2, FGFR2, WNT4, ESR1
705	GO:2000516	BP	positive regulation of CD4-positive, alpha-beta T cell activation	0.0215728	10	SOCS1, HLA-DRA, MALT1, NFKBIZ, IL4R, CD81, SOCS5, CARD11, CD28, CD83
706	GO:0030890	BP	positive regulation of B cell proliferation	0.0248572	10	CD74, IL7, TNFSF13B, TFRC, CD40, ADA, CD81, CARD11, BCL2, PRLR
707	GO:0051602	BP	response to electrical stimulus	0.0248572	10	NTRK1, BTG2, NR4A1, SOD2, PRICKLE1, TACR2, AKAP12, PALM, FZD3, TRIM63
708	GO:0085029	BP	extracellular matrix assembly	0.0280279	10	HAS2, FKBP10, PRICKLE1, QSOX1, GAS6, MYH11, MIR27B, MFAP4, TNXB, ELN
709	GO:0035850	BP	epithelial cell differentiation involved in kidney development	0.0314625	10	PTPRO, STAT1, EDNRB, FOXC2, MAGI2, GDNF, PDGFB, KLF15, GREM1, JAG1
710	GO:0099054	BP	presynapse assembly	0.0314625	10	CLSTN3, MDGA1, PTPRD, NTNG2, CBLN2, SLITRK2, PCDH17, NLGN1, SLITRK4, WNT5A
711	GO:1905314	BP	semi-lunar valve development	0.0314625	10	CDH11, SNAI1, ROBO1, SNAI2, GATA5, AXIN2, SLIT2, HEYL, ELN, JAG1
712	GO:2001222	BP	regulation of neuron migration	0.035435	10	TNN, WDR62, KIF20B, PHACTR1, NTNG2, SHTN1, CAMK2A, UNC5D, SEMA3A, IGSF10
713	GO:2001259	BP	positive regulation of cation channel activity	0.0396075	10	ANK3, SCN1B, CASQ1, STAC, RNF207, LRRC38, EDN1, AKAP6, CACNB2, JPH2
714	GO:0006693	BP	prostaglandin metabolic process	0.0437584	10	CD74, PTGS2, HPGD, FABP5, PLA2G4A, PLA2G3, PTGS1, PTGR2, EDN1, PTGR1
715	GO:0001974	BP	blood vessel remodeling	0.0490905	10	CST3, EPAS1, BCR, FOXC2, NPR3, ACVR2B, SEMA3C, ACE, MIR27B, JAG1
716	GO:0006692	BP	prostanoid metabolic process	0.0490905	10	CD74, PTGS2, HPGD, FABP5, PLA2G4A, PLA2G3, PTGS1, PTGR2, EDN1, PTGR1
717	GO:0000727	BP	double-strand break repair via break-induced replication	2.06492e-06	9	CDC45, MCM5, MCM3, MCM2, GINS2, MCM4, MCM6, MCM7, CDC7
718	GO:0051231	BP	spindle elongation	1.32582e-05	9	CDCA8, AURKB, KIF4A, KIF23, RACGAP1, KIF11, PRC1, INCENP, BIRC5
719	GO:0034501	BP	protein localization to kinetochore	2.63227e-05	9	MTBP, CDK1, AURKB, TTK, KNL1, CENPQ, SPDL1, KNTC1, ZWILCH
720	GO:1903083	BP	protein localization to condensed chromosome	2.63227e-05	9	MTBP, CDK1, AURKB, TTK, KNL1, CENPQ, SPDL1, KNTC1, ZWILCH
721	GO:0051315	BP	attachment of mitotic spindle microtubules to kinetochore	0.000479526	9	KIF2C, CDCA8, AURKB, CDT1, NDC80, NUF2, MIS12, INCENP, BIRC5
722	GO:0090231	BP	regulation of spindle checkpoint	0.000479526	9	CDCA8, AURKB, NDC80, CCNB1, KNL1, XRCC3, INCENP, GEN1, BIRC5
723	GO:0090266	BP	regulation of mitotic cell cycle spindle assembly checkpoint	0.000479526	9	CDCA8, AURKB, NDC80, CCNB1, KNL1, XRCC3, INCENP, GEN1, BIRC5
724	GO:1903504	BP	regulation of mitotic spindle checkpoint	0.000479526	9	CDCA8, AURKB, NDC80, CCNB1, KNL1, XRCC3, INCENP, GEN1, BIRC5
725	GO:0098801	BP	regulation of renal system process	0.000691125	9	PTPRO, STC1, GAS6, INPP5K, NPR1, AGTR1, ADORA1, EDN1, PDGFB
726	GO:0045932	BP	negative regulation of muscle contraction	0.000967793	9	PTGS2, TNNT1, ADORA2B, ZC3H12A, GUCY1A1, RGS2, PDE5A, DOCK5, ADRA2A
727	GO:0099560	BP	synaptic membrane adhesion	0.00310459	9	LRRC4, FLRT3, MDGA1, PTPRD, NTNG2, SLITRK2, PCDH17, SPARCL1, ITGA3
728	GO:0086010	BP	membrane depolarization during action potential	0.00402843	9	ANK3, CACNA1G, SCN1B, KCNH2, SLMAP, SLC8A1, SCN5A, CACNA1D, CACNB2
729	GO:0003401	BP	axis elongation	0.00508122	9	FGF1, TNC, SPRY2, PRICKLE1, SFRP1, WNT5A, MAGI2, FGFR2, ESR1
730	GO:0002230	BP	positive regulation of defense response to virus by host	0.00933479	9	TRIM22, AIM2, STAT1, STING1, PARP9, RIGI, DTX3L, ZC3H12A, TRIM6
731	GO:0035590	BP	purinergic nucleotide receptor signaling pathway	0.00933479	9	P2RX1, PTAFR, ADORA2A, ADORA2B, ADA, P2RX5, GPR171, ADORA1, P2RY14
732	GO:0002474	BP	antigen processing and presentation of peptide antigen via MHC class I	0.0186674	9	B2M, TAP2, ERAP1, TAP1, ERAP2, TAPBP, PDIA3, ACE, MFSD6
733	GO:0071425	BP	hematopoietic stem cell proliferation	0.0186674	9	KITLG, RUNX1, BRCA2, PIM1, WNT10B, SNAI2, CTC1, WNT5A, ACE
734	GO:0007095	BP	mitotic G2 DNA damage checkpoint signaling	0.0215728	9	CDK1, CLSPN, DTL, TICRR, PLK1, BRCA1, CHEK1, TOPBP1, FOXN3
735	GO:0009132	BP	nucleoside diphosphate metabolic process	0.0215728	9	NT5E, RRM2, ENTPD3, CMPK2, TJP2, AK2, RRM1, NUDT7, CARD11
736	GO:0002335	BP	mature B cell differentiation	0.02498	9	IRF8, IL6, MALT1, NFKBIZ, ADA, BCL3, PTK2B, LFNG, DOCK11
737	GO:0045740	BP	positive regulation of DNA replication	0.02498	9	CDK1, CDT1, PCNA, DNA2, DBF4B, EREG, CDC7, STN1, CTC1
738	GO:0060306	BP	regulation of membrane repolarization	0.02498	9	KCNE4, SCN1B, KCNH2, RNF207, NEDD4L, SCN5A, CACNA1D, AKAP6, KCNE3
739	GO:0071548	BP	response to dexamethasone	0.0286915	9	PTAFR, JAK2, PAPPA, PCNA, ASS1, IGF1R, AXIN2, ACE, EDN1
740	GO:0000731	BP	DNA synthesis involved in DNA repair	0.0324672	9	DTL, HROB, POLE, PCNA, POLD1, POLH, RFC3, RRM1, USP43
741	GO:0040001	BP	establishment of mitotic spindle localization	0.0324672	9	ESPL1, PLK1, NDC80, CENPA, NUSAP1, SPDL1, SAPCD2, SPRY2, ANKFN1
742	GO:0052652	BP	cyclic purine nucleotide metabolic process	0.0324672	9	PDE1A, PDE4C, PDE4B, PDE7B, GUCY1A1, PDE4D, PDE5A, NPR1, GUCY1A2
743	GO:0002691	BP	regulation of cellular extravasation	0.03738	9	CXCL12, ICAM1, PDGFD, PTAFR, ITGA4, IL1R1, BCR, CD47, XG
744	GO:0009187	BP	cyclic nucleotide metabolic process	0.03738	9	PDE1A, PDE4C, PDE4B, PDE7B, GUCY1A1, PDE4D, PDE5A, NPR1, GUCY1A2
745	GO:0042092	BP	type 2 immune response	0.0421916	9	IDO1, IL6, IL33, CD74, IL4R, RSAD2, BCL3, CD81, SOCS5
746	GO:0032506	BP	cytokinetic process	0.0471503	9	IQGAP3, AURKB, KIF20A, RACGAP1, KIF20B, ANLN, ECT2, CEP55, IQGAP2
747	GO:0051256	BP	mitotic spindle midzone assembly	1.48629e-05	8	CDCA8, AURKB, KIF4A, KIF23, RACGAP1, PRC1, INCENP, BIRC5
748	GO:0000022	BP	mitotic spindle elongation	3.70125e-05	8	CDCA8, AURKB, KIF4A, KIF23, RACGAP1, PRC1, INCENP, BIRC5
749	GO:0035810	BP	positive regulation of urine volume	7.32684e-05	8	HAS2, EDNRB, ADORA2A, NPR3, INPP5K, NPR1, BTC, EDN1
750	GO:0051255	BP	spindle midzone assembly	0.000138175	8	CDCA8, AURKB, KIF4A, KIF23, RACGAP1, PRC1, INCENP, BIRC5
751	GO:0006271	BP	DNA strand elongation involved in DNA replication	0.000238851	8	MCM3, POLE, MCM4, PCNA, LIG1, DNA2, MCM7, RFC3
752	GO:0030174	BP	regulation of DNA-templated DNA replication initiation	0.000238851	8	MCM5, MCM3, TICRR, CDT1, MCM2, MCM4, MCM6, MCM7
753	GO:1902969	BP	mitotic DNA replication	0.000387087	8	CDC45, MCM3, MCM2, BRCA2, MCM4, TK1, LIG1, MCM6
754	GO:0051382	BP	kinetochore assembly	0.000588058	8	DLGAP5, CENPT, CENPA, CENPF, MIS12, KNTC1, CENPW, CENPH
755	GO:0010755	BP	regulation of plasminogen activation	0.000900337	8	RUNX1, PLAT, S100A10, F12, ENO1, THBS1, CTSZ, PLAU
756	GO:0035809	BP	regulation of urine volume	0.00254782	8	HAS2, EDNRB, ADORA2A, NPR3, INPP5K, NPR1, BTC, EDN1
757	GO:0060444	BP	branching involved in mammary gland duct morphogenesis	0.00254782	8	VDR, CSF1, AR, PGR, WNT5A, MSX2, WNT4, ESR1
758	GO:0086012	BP	membrane depolarization during cardiac muscle cell action potential	0.00348865	8	ANK3, CACNA1G, SCN1B, SLMAP, SLC8A1, SCN5A, CACNA1D, CACNB2
759	GO:0031954	BP	positive regulation of protein autophosphorylation	0.00944165	8	PDGFD, VEGFA, PDGFC, ACE, PDGFB, GPNMB, GREM1, PRLR
760	GO:0031639	BP	plasminogen activation	0.0118921	8	RUNX1, PLAT, S100A10, F12, ENO1, THBS1, CTSZ, PLAU
761	GO:0035458	BP	cellular response to interferon-beta	0.0118921	8	AIM2, STAT1, STING1, IRF1, TLR3, OAS1, TRIM6, CAMK2A
762	GO:0034698	BP	response to gonadotropin	0.0143541	8	CCNA2, PAPPA, GATA6, INHBA, EDN1, LHCGR, ITGA3, INHBB
763	GO:0042634	BP	regulation of hair cycle	0.0143541	8	HPSE, FST, PER1, WNT10B, FERMT1, WNT5A, MSX2, CDH3
764	GO:0048843	BP	negative regulation of axon extension involved in axon guidance	0.0143541	8	SEMA5A, SEMA6D, SEMA3C, WNT5A, SEMA3B, SEMA3D, SEMA3E, SEMA3A
765	GO:0010575	BP	positive regulation of vascular endothelial growth factor production	0.0207072	8	IL6, PTGS2, C3, HPSE, ADORA2B, BRCA1, IL6ST, C5AR1
766	GO:0045987	BP	positive regulation of smooth muscle contraction	0.0207072	8	PTGS2, PTAFR, ADA, TACR2, ITGA2, OXTR, EDN1, NPNT
767	GO:0097205	BP	renal filtration	0.0207072	8	PTPRO, TMEM63C, GAS6, RHPN2, ADORA1, PDGFB, MCAM, ITGA3
768	GO:1902230	BP	negative regulation of intrinsic apoptotic signaling pathway in response to DNA damage	0.0207072	8	CXCL12, CD74, ACKR3, SNAI1, DDIAS, SNAI2, TAF9B, BCL2
769	GO:1902547	BP	regulation of cellular response to vascular endothelial growth factor stimulus	0.0242332	8	ROBO1, DCN, IL12A, ADAMTS3, VEGFA, ADAMTS12, SPRY2, TNXB
770	GO:0002313	BP	mature B cell differentiation involved in immune response	0.0282813	8	IRF8, IL6, NFKBIZ, ADA, BCL3, PTK2B, LFNG, DOCK11
771	GO:0019883	BP	antigen processing and presentation of endogenous antigen	0.0282813	8	HLA-DRA, CD74, B2M, TAP2, ERAP1, TAP1, ERAP2, TAPBP
772	GO:0001556	BP	oocyte maturation	0.0324672	8	CDC25B, AURKA, TRIP13, FBXO5, BRCA2, EREG, PTK2B, EDN1
773	GO:0048799	BP	animal organ maturation	0.0324672	8	ACTN3, ADAMTS12, THBS3, RET, EBP, ALDH1A2, ZBTB16, GREM1
774	GO:0002828	BP	regulation of type 2 immune response	0.0381521	8	IDO1, IL6, IL33, CD74, IL4R, RSAD2, CD81, SOCS5
775	GO:0060351	BP	cartilage development involved in endochondral bone morphogenesis	0.0381521	8	COL27A1, THBS3, STC1, COL1A1, GHR, CER1, MMP13, AXIN2
776	GO:0071398	BP	cellular response to fatty acid	0.0381521	8	PTAFR, ZC3H12A, PID1, ASS1, PDK4, DGAT2, EDN1, HES1
777	GO:0090075	BP	relaxation of muscle	0.0381521	8	ACTN3, PDE4B, ADORA2B, GUCY1A1, PDE4D, RGS2, PDE5A, SLC8A1
778	GO:0086005	BP	ventricular cardiac muscle cell action potential	0.043468	8	KCNE4, KCNH2, RNF207, NEDD4L, SCN5A, PKP2, KCND3, KCNE3
779	GO:0090232	BP	positive regulation of spindle checkpoint	0.0003774	7	CDCA8, AURKB, NDC80, XRCC3, INCENP, GEN1, BIRC5
780	GO:0090267	BP	positive regulation of mitotic cell cycle spindle assembly checkpoint	0.0003774	7	CDCA8, AURKB, NDC80, XRCC3, INCENP, GEN1, BIRC5
781	GO:0044771	BP	meiotic cell cycle phase transition	0.000638062	7	CDC25B, CDC20, CCNB2, NDC80, PKMYT1, TTK, CDC25C
782	GO:0055091	BP	phospholipid homeostasis	0.00245908	7	APOA1, GPAM, FABP3, LIPG, RCN3, ITGB6, ABCA3
783	GO:0002830	BP	positive regulation of type 2 immune response	0.00500688	7	IDO1, IL6, IL33, CD74, IL4R, RSAD2, CD81
784	GO:1901970	BP	positive regulation of mitotic sister chromatid separation	0.00500688	7	ESPL1, CDCA8, DLGAP5, CDC20, AURKB, INCENP, BIRC5
785	GO:1901978	BP	positive regulation of cell cycle checkpoint	0.00500688	7	CDCA8, AURKB, NDC80, XRCC3, INCENP, GEN1, BIRC5
786	GO:0007076	BP	mitotic chromosome condensation	0.00675301	7	CDCA5, NCAPH, PLK1, NUSAP1, NCAPD2, NCAPG, SMC4
787	GO:0007620	BP	copulation	0.00675301	7	P2RX1, EDNRB, ACVR2A, ADA, TAC1, OXTR, PI3
788	GO:0051797	BP	regulation of hair follicle development	0.00675301	7	HPSE, FST, WNT10B, FERMT1, WNT5A, MSX2, CDH3
789	GO:0060340	BP	positive regulation of type I interferon-mediated signaling pathway	0.00881029	7	ZBP1, IRF7, STING1, NLRC5, TRIM6, WNT5A, MMP12
790	GO:0034104	BP	negative regulation of tissue remodeling	0.011446	7	IL6, CST3, TNFRSF11B, UBASH3B, BCR, SFRP1, GREM1
791	GO:0071305	BP	cellular response to vitamin D	0.0143541	7	CYP27B1, TNC, VDR, PIM1, SFRP1, SNAI2, KANK2
792	GO:0001759	BP	organ induction	0.0176693	7	FGF1, ROBO1, AR, GATA5, HOXC11, WNT5A, GDNF
793	GO:0003071	BP	renal system process involved in regulation of systemic arterial blood pressure	0.0215728	7	PTPRO, EDNRB, PCSK5, GAS6, AGTR1, ADORA1, PDGFB
794	GO:0003148	BP	outflow tract septum morphogenesis	0.0215728	7	ROBO1, GATA6, NRP2, SEMA3C, MSX2, LRP2, FGFR2
795	GO:0002483	BP	antigen processing and presentation of endogenous peptide antigen	0.0261594	7	HLA-DRA, B2M, TAP2, ERAP1, TAP1, ERAP2, TAPBP
796	GO:0035336	BP	long-chain fatty-acyl-CoA metabolic process	0.0261594	7	ACSL1, ACSL4, ELOVL6, ELOVL4, DGAT2, ELOVL7, ELOVL3
797	GO:0046697	BP	decidualization	0.0261594	7	PTGS2, CYP27B1, VDR, EPOR, STC1, TPPP3, TCF23
798	GO:0050927	BP	positive regulation of positive chemotaxis	0.0261594	7	CXCL12, S1PR1, NTF3, VEGFA, IL16, ITGA2, CDH13
799	GO:0002726	BP	positive regulation of T cell cytokine production	0.0311367	7	IL6, MALT1, B2M, IL1R1, RSAD2, CD81, FZD5
800	GO:0032148	BP	activation of protein kinase B activity	0.0311367	7	NRG1, NTF3, TXN, FGF1, GAS6, WNT5A, ADRA2A
801	GO:0033598	BP	mammary gland epithelial cell proliferation	0.0311367	7	IQGAP3, ROBO1, BRCA2, ZNF703, ID2, WNT5A, ESR1
802	GO:0050926	BP	regulation of positive chemotaxis	0.0311367	7	CXCL12, S1PR1, NTF3, VEGFA, IL16, ITGA2, CDH13
803	GO:0060343	BP	trabecula formation	0.0311367	7	THBS3, SFRP1, COL1A1, WNT10B, SLC40A1, MSX2, GREM1
804	GO:0060740	BP	prostate gland epithelium morphogenesis	0.0311367	7	TNC, SFRP1, AR, ID4, WNT5A, FGFR2, ESR1
805	GO:0002092	BP	positive regulation of receptor internalization	0.0371066	7	NTF3, APLN, VEGFA, MAGI2, PICK1, ARRB1, GREM1
806	GO:0042730	BP	fibrinolysis	0.0371066	7	SERPING1, THBD, PLAT, F12, SERPINB2, THBS1, PLAU
807	GO:0051446	BP	positive regulation of meiotic cell cycle	0.0371066	7	PIWIL2, CDC25B, CDC25C, LFNG, WNT5A, MSX2, WNT4
808	GO:0001702	BP	gastrulation with mouth forming second	0.0431676	7	ACVR2A, PRICKLE1, UGDH, ACVR2B, AMOT, WNT5A, TENM4
809	GO:0003094	BP	glomerular filtration	0.0431676	7	PTPRO, TMEM63C, GAS6, RHPN2, ADORA1, PDGFB, MCAM
810	GO:0003156	BP	regulation of animal organ formation	0.0431676	7	FGF1, ROBO1, AR, GATA5, HOXC11, WNT5A, GDNF
811	GO:0030194	BP	positive regulation of blood coagulation	0.0431676	7	THBD, HPSE, PLAT, F12, THBS1, PLAU, ENPP4
812	GO:0042832	BP	defense response to protozoan	0.0431676	7	IRF8, GBP6, BATF2, GBP1, IL4R, CD40, BCL3
813	GO:0060512	BP	prostate gland morphogenesis	0.0431676	7	TNC, SFRP1, AR, ID4, WNT5A, FGFR2, ESR1
814	GO:0099623	BP	regulation of cardiac muscle cell membrane repolarization	0.0431676	7	KCNE4, SCN1B, KCNH2, RNF207, SCN5A, CACNA1D, KCNE3
815	GO:0099625	BP	ventricular cardiac muscle cell membrane repolarization	0.0431676	7	KCNE4, SCN1B, KCNH2, RNF207, SCN5A, KCND3, KCNE3
816	GO:1900048	BP	positive regulation of hemostasis	0.0431676	7	THBD, HPSE, PLAT, F12, THBS1, PLAU, ENPP4
817	GO:0003416	BP	endochondral bone growth	0.0495073	7	COL27A1, THBS3, STC1, CER1, MMP13, MSX2, FGFR2
818	GO:0042403	BP	thyroid hormone metabolic process	0.0495073	7	CRYM, DUOX1, DUOXA1, DIO2, TG, CTSK, SLC26A7
819	GO:1900746	BP	regulation of vascular endothelial growth factor signaling pathway	0.0495073	7	ROBO1, DCN, IL12A, ADAMTS3, VEGFA, SPRY2, TNXB
820	GO:0031055	BP	chromatin remodeling at centromere	0.000988547	6	HJURP, MIS18A, CENPI, CENPA, CENPN, CENPW
821	GO:0034080	BP	CENP-A containing chromatin assembly	0.000988547	6	HJURP, MIS18A, CENPI, CENPA, CENPN, CENPW
822	GO:0060346	BP	bone trabecula formation	0.000988547	6	THBS3, SFRP1, COL1A1, WNT10B, MSX2, GREM1
823	GO:0007144	BP	female meiosis I	0.00461401	6	CDC25B, AURKA, TRIP13, CCNB2, NDC80, FBXO5
824	GO:0038180	BP	nerve growth factor signaling pathway	0.00461401	6	NTRK1, NTF3, BDNF, MAGI2, SORT1, NGF
825	GO:0045986	BP	negative regulation of smooth muscle contraction	0.00461401	6	PTGS2, ADORA2B, GUCY1A1, RGS2, DOCK5, ADRA2A
826	GO:0061430	BP	bone trabecula morphogenesis	0.00461401	6	THBS3, SFRP1, COL1A1, WNT10B, MSX2, GREM1
827	GO:0009158	BP	ribonucleoside monophosphate catabolic process	0.00675301	6	NT5E, UPP1, UPB1, ADA, GDA, AMPD3
828	GO:0009214	BP	cyclic nucleotide catabolic process	0.00675301	6	PDE1A, PDE4C, PDE4B, PDE7B, PDE4D, PDE5A
829	GO:0007567	BP	parturition	0.00933289	6	PTAFR, HPGD, PTGFR, OXTR, EDN1, CYP1A1
830	GO:0038065	BP	collagen-activated signaling pathway	0.00933289	6	JAK2, UBASH3B, COL1A1, ITGA2, COL4A5, COL4A3
831	GO:0050665	BP	hydrogen peroxide biosynthetic process	0.0126589	6	DUOX1, CYBB, DUOXA1, MAOB, SOD2, CYP1A1
832	GO:0043129	BP	surfactant homeostasis	0.0167353	6	EPAS1, VEGFA, OAS1, RCN3, ITGB6, ABCA3
833	GO:1902033	BP	regulation of hematopoietic stem cell proliferation	0.0167353	6	KITLG, PIM1, WNT10B, SNAI2, WNT5A, ACE
834	GO:0002693	BP	positive regulation of cellular extravasation	0.0212737	6	ICAM1, PDGFD, PTAFR, IL1R1, CD47, XG
835	GO:0009125	BP	nucleoside monophosphate catabolic process	0.0212737	6	NT5E, UPP1, UPB1, ADA, GDA, AMPD3
836	GO:0038083	BP	peptidyl-tyrosine autophosphorylation	0.0212737	6	NTRK1, VEGFA, PTK2B, IGF1R, ACE, GREM1
837	GO:1904044	BP	response to aldosterone	0.0212737	6	CYBB, SGK1, SCNN1B, IGF1R, ACE, INHBA
838	GO:0000212	BP	meiotic spindle organization	0.0265642	6	ESPL1, AURKA, CCNB2, NDC80, FBXO5, ASPM
839	GO:0035338	BP	long-chain fatty-acyl-CoA biosynthetic process	0.0265642	6	ACSL1, ACSL4, ELOVL6, ELOVL4, ELOVL7, ELOVL3
840	GO:0060602	BP	branch elongation of an epithelium	0.0265642	6	FGF1, TNC, SPRY2, WNT5A, FGFR2, ESR1
841	GO:0002396	BP	MHC protein complex assembly	0.0324672	6	HLA-DRA, HLA-DMB, B2M, TAPBP, HLA-DMA, PDIA3
842	GO:0002501	BP	peptide antigen assembly with MHC protein complex	0.0324672	6	HLA-DRA, HLA-DMB, B2M, TAPBP, HLA-DMA, PDIA3
843	GO:0032332	BP	positive regulation of chondrocyte differentiation	0.0324672	6	LOXL2, RUNX2, ZBTB16, GDF6, SOX6, FGF18
844	GO:0033033	BP	negative regulation of myeloid cell apoptotic process	0.0324672	6	KITLG, IRF7, GAS6, SNAI2, ST6GAL1, BCL2
845	GO:0051767	BP	nitric-oxide synthase biosynthetic process	0.0324672	6	IL33, STAT1, NAMPT, JAK2, AKAP12, EDN1
846	GO:0051769	BP	regulation of nitric-oxide synthase biosynthetic process	0.0324672	6	IL33, STAT1, NAMPT, JAK2, AKAP12, EDN1
847	GO:0060749	BP	mammary gland alveolus development	0.0324672	6	TGFA, VEGFA, AR, ID2, ESR1, PRLR
848	GO:0061377	BP	mammary gland lobule development	0.0324672	6	TGFA, VEGFA, AR, ID2, ESR1, PRLR
849	GO:0097623	BP	potassium ion export across plasma membrane	0.0324672	6	KCNE4, KCNK5, KCNH2, KCNB1, KCND3, KCNE3
850	GO:0044321	BP	response to leptin	0.0396075	6	CCNA2, NR4A3, PID1, EDN1, LRP2, INHBB
851	GO:0061318	BP	renal filtration cell differentiation	0.0396075	6	PTPRO, EDNRB, FOXC2, MAGI2, KLF15, JAG1
852	GO:0071498	BP	cellular response to fluid shear stress	0.0396075	6	PTGS2, HAS2, TFPI2, SOCS5, PTK2B, ASS1
853	GO:0072112	BP	podocyte differentiation	0.0396075	6	PTPRO, EDNRB, FOXC2, MAGI2, KLF15, JAG1
854	GO:1903429	BP	regulation of cell maturation	0.0396075	6	EDNRB, AURKA, KIF14, RET, BCL2, BCL11A
855	GO:0015874	BP	norepinephrine transport	0.0474517	6	SLC22A3, ADORA2A, SLC29A4, KCNB1, OXTR, ADRA2A
856	GO:0032069	BP	regulation of nuclease activity	0.0474517	6	OASL, OAS3, OAS2, OAS1, PCNA, HMGB2
857	GO:0060339	BP	negative regulation of type I interferon-mediated signaling pathway	0.0474517	6	ISG15, OAS3, USP18, OAS1, NLRC5, MMP12
858	GO:0072311	BP	glomerular epithelial cell differentiation	0.0474517	6	PTPRO, EDNRB, FOXC2, MAGI2, KLF15, JAG1
859	GO:2000810	BP	regulation of bicellular tight junction assembly	0.0474517	6	GPBAR1, SNAI1, SNAI2, FZD5, NPHP1, F11R
860	GO:0033314	BP	mitotic DNA replication checkpoint signaling	0.00816976	5	CDC6, ORC1, CLSPN, TICRR, TOPBP1
861	GO:0038130	BP	ERBB4 signaling pathway	0.00816976	5	NRG1, EREG, CADM1, BTC, NRG4
862	GO:0044837	BP	actomyosin contractile ring organization	0.00816976	5	IQGAP3, RACGAP1, ANLN, ECT2, IQGAP2
863	GO:0007494	BP	midgut development	0.0123616	5	EDNRB, RET, ALDH1A2, ASS1, WNT5A
864	GO:0035878	BP	nail development	0.0123616	5	RSPO4, PRICKLE1, ITGA6, FZD6, MSX2
865	GO:0044848	BP	biological phase	0.0123616	5	WNT10B, FERMT1, WNT5A, MSX2, CDH3
866	GO:0051987	BP	positive regulation of attachment of spindle microtubules to kinetochore	0.0123616	5	CDCA8, AURKB, CCNB1, INCENP, BIRC5
867	GO:1902412	BP	regulation of mitotic cytokinesis	0.0123616	5	CDCA8, AURKB, KIF20B, INCENP, BIRC5
868	GO:0010749	BP	regulation of nitric oxide mediated signal transduction	0.0174485	5	VEGFA, GUCY1A1, THBS1, PDE5A, GUCY1A2
869	GO:0051798	BP	positive regulation of hair follicle development	0.0174485	5	HPSE, FST, WNT10B, WNT5A, MSX2
870	GO:0070561	BP	vitamin D receptor signaling pathway	0.0174485	5	CYP27B1, VDR, PIM1, SNAI2, KANK2
871	GO:0071389	BP	cellular response to mineralocorticoid stimulus	0.0174485	5	SGK1, SCNN1B, IGF1R, ACE, EDN1
872	GO:0090306	BP	meiotic spindle assembly	0.0174485	5	AURKA, CCNB2, NDC80, FBXO5, ASPM
873	GO:0014874	BP	response to stimulus involved in regulation of muscle adaptation	0.0235912	5	ACTN3, CASQ1, SCN5A, TRIM63, PRKAG3
874	GO:0030497	BP	fatty acid elongation	0.0235912	5	ELOVL6, HACD4, ELOVL4, ELOVL7, ELOVL3
875	GO:0042761	BP	very long-chain fatty acid biosynthetic process	0.0235912	5	ELOVL6, HACD4, ELOVL4, ELOVL7, ELOVL3
876	GO:0060623	BP	regulation of chromosome condensation	0.0235912	5	NCAPH, NCAPG2, NCAPD2, NCAPG, SMC4
877	GO:0060670	BP	branching involved in labyrinthine layer morphogenesis	0.0235912	5	SPINT1, SOCS3, FZD5, SPINT2, FGFR2
878	GO:0090235	BP	regulation of metaphase plate congression	0.0235912	5	CDCA8, AURKB, SPAG5, INCENP, BIRC5
879	GO:0006287	BP	base-excision repair, gap-filling	0.0311121	5	POLE, FEN1, PCNA, POLD1, LIG1
880	GO:0007100	BP	mitotic centrosome separation	0.0311121	5	AURKA, KIF11, NEK2, CHEK1, RANBP1
881	GO:0070593	BP	dendrite self-avoidance	0.0311121	5	TNN, IGSF9, ROBO3, NEXN, EMB
882	GO:0030728	BP	ovulation	0.0396075	5	HPGD, EREG, PGR, INHBA, INHBB
883	GO:0033689	BP	negative regulation of osteoblast proliferation	0.0396075	5	TNN, SFRP1, AXIN2, BCL2, GREM1
884	GO:0044849	BP	estrous cycle	0.0396075	5	CA12, HAS2, PCNA, IGF1R, OXTR
885	GO:0046348	BP	amino sugar catabolic process	0.0396075	5	CHI3L1, NPL, RENBP, ALDH1A1, HOGA1
886	GO:0048820	BP	hair follicle maturation	0.0396075	5	WNT10B, FERMT1, WNT5A, MSX2, CDH3
887	GO:0051299	BP	centrosome separation	0.0396075	5	AURKA, KIF11, NEK2, CHEK1, RANBP1
888	GO:0007250	BP	activation of NF-kappaB-inducing kinase activity	0.0491965	5	CHI3L1, MALT1, TLR3, CARD10, TNFSF15
889	GO:0034112	BP	positive regulation of homotypic cell-cell adhesion	0.0491965	5	IL6, ANK3, JAK2, IL6ST, F11R
890	GO:0035435	BP	phosphate ion transmembrane transport	0.0491965	5	UCP2, VDR, SLC37A1, ANKH, ADAMTS8
891	GO:0051770	BP	positive regulation of nitric-oxide synthase biosynthetic process	0.0491965	5	IL33, STAT1, NAMPT, JAK2, AKAP12
892	GO:0098915	BP	membrane repolarization during ventricular cardiac muscle cell action potential	0.0491965	5	KCNE4, KCNH2, RNF207, KCND3, KCNE3
893	GO:0009128	BP	purine nucleoside monophosphate catabolic process	0.0437584	4	NT5E, ADA, GDA, AMPD3
894	GO:0009169	BP	purine ribonucleoside monophosphate catabolic process	0.0437584	4	NT5E, ADA, GDA, AMPD3
895	GO:0038063	BP	collagen-activated tyrosine kinase receptor signaling pathway	0.0437584	4	UBASH3B, COL1A1, COL4A5, COL4A3
896	GO:0070099	BP	regulation of chemokine-mediated signaling pathway	0.0437584	4	ROBO1, SLIT2, EDN1, PADI2
897	GO:0070562	BP	regulation of vitamin D receptor signaling pathway	0.0437584	4	CYP27B1, VDR, SNAI2, KANK2
898	GO:0140059	BP	dendrite arborization	0.0437584	4	SULT4A1, PHACTR1, ZNF365, SEMA3A
899	GO:1901388	BP	regulation of transforming growth factor beta activation	0.0437584	4	ITGB8, GATA6, ITGB6, TNXB
900	GO:1901993	BP	regulation of meiotic cell cycle phase transition	0.0437584	4	CDC25B, PKMYT1, TTK, CDC25C
901	GO:1905150	BP	regulation of voltage-gated sodium channel activity	0.0437584	4	SCN1B, FGF12, GRP, SLMAP
902	GO:2000659	BP	regulation of interleukin-1-mediated signaling pathway	0.0437584	4	IL6, ZBP1, IL1R2, IL1R1
903	GO:0062023	CC	collagen-containing extracellular matrix	8.55567e-16	94	COL6A5, POSTN, SERPINA3, CXCL12, SERPING1, ICAM1, IL7, ITIH5, ADAMTS4, TIMP1, LGALS3BP, TNN, COL6A6, APOA1, LOXL3, COL6A1, CTSC, TNC, NID2, FMOD, COL6A2, SERPINB6, DCN, COL6A3, COL14A1, ADAMTS3, COL27A1, ADAMTS9, ABI3BP, S100A10, F12, SRPX, LOXL2, THBS3, COL15A1, PCOLCE, SPON1, THBS1, ADAM19, SFRP1, CTSZ, MXRA5, COL1A1, RELL2, LAD1, COL18A1, S100A6, COL9A2, TINAGL1, KAZALD1, LAMA2, ECM2, CDH13, L…
904	GO:0098687	CC	chromosomal region	1.81891e-13	84	MTBP, ORC1, RECQL4, MCM5, SNAI1, CDK1, KIF2C, HJURP, CENPL, CDCA8, MIS18A, BUB1B, TOP2A, DSCC1, CDCA5, ZWINT, AURKA, MCM3, CDC20, AURKB, ERCC6L, CENPI, PLK1, SPC25, SGO1, BUB1, KIF22, PIF1, CDT1, NDC80, CCNB1, MCM2, CHEK2, CENPT, HELLS, CENPA, NABP1, ESCO2, CENPN, FEN1, NUF2, TTK, KNL1, CENPF, BRCA2, SPAG5, XRCC3, MIS12, NEK2, RTEL1, INCENP, SGO2, H2AX, CENPQ, MCM4, CHEK1, PCNA, NCAPD2, KNSTRN, P…
905	GO:0005874	CC	microtubule	6.7138e-07	75	TIAM1, CFAP161, MX1, CDK1, KIF2C, KIF18B, GTSE1, AURKA, AURKB, KIF4A, TUBB3, KIF14, KIF20A, PLK1, KIF23, KIF22, KIF26B, KIFC1, MID1IP1, RACGAP1, TPX2, KIF11, ASPM, NUSAP1, KIF20B, KIF15, SPAG5, NEK2, PRC1, INCENP, MTUS2, FAM110A, MAPRE2, GAS2L3, HAUS8, REEP4, KNSTRN, BIRC5, CKAP2, KNTC1, TUBB4B, SKA3, SPRY2, SKA1, ZWILCH, HAUS5, TUBA1B, TPPP3, KIF17, SVIL, CAPN6, TUBB4A, SCTR, KIFC2, KIF5A, GRAMD…
906	GO:0005819	CC	spindle	1.19291e-07	73	ALPK1, CDC6, ESPL1, CDK1, KIF2C, CDCA8, KIF18B, CDC25B, BUB1B, DLGAP5, AURKA, CDC20, AURKB, KIF4A, TUBB3, KIF14, KIF20A, PLK1, KIF23, SGO1, KIF22, SHCBP1, KIFC1, CCNB1, TACC3, HMMR, RACGAP1, FBXO5, TPX2, WDR62, KIF11, ASPM, NUSAP1, TTK, HASPIN, KIF20B, CENPF, KIF15, SPAG5, MIS12, NEK2, PRC1, INCENP, FAM110A, MAPRE2, HAUS8, ECT2, KNSTRN, SPDL1, BIRC5, CKAP2, KNTC1, TUBB4B, CKAP2L, SKA3, GEM, TOPBP…
907	GO:0000775	CC	chromosome, centromeric region	5.92687e-12	61	MTBP, SNAI1, KIF2C, HJURP, CENPL, CDCA8, MIS18A, BUB1B, TOP2A, DSCC1, CDCA5, ZWINT, AURKA, CDC20, AURKB, ERCC6L, CENPI, PLK1, SPC25, SGO1, BUB1, KIF22, CDT1, NDC80, CCNB1, CENPT, HELLS, CENPA, ESCO2, CENPN, NUF2, TTK, KNL1, CENPF, SPAG5, MIS12, NEK2, INCENP, SGO2, CENPQ, NCAPD2, KNSTRN, SPDL1, CENPO, SMC1B, SUV39H1, NCAPG, BIRC5, KNTC1, CENPW, SKA3, CENPU, SKA1, SMC4, ZWILCH, EZH2, MIS18BP1, CENP…
908	GO:0000793	CC	condensed chromosome	1.40436e-10	61	MTBP, KIF2C, HJURP, CENPL, BUB1B, TOP2A, ZWINT, AURKA, CDC20, AURKB, NCAPH, ERCC6L, CENPI, PLK1, SPC25, SGO1, BUB1, KIF22, CDT1, NDC80, CCNB1, CENPT, CENPA, CENPN, NUF2, TTK, KNL1, CENPF, BRCA2, SPAG5, MIS12, NEK2, INCENP, SGO2, NCAPG2, H2AX, CENPQ, BRCA1, CHEK1, NCAPD2, KNSTRN, SPDL1, CENPO, SMC1B, SUV39H1, NCAPG, BIRC5, KNTC1, CENPW, SKA3, CENPU, HMGB2, TOPBP1, SYN1, SKA1, SMC4, ZWILCH, CENPH, …
909	GO:0005788	CC	endoplasmic reticulum lumen	1.31754e-08	61	IL6, SERPING1, TSPAN33, ARSF, PTGS2, TIMP1, PDGFD, APOA1, ARSJ, CST3, COL6A1, CTSC, TNC, C3, COL6A2, P4HA3, COL6A3, B2M, COL14A1, IL12A, COL27A1, CSF1, ERAP1, P4HA2, SERPIND1, ERAP2, COL15A1, GPX8, SPON1, CERCAM, THBS1, FKBP10, CKAP4, CTSZ, RCN3, QSOX1, SCG3, COL1A1, PDIA3, GAS6, COL18A1, CASQ1, COL9A2, CHRDL1, PDGFC, F5, COL8A1, BDNF, WNT5A, PRSS23, ARSG, SPARCL1, COL23A1, MXRA8, COL4A5, EDN1, K…
910	GO:0045177	CC	apical part of cell	0.00675301	59	CA12, KCNE4, BST2, TRPM6, DUOX1, PTPRO, OSMR, SLC2A5, CA4, SLC22A3, SLC16A3, SLC4A11, MPP3, ASPM, SLC2A1, SLC4A9, PLAT, SLC39A14, SLC29A4, NHS, SAPCD2, NOD1, PDE4D, ATP8B1, STC1, MYO1B, KCNK2, SPECC1, PRKCI, C5AR1, SCNN1B, SLC25A27, IL6R, PLB1, KCNMA1, SLC3A1, LMO7, STX3, FZD3, SLC7A8, SLC28A1, TNIK, PLD1, CTSK, CRB3, SLC26A7, KCNB1, OXTR, VASH1, FZD6, UPK1B, PARD3B, SHROOM3, LRP2, UPK3A, SLC6A6,…
911	GO:0043025	CC	neuronal cell body	0.0145076	59	NTRK1, PCSK1, AZIN2, TIAM1, SNCB, PDE1A, TNN, KCNB2, CYBB, SLC22A3, ITGA4, SYT5, AURKA, TUBB3, ADORA2A, STMN2, GAP43, SCN1B, TPX2, GABRA5, CD40, IL6ST, ITGA1, RET, LPAR1, RRM1, KCNK2, GHR, TUBB4A, AKAP12, FZD5, SLC25A27, PTK2B, DNER, KIF5A, ASS1, TAC1, GFRA1, IGF1R, SNCG, FZD3, SLC8A1, SHTN1, MME, KCNB1, KLHL24, FEZ1, SORL1, ADORA1, ANXA3, PRKAA2, KCND3, CRYAB, CCN3, CTNND2, KCNE3, CNKSR2, ADRA2A…
912	GO:0009897	CC	external side of plasma membrane	0.00210654	53	CSF3R, PDCD1LG2, CXCL9, CD274, IL13RA2, CXCL12, S1PR1, BTN1A1, P2RX1, CD74, IL2RA, ICAM1, IL31RA, OSMR, THBD, NT5E, CA4, ACKR3, ITGA4, IL21R, TFRC, IL4R, B2M, CD40, IL6ST, ITGA1, ADA, IL1R1, ITGA9, THBS1, EPOR, PLAU, GHR, ITGB6, SCNN1B, ITGAE, IL6R, GFRA1, AMOT, ITGA6, ITGA2, ACKR4, CDH13, CTSK, ACE, CD163L1, NCAM1, CD28, CD83, MCAM, ITGA3, LRP2, PRLR
913	GO:0098978	CC	glutamatergic synapse	0.0059386	53	TIAM1, P2RX1, SLC1A2, PTPRO, ICAM5, CDH11, AURKA, ADORA2A, ADORA2B, PLAT, JAK2, GUCY1A1, CLSTN3, LRRC4, BCR, SRGN, FLRT3, GRIN2C, LPAR1, PTPRD, C1QL1, NTNG2, RGS9, PRKCI, SCN2A, CBLN2, PPM1H, PTK2B, SLITRK2, CADPS, STX3, PCDH17, NSG1, LZTS1, NRP2, NLGN1, TNIK, PFN2, SLITRK4, SYN3, WNT5A, SPARCL1, SORT1, CLSTN2, CTTNBP2, PLPPR4, ADGRL3, LAMA5, SEMA3A, CNKSR2, ITGA3, ADRA2A, ABLIM3
914	GO:0016324	CC	apical plasma membrane	0.00752808	52	CA12, KCNE4, BST2, TRPM6, DUOX1, PTPRO, OSMR, SLC2A5, CA4, SLC22A3, SLC16A3, SLC4A11, MPP3, ASPM, SLC2A1, SLC39A14, SLC29A4, NHS, SAPCD2, NOD1, PDE4D, ATP8B1, STC1, KCNK2, PRKCI, SCNN1B, IL6R, PLB1, KCNMA1, SLC3A1, LMO7, STX3, FZD3, SLC7A8, SLC28A1, TNIK, PLD1, CTSK, CRB3, SLC26A7, KCNB1, OXTR, FZD6, UPK1B, PARD3B, SHROOM3, LRP2, UPK3A, SLC6A6, ATP6V0D2, JAG1, ATP12A
915	GO:0099572	CC	postsynaptic specialization	0.000988547	50	TIAM1, PTPRO, RAPSN, PDE4B, AURKA, GAP43, FABP5, DCLK1, GABRA5, BNIP3, CABP1, PSD3, NEFH, CLSTN3, LRRC4, BCR, SRGN, SYN1, FLRT3, GRIN2C, RGS9, GRIA3, GRIK5, INSYN1, PTK2B, CPEB3, PDLIM5, LRRTM1, PALM, LZTS1, SLC8A1, NLGN1, TNIK, CADM1, SYN3, KALRN, CAMK2A, KCNB1, MAGI2, DNAJC6, CLSTN2, PICK1, PLPPR4, KCND3, CTNND2, IGSF9B, PPP1R9A, CNKSR2, ADRA2A, AKAP5
916	GO:0098984	CC	neuron to neuron synapse	0.00429271	49	TIAM1, PTPRO, PDE4B, AURKA, ADORA2A, GAP43, FABP5, DCLK1, BNIP3, CABP1, PSD3, NEFH, CLSTN3, LRRC4, BCR, SYN1, FLRT3, GRIN2C, PTPRD, C1QL1, RGS9, GRIA3, GRIK5, INSYN1, PTK2B, CPEB3, PDLIM5, PALM, LZTS1, SLC8A1, NLGN1, TNIK, CADM1, SYN3, KALRN, CAMK2A, MAGI2, SORT1, DNAJC6, ADORA1, CLSTN2, PICK1, PLPPR4, CTNND2, IGSF9B, PPP1R9A, CNKSR2, ADRA2A, AKAP5
917	GO:0032279	CC	asymmetric synapse	0.001197	48	TIAM1, PTPRO, PDE4B, AURKA, ADORA2A, GAP43, FABP5, DCLK1, BNIP3, CABP1, PSD3, NEFH, CLSTN3, LRRC4, BCR, SYN1, FLRT3, GRIN2C, C1QL1, RGS9, GRIA3, GRIK5, INSYN1, PTK2B, CPEB3, PDLIM5, PALM, LZTS1, SLC8A1, NLGN1, TNIK, CADM1, SYN3, KALRN, CAMK2A, MAGI2, SORT1, DNAJC6, ADORA1, CLSTN2, PICK1, PLPPR4, CTNND2, IGSF9B, PPP1R9A, CNKSR2, ADRA2A, AKAP5
918	GO:0097060	CC	synaptic membrane	0.0250474	48	TIAM1, P2RX1, GABRB3, ANK3, IL31RA, SLC1A2, PTPRO, CNTNAP4, RAPSN, ADORA2A, GABRA5, CLSTN3, LRRC4, FLRT3, GRIN2C, LPAR1, PTPRD, NTNG2, RGS9, GRIA3, GRIK5, SCN2A, SHC4, KCTD12, LRRTM1, KCNMA1, STX3, PCDH17, NSG1, NRP2, NLGN1, FAIM2, GABRP, KCNB1, DNAJC6, ADORA1, CLSTN2, PICK1, PLPPR4, KCND3, CRYAB, SLC1A7, DMD, IGSF9B, CNKSR2, ITGA3, ADRA2A, SLC6A6
919	GO:0000779	CC	condensed chromosome, centromeric region	9.18112e-11	47	MTBP, KIF2C, HJURP, CENPL, BUB1B, ZWINT, AURKA, CDC20, AURKB, ERCC6L, CENPI, PLK1, SPC25, SGO1, BUB1, KIF22, CDT1, NDC80, CCNB1, CENPT, CENPA, CENPN, NUF2, TTK, KNL1, CENPF, SPAG5, MIS12, NEK2, INCENP, SGO2, CENPQ, NCAPD2, KNSTRN, SPDL1, CENPO, NCAPG, BIRC5, KNTC1, CENPW, SKA3, CENPU, SKA1, ZWILCH, CENPH, CLIP1, PLK2
920	GO:0045178	CC	basal part of cell	0.00056826	46	CA12, SLC6A12, ANK3, TGFA, SLC4A4, SLC43A2, SLC6A13, SLC22A3, HPGD, AURKA, SLC16A3, SLC4A11, TFRC, SLC2A1, SLC4A9, SLC39A14, SLC29A4, SLC16A6, ENPP1, ITGA1, NOD1, ITGA9, CA9, CD81, ORAI1, C5AR1, PALM, ITGA2, SLC40A1, SLC51B, SLC7A8, CADM1, SLC26A7, ACE, CNNM2, CLCA2, ADORA1, EDN1, NKD2, PDGFB, KCNE3, ITGA3, ABCA8, ADRA2A, SLC6A6, ATP12A
921	GO:0000776	CC	kinetochore	5.37835e-10	44	MTBP, KIF2C, HJURP, CENPL, BUB1B, ZWINT, AURKA, CDC20, AURKB, ERCC6L, CENPI, PLK1, SPC25, SGO1, BUB1, KIF22, CDT1, NDC80, CCNB1, CENPT, CENPN, NUF2, TTK, KNL1, CENPF, SPAG5, MIS12, NEK2, INCENP, SGO2, CENPQ, KNSTRN, SPDL1, CENPO, BIRC5, KNTC1, CENPW, SKA3, CENPU, SKA1, ZWILCH, CENPH, CLIP1, PLK2
922	GO:0014069	CC	postsynaptic density	0.00432278	44	TIAM1, PTPRO, PDE4B, AURKA, GAP43, FABP5, DCLK1, BNIP3, CABP1, PSD3, NEFH, CLSTN3, LRRC4, BCR, SYN1, FLRT3, GRIN2C, RGS9, GRIA3, GRIK5, INSYN1, PTK2B, CPEB3, PDLIM5, PALM, LZTS1, SLC8A1, NLGN1, TNIK, CADM1, SYN3, KALRN, CAMK2A, MAGI2, DNAJC6, CLSTN2, PICK1, PLPPR4, CTNND2, IGSF9B, PPP1R9A, CNKSR2, ADRA2A, AKAP5
923	GO:0009925	CC	basal plasma membrane	0.0017279	42	CA12, SLC6A12, ANK3, TGFA, SLC4A4, SLC43A2, SLC6A13, SLC22A3, HPGD, AURKA, SLC16A3, SLC4A11, TFRC, SLC2A1, SLC4A9, SLC39A14, SLC29A4, SLC16A6, ENPP1, NOD1, ITGA9, CA9, CD81, ORAI1, C5AR1, PALM, SLC40A1, SLC51B, SLC7A8, CADM1, SLC26A7, ACE, CNNM2, CLCA2, ADORA1, NKD2, PDGFB, ITGA3, ABCA8, ADRA2A, SLC6A6, ATP12A
924	GO:0000228	CC	nuclear chromosome	5.20207e-05	41	CDC45, ORC1, MCM5, MCM10, TOP2A, MCM3, NCAPH, PLK1, POLE, MCM2, POLA2, BRCA2, NEK2, TIMELESS, INCENP, NCAPG2, GINS2, H2AX, BRCA1, MCM4, WDHD1, CHEK1, PCNA, NCAPD2, POLD1, SMC1B, SUV39H1, NCAPG, BIRC5, TIPIN, MCM6, TOPBP1, SYN1, MMS22L, PRIM1, SMC4, SAP30, MCM7, TONSL, PSMC3IP, TET1
925	GO:0016323	CC	basolateral plasma membrane	0.00110853	39	CA12, SLC6A12, ANK3, TGFA, SLC4A4, SLC43A2, SLC6A13, SLC22A3, HPGD, AURKA, SLC16A3, SLC4A11, TFRC, SLC2A1, SLC4A9, SLC39A14, SLC29A4, SLC16A6, ENPP1, NOD1, CA9, CD81, ORAI1, C5AR1, PALM, SLC40A1, SLC51B, SLC7A8, CADM1, SLC26A7, CNNM2, ADORA1, NKD2, PDGFB, ITGA3, ABCA8, ADRA2A, SLC6A6, ATP12A
926	GO:0043292	CC	contractile fiber	0.00294524	37	IDO1, KRT8, ANK3, PDLIM3, ACTN3, TNNT1, PDE4B, SLC2A1, JPH1, PGM5, MYOZ3, ENO1, SVIL, CASQ1, OBSCN, DES, PDLIM5, NEBL, MYOM1, ANKRD1, SLC8A1, SYNM, ACTA1, SCN5A, NEXN, TMOD1, SYNC, MYH11, CACNA1D, MYOM3, TRIM63, PPP1R12B, CRYAB, JPH2, DMD, FHOD3, NPNT
927	GO:0045211	CC	postsynaptic membrane	0.0166221	37	TIAM1, P2RX1, GABRB3, ANK3, PTPRO, RAPSN, ADORA2A, GABRA5, CLSTN3, LRRC4, FLRT3, GRIN2C, LPAR1, RGS9, GRIA3, GRIK5, SHC4, KCTD12, LRRTM1, KCNMA1, PCDH17, NSG1, NRP2, NLGN1, FAIM2, GABRP, KCNB1, ADORA1, CLSTN2, PLPPR4, KCND3, DMD, IGSF9B, CNKSR2, ITGA3, ADRA2A, SLC6A6
928	GO:0072686	CC	mitotic spindle	7.33021e-05	35	CDC6, ESPL1, CDK1, KIF18B, DLGAP5, AURKA, AURKB, TUBB3, PLK1, KIF23, KIF22, KIFC1, TACC3, RACGAP1, TPX2, WDR62, KIF11, ASPM, NUSAP1, KIF20B, SPAG5, PRC1, HAUS8, ECT2, KNSTRN, CKAP2, TUBB4B, CKAP2L, SKA3, GEM, SKA1, HAUS5, CDC7, TUBB4A, KIFC2
929	GO:0030496	CC	midbody	0.000981424	34	CDK1, CDCA8, AURKA, AURKB, KIF4A, KIF14, KIF20A, PLK1, KIF23, SHCBP1, RACGAP1, ASPM, SLC2A1, RASGEF1B, KIF20B, CENPF, SPAG5, NEK2, PRC1, INCENP, ANLN, ECT2, BIRC5, GEM, IL16, CEP55, BCL3, SVIL, PKN1, ANKRD45, CPEB3, MYH10, EXOC6, SEPTIN12
930	GO:0030016	CC	myofibril	0.00927943	34	KRT8, ANK3, PDLIM3, ACTN3, TNNT1, PDE4B, SLC2A1, JPH1, PGM5, MYOZ3, ENO1, SVIL, CASQ1, OBSCN, DES, PDLIM5, NEBL, MYOM1, ANKRD1, SLC8A1, SYNM, ACTA1, SCN5A, NEXN, TMOD1, SYNC, CACNA1D, MYOM3, TRIM63, PPP1R12B, CRYAB, JPH2, DMD, FHOD3
931	GO:0000922	CC	spindle pole	0.000166187	33	ALPK1, CDC6, CDC25B, DLGAP5, AURKA, CDC20, AURKB, PLK1, SGO1, CCNB1, TACC3, TPX2, WDR62, KIF11, ASPM, KIF20B, CENPF, SPAG5, MIS12, NEK2, PRC1, FAM110A, HAUS8, KNSTRN, SPDL1, CKAP2, KNTC1, CKAP2L, TOPBP1, FAM110C, PLK2, BEX4, FRY
932	GO:0005912	CC	adherens junction	0.000501468	33	CDH26, TSPAN33, FRMD4B, PDLIM3, CDH11, CDCA3, MPP3, PGM5, TJP2, VEGFA, EPB41L5, NPHP1, PDLIM5, ITGA6, CDHR3, PKP1, STXBP6, MAGI1, SYNM, CDH13, AJUBA, NEXN, LAMA3, PKP2, KLHL24, OXTR, MPP7, PARD3B, CTNND2, ARVCF, SHROOM3, CDH3, JAG1
933	GO:0030017	CC	sarcomere	0.00833646	32	KRT8, ANK3, PDLIM3, ACTN3, TNNT1, PDE4B, SLC2A1, JPH1, PGM5, MYOZ3, ENO1, CASQ1, OBSCN, DES, PDLIM5, NEBL, MYOM1, ANKRD1, SLC8A1, ACTA1, SCN5A, NEXN, TMOD1, SYNC, CACNA1D, MYOM3, TRIM63, PPP1R12B, CRYAB, JPH2, DMD, FHOD3
934	GO:0042383	CC	sarcolemma	1.48811e-05	31	KRT8, ANK3, SLC2A5, COL6A1, COL6A2, SCN1B, SLC2A1, COL6A3, PGM5, SCN2A, CASQ1, OBSCN, DES, STAC, IGF1R, SLMAP, LAMA2, SLC8A1, SYNM, SCN5A, SLC27A6, SYNC, KCNB1, CACNA1D, SGCD, KCND3, AKAP6, SGCG, CACNB2, DMD, DYSF
935	GO:0005875	CC	microtubule associated complex	0.00111477	28	KIF2C, CDCA8, KIF18B, AURKA, AURKB, KIF4A, KIF14, KIF20A, KIF23, KIF22, KIFC1, KIF11, KIF20B, KIF15, INCENP, HAUS8, BIRC5, HAUS5, KIF17, KIFC2, KIF5A, DNAH5, KIF1C, DNAI7, SHTN1, MID1, DNAH7, KIF1A
936	GO:0031674	CC	I band	0.00205852	26	KRT8, ANK3, PDLIM3, ACTN3, PDE4B, SLC2A1, JPH1, PGM5, MYOZ3, CASQ1, OBSCN, DES, PDLIM5, NEBL, ANKRD1, SLC8A1, SCN5A, NEXN, SYNC, CACNA1D, TRIM63, PPP1R12B, CRYAB, JPH2, DMD, FHOD3
937	GO:0030018	CC	Z disc	0.00111384	25	KRT8, ANK3, PDLIM3, ACTN3, PDE4B, SLC2A1, JPH1, PGM5, MYOZ3, CASQ1, OBSCN, DES, PDLIM5, NEBL, SLC8A1, SCN5A, NEXN, SYNC, CACNA1D, TRIM63, PPP1R12B, CRYAB, JPH2, DMD, FHOD3
938	GO:0000781	CC	chromosome, telomeric region	0.0425405	24	ORC1, RECQL4, MCM5, CDK1, MCM3, PIF1, MCM2, CHEK2, NABP1, FEN1, BRCA2, XRCC3, RTEL1, H2AX, MCM4, CHEK1, PCNA, POLD1, MCM6, DNA2, EZH2, MCM7, STN1, CTC1
939	GO:0043296	CC	apical junction complex	0.0370707	22	ANK3, FRMD4B, RIGI, TJP2, ECT2, NHS, USP53, SAPCD2, PRKCI, FZD5, NPHP1, AMOT, F11R, MAGI1, CGN, CRB3, CLDN16, MAGI2, MPP7, MXRA8, PARD3B, SHROOM3
940	GO:0005657	CC	replication fork	2.69289e-06	21	UHRF1, MCM10, MCM3, PIF1, POLA2, XRCC3, TIMELESS, H2AX, WDHD1, CHEK1, PCNA, POLD1, TIPIN, POLH, XRCC2, RAD51C, MMS22L, PRIM1, RFC3, TONSL, RFC2
941	GO:0005604	CC	basement membrane	0.000257041	21	TIMP1, TNC, NID2, LOXL2, COL15A1, RELL2, LAD1, COL18A1, LAMA2, COL8A1, LAMA3, COL23A1, COL4A5, FRAS1, COL4A4, TIMP3, SMOC1, LAMA5, VWA2, NPNT, COL4A3
942	GO:0005923	CC	bicellular tight junction	0.0132304	21	ANK3, FRMD4B, RIGI, TJP2, ECT2, NHS, USP53, SAPCD2, PRKCI, FZD5, NPHP1, AMOT, F11R, MAGI1, CGN, CRB3, CLDN16, MAGI2, MPP7, MXRA8, PARD3B
943	GO:0070160	CC	tight junction	0.0192315	21	ANK3, FRMD4B, RIGI, TJP2, ECT2, NHS, USP53, SAPCD2, PRKCI, FZD5, NPHP1, AMOT, F11R, MAGI1, CGN, CRB3, CLDN16, MAGI2, MPP7, MXRA8, PARD3B
944	GO:0005581	CC	collagen trimer	0.00101806	19	COL6A5, COL6A6, COL6A1, COL6A2, COL6A3, COL14A1, COL27A1, COL15A1, C1QL1, COL1A1, COL18A1, COL9A2, COL8A1, CTHRC1, COL23A1, COL4A5, COL4A4, COL4A3, C1QTNF7
945	GO:0098636	CC	protein complex involved in cell adhesion	1.77184e-05	18	ITGB8, TNN, ITGA4, TNC, ITGA1, ITGA9, PLP1, PLAU, ITGB6, ITGAE, ITGA6, ITGA2, LAMA2, NLGN1, ITGBL1, CD28, ITGA3, TNXB
946	GO:0000794	CC	condensed nuclear chromosome	0.00369534	17	NCAPH, PLK1, BRCA2, NEK2, INCENP, NCAPG2, H2AX, BRCA1, CHEK1, NCAPD2, SMC1B, SUV39H1, NCAPG, TOPBP1, SYN1, SMC4, PSMC3IP
947	GO:0045171	CC	intercellular bridge	0.0123489	17	CDC6, CDCA8, TUBB3, KIF20A, TPX2, KIF20B, PRC1, MTUS2, PARP3, TUBB4B, CEP55, SKA1, CDC7, QSOX1, PRKCI, TUBB4A, PKNOX2
948	GO:0098685	CC	Schaffer collateral - CA1 synapse	0.0123489	17	CDH11, ADORA2B, PLAT, NEFH, LRRC4, BCR, SRGN, SYN1, PTPRD, NTNG2, PRKCI, AKAP12, PTK2B, STX3, PFN2, WNT5A, NEFL
949	GO:0005876	CC	spindle microtubule	0.0088363	16	CDK1, KIF18B, AURKA, AURKB, KIF4A, PLK1, KIF11, PRC1, FAM110A, HAUS8, KNTC1, SKA3, SKA1, ZWILCH, HAUS5, CAPN6
950	GO:0005871	CC	kinesin complex	0.000103603	15	KIF2C, KIF18B, KIF14, KIF20A, KIF23, KIF22, KIFC1, KIF11, KIF20B, KIF15, KIF17, KIFC2, KIF5A, KIF1C, KIF1A
951	GO:0098982	CC	GABA-ergic synapse	0.016251	15	PTPRO, GAP43, GABRA5, GUCY1A1, CLSTN3, MDGA1, LPAR1, SLITRK2, LRRTM1, PCDH17, NLGN1, CDH13, KCND3, ADRA2A, SLC6A6
952	GO:0000940	CC	outer kinetochore	1.78816e-09	14	BUB1B, ZWINT, PLK1, SPC25, BUB1, NDC80, CCNB1, NUF2, KNL1, CENPF, MIS12, SPDL1, SKA3, SKA1
953	GO:0044291	CC	cell-cell contact zone	0.0174485	14	TIAM1, ANK3, SCN1B, SLC2A1, FGFRL1, PGM5, TJP2, SCN2A, DES, SLC8A1, SCN5A, PKP2, PCDH9, AKAP6
954	GO:0051233	CC	spindle midzone	0.000137052	13	CDC6, CDCA8, KIF18B, AURKA, AURKB, KIF14, PLK1, RACGAP1, KIF20B, PRC1, INCENP, MAPRE2, GEM
955	GO:0030315	CC	T-tubule	0.00816976	12	ANK3, SCN1B, SCN2A, CASQ1, STAC, IGF1R, SLC8A1, SCN5A, CACNA1D, AKAP6, CACNB2, DYSF
956	GO:0016328	CC	lateral plasma membrane	0.0490905	12	ANK3, PTPRO, IQGAP3, SLC16A3, NSG1, FZD3, SCN5A, SLC26A7, KCNB1, MPP7, NKD2, DMD
957	GO:0008305	CC	integrin complex	0.000479526	11	ITGB8, ITGA4, ITGA1, ITGA9, PLP1, ITGB6, ITGAE, ITGA6, ITGA2, ITGBL1, ITGA3
958	GO:0043596	CC	nuclear replication fork	0.00103199	11	MCM10, MCM3, POLA2, TIMELESS, WDHD1, PCNA, POLD1, TIPIN, MMS22L, PRIM1, TONSL
959	GO:1990752	CC	microtubule end	0.00103199	11	KIF2C, KIF18B, ASPM, SPAG5, MAPRE2, KNSTRN, SPRY2, SVIL, NAV3, CLIP1, SLAIN1
960	GO:0000307	CC	cyclin-dependent protein kinase holoenzyme complex	0.0300628	11	CDK1, CCNE2, CCNF, CCNB2, CCNA2, CCNB1, CCNB3, CKS1B, PCNA, CCNE1, CDK19
961	GO:0014704	CC	intercalated disc	0.0437584	10	ANK3, SCN1B, SLC2A1, PGM5, SCN2A, DES, SLC8A1, SCN5A, PKP2, AKAP6
962	GO:0000939	CC	inner kinetochore	0.000222445	9	CENPL, CENPI, CENPT, CENPN, CENPQ, CENPO, CENPW, CENPU, CENPH
963	GO:0071162	CC	CMG complex	1.48629e-05	8	CDC45, MCM5, MCM3, MCM2, GINS2, MCM4, MCM6, MCM7
964	GO:0031261	CC	DNA replication preinitiation complex	7.32684e-05	8	CDC45, MCM5, MCM3, MCM2, GINS2, MCM4, MCM6, MCM7
965	GO:0035371	CC	microtubule plus-end	0.0215728	7	KIF2C, KIF18B, SPAG5, MAPRE2, KNSTRN, CLIP1, SLAIN1
966	GO:0043034	CC	costamere	0.0212737	6	KRT8, ANK3, PGM5, SVIL, SYNM, DMD
967	GO:0098644	CC	complex of collagen trimers	0.0396075	6	COL27A1, COL1A1, COL8A1, COL4A5, COL4A4, COL4A3
968	GO:0031430	CC	M band	0.0474517	6	ENO1, OBSCN, MYOM1, MYOM3, TRIM63, CRYAB
969	GO:0010369	CC	chromocenter	0.0311121	5	PIWIL2, CDCA8, AURKB, ESCO2, INCENP
970	GO:0045120	CC	pronucleus	0.0311121	5	AURKA, CCNA2, SLC2A1, CENPF, EZH2
971	GO:0030894	CC	replisome	0.0396075	5	MCM3, POLA2, PCNA, POLD1, PRIM1
972	GO:0099571	CC	postsynaptic cytoskeleton	0.0437584	4	NEFH, CTTNBP2, NEFM, NEFL
973	GO:0015631	MF	tubulin binding	5.24401e-07	65	TIAM1, MX1, KIF2C, KIF18B, PDE4B, DLGAP5, GTSE1, KIF4A, KIF14, KIF20A, STMN2, PLK1, KIF23, FTCD, KIF22, KIF26B, KIFC1, RACGAP1, KIF11, NUSAP1, KIF20B, CENPF, BRCA2, KIF15, SPAG5, PRC1, MTUS2, MAPRE2, GAS2L3, GAPDH, BRCA1, HAUS8, REEP4, KNSTRN, NEFH, RITA1, BIRC5, RGS2, SKA1, TPPP3, KIF17, TBCEL, CAPN6, DIXDC1, STRBP, KIFC2, KIF5A, KIF1C, CCDC88C, DLEC1, HOOK1, VASH2, NAV3, CLIP1, DNAI7, CCDC170, …
974	GO:0016887	MF	ATP hydrolysis activity	0.000379338	59	ATP10A, CDC6, ORC1, RECQL4, CHTF18, MCM5, KIF2C, KIF18B, DDX60, MCM3, IFIH1, TRIP13, KIF14, ERCC6L, KIF20A, KIF23, KIF22, PIF1, KIFC1, ABCA6, MCM2, RAD54L, KIF20B, RIGI, ATAD2, KIF15, DDX43, TAP2, BRIP1, RTEL1, HELB, TAP1, RNF213, MCM4, SMC1B, MCM6, ATP8B1, DNA2, SMC4, MCM7, RFC3, MOV10, RFC2, KIF17, PSMC3, ATP2A3, KIFC2, ABCA3, KIF5A, DNAH5, KIF1C, NAV3, PFN2, DNAH7, ALPL, HFM1, ABCA8, KIF1A, AT…
975	GO:0004857	MF	enzyme inhibitor activity	0.000134912	58	SERPINA3, GBP5, SOCS1, SERPING1, BST2, SNCB, ITIH5, PHACTR3, TIMP1, SERPINB10, WARS1, CST3, SPINT1, C3, PIF1, SERPINB6, FBXO5, PARP9, COL6A3, SPOCK3, RARRES1, DTX3L, CABP1, TXNIP, GAPDH, PHACTR1, SERPIND1, BIRC5, TFPI2, SPRY2, SERPINB2, RGS2, SOCS3, THBS1, CIT, GMFG, CDKN1C, SH3BP5, CRIM1, SPINK8, SPINT2, IQGAP2, WFDC1, RENBP, A2ML1, SLIT2, ANOS1, ANXA3, KNG1, NGF, ARRB1, PPP1R12B, TIMP3, ANGPTL4…
976	GO:0003779	MF	actin binding	0.00944165	55	GBP1, PDLIM3, PHACTR3, ACTN3, EPS8L1, IQGAP3, DAAM2, SCIN, TNS4, DIAPH3, GAS2L3, ANLN, MYOZ3, PHACTR1, EPB41L1, SYN1, MYO1B, GMFG, FXYD5, PAWR, SVIL, PSTPIP2, CTNNAL1, PLS3, DIXDC1, FERMT1, PDLIM5, KCNMA1, NEBL, HOOK1, VASH2, COBLL1, MYH10, CGN, IQGAP2, FGD4, AJUBA, PFN2, NEXN, SHTN1, S100A4, TMOD1, MYH11, MTSS2, VASH1, PICK1, CACNB2, DMD, PPP1R9A, SHROOM3, FHOD3, CORO6, PKNOX2, ABLIM3, HCLS1
977	GO:0004175	MF	endopeptidase activity	0.00237036	53	PCSK1, MMP25, C2, ADAMTS4, ESPL1, CTSC, KEL, TRABD2A, PSMB10, C1R, MALT1, C1S, PCSK5, CFB, ADAMTS3, PLAT, TLL2, PSMB9, ERAP1, ADAMTS9, ADAMTS12, PAPPA, RHBDL1, F12, PSMB8, PITRM1, ERAP2, KDM8, NRIP3, ADAM19, SFRP1, ADAMTS17, THOP1, CTSZ, PDIA3, PLAU, MMP24, PIK3IP1, CTSK, MMP13, MASP1, TLL1, PRSS23, CASP1, MMP11, MME, ACE, CLCA2, MMP19, ADAMTS15, ADAMTS16, MMP12, ADAMTS8
978	GO:0004674	MF	protein serine/threonine kinase activity	0.0136674	53	ALPK1, CIITA, TRPM6, DYRK3, MASTL, SIK1, CDK1, BUB1B, AURKA, AURKB, ERN2, PLK1, BUB1, PKMYT1, CHEK2, MELK, PBK, TTK, HASPIN, NEK2, PLK4, HIPK2, DCLK1, SGK1, PIM1, ACVR2A, CHEK1, BCR, MAP3K15, CIT, MAPK13, VRK1, CDC7, PRKCI, SOSTDC1, PKN1, CDK19, ACVR2B, OBSCN, PTK2B, NIM1K, HUNK, NEK5, CAMK1D, TNIK, MARK1, LTBP4, KALRN, CAMK2A, PLK2, PRKAA2, PRKAG3, DCLK2
979	GO:0008017	MF	microtubule binding	4.87344e-07	52	TIAM1, MX1, KIF2C, KIF18B, DLGAP5, GTSE1, KIF4A, KIF14, KIF20A, PLK1, KIF23, FTCD, KIF22, KIF26B, KIFC1, RACGAP1, KIF11, NUSAP1, KIF20B, CENPF, KIF15, SPAG5, PRC1, MTUS2, MAPRE2, GAS2L3, GAPDH, HAUS8, REEP4, KNSTRN, NEFH, BIRC5, SKA1, KIF17, CAPN6, STRBP, KIFC2, KIF5A, KIF1C, CCDC88C, HOOK1, VASH2, NAV3, CLIP1, DNAI7, CCDC170, CGN, MID1, NEFM, CRYAB, DCLK2, KIF1A
980	GO:0005201	MF	extracellular matrix structural constituent	3.37106e-13	49	COL6A5, POSTN, COL6A6, CHI3L1, COL6A1, TNC, NID2, FMOD, COL6A2, DCN, COL6A3, COL14A1, OPTC, COL27A1, ABI3BP, SRPX, THBS3, COL15A1, TFPI2, PCOLCE, SPON1, THBS1, MXRA5, COL1A1, COL18A1, COL9A2, TINAGL1, LAMA2, LTBP4, COL8A1, CTHRC1, LAMA3, EDIL3, PODN, COL23A1, MATN2, COL4A5, ANOS1, COL4A4, LAMA5, LTBP2, MFAP4, NPNT, OGN, COL4A3, ASPN, TNXB, ELN, MGP
981	GO:0033218	MF	amide binding	0.0268068	49	CMKLR2, PTGDR2, HLA-DRA, P2RX1, CD74, HLA-DMB, APOA1, CST3, EDNRB, TUBB3, FTCD, PCSK5, B2M, PLA2G4A, TAP2, ERAP1, CABP1, NFKBIA, TAP1, CLSTN3, ERAP2, TAPBP, FKBP10, FASN, HLA-DMA, NPR3, GRIA3, GHR, FZD5, SCTR, IGF1R, CALCRL, ITGA2, GLP2R, SLC40A1, SLC7A8, NLGN1, NPR1, MME, INHBA, OXTR, SORL1, GPR171, RAMP1, CLSTN2, CRYAB, LHCGR, CEMIP, PRLR
982	GO:0106310	MF	protein serine kinase activity	0.0102068	47	ALPK1, CIITA, TRPM6, DYRK3, MASTL, SIK1, CDK1, BUB1B, AURKA, AURKB, ERN2, PLK1, BUB1, PKMYT1, CHEK2, MELK, PBK, TTK, HASPIN, NEK2, PLK4, HIPK2, DCLK1, SGK1, PIM1, CHEK1, BCR, MAP3K15, CIT, MAPK13, VRK1, CDC7, PRKCI, PKN1, CDK19, OBSCN, NIM1K, HUNK, NEK5, CAMK1D, TNIK, MARK1, KALRN, CAMK2A, PLK2, PRKAA2, DCLK2
983	GO:0005539	MF	glycosaminoglycan binding	2.45038e-06	46	CXCL11, POSTN, CCL8, TNFAIP6, SUSD5, CXCL6, FGF1, HMMR, FGFRL1, DCN, RSPO4, FGF7, ADAMTS3, SPOCK3, VEGFA, SEMA5A, LIPG, SERPIND1, NOD1, THBS3, PCOLCE, THBS1, SFRP1, NELL2, FBLN7, FGFBP1, NRP2, ECM2, LTBP4, CRISPLD2, SLIT2, COL23A1, ANOS1, RSPO1, KNG1, ADAMTS15, CCN3, SMOC1, GPNMB, LTBP2, FGFR4, FGFR2, CEMIP, FGF9, TNXB, ADAMTS8
984	GO:0042277	MF	peptide binding	0.00730395	44	CMKLR2, PTGDR2, HLA-DRA, CD74, HLA-DMB, APOA1, CST3, EDNRB, TUBB3, PCSK5, B2M, TAP2, ERAP1, CABP1, NFKBIA, TAP1, CLSTN3, ERAP2, TAPBP, HLA-DMA, NPR3, GRIA3, GHR, FZD5, SCTR, IGF1R, CALCRL, ITGA2, GLP2R, SLC40A1, SLC7A8, NLGN1, NPR1, MME, INHBA, OXTR, SORL1, GPR171, RAMP1, CLSTN2, CRYAB, LHCGR, CEMIP, PRLR
985	GO:1901681	MF	sulfur compound binding	0.000587646	43	CXCL11, POSTN, CCL8, P2RX1, CXCL6, RRM2, FGF1, FGFRL1, RSPO4, FGF7, ADAMTS3, VEGFA, SEMA5A, FST, ENPP1, LIPG, SERPIND1, THBS3, PCOLCE, THBS1, SFRP1, NELL2, ITGA2, FBLN7, FGFBP1, NRP2, ECM2, CRISPLD2, SLIT2, COL23A1, ANOS1, RSPO1, KNG1, ADAMTS15, CCN3, SMOC1, GPNMB, LTBP2, FGFR4, FGFR2, FGF9, TNXB, ADAMTS8
986	GO:0045296	MF	cadherin binding	0.0174485	43	CDH26, ANK3, PTPRO, H3C11, EPS8L1, CDH11, STAT1, CCNB2, S100P, TJP2, CIP2A, ARHGEF16, DIAPH3, ANLN, ENO1, LDHA, MYO1B, H3C12, RANBP1, FASN, FXYD5, EPN2, SH3GLB2, CTNNAL1, LAD1, PDLIM5, TES, ITGA6, MMP24, COBLL1, CDHR3, PKP1, STXBP6, F11R, CGN, CDH13, SHTN1, PKP2, MPP7, CTNND2, ARVCF, PPL, CDH3
987	GO:0061134	MF	peptidase regulator activity	5.20207e-05	41	SERPINA3, GBP5, SERPING1, BST2, AIM2, ITIH5, TIMP1, SERPINB10, CST3, CTSC, SPINT1, C3, SERPINB6, COL6A3, SPOCK3, RARRES1, GAPDH, SERPIND1, BIRC5, NOD1, TFPI2, PCOLCE, SERPINB2, THBS1, PSME2, PSME1, ATP2A3, CRIM1, SPINK8, SPINT2, CTSK, WFDC1, RENBP, CASP1, A2ML1, ANOS1, KNG1, NGF, TIMP3, PI3, COL4A3
988	GO:0001664	MF	G protein-coupled receptor binding	0.00535863	41	CCL26, CXCL9, CXCL11, CXCL12, S1PR1, CCL8, MRAP2, CXCL6, STAT1, EDNRB, C3, ADORA2A, APLN, RTP4, CXCL16, JAK2, GPRC5B, PDE4D, ADRB3, SFRP1, WNT10B, TAC1, CCDC88C, PALM, NES, ASIP, BAMBI, ZBTB16, WNT5A, CTHRC1, ACE, MAGI2, AGTR1, ADORA1, EDN1, RSPO1, PICK1, ARRB1, WNT4, ADRA2A, AKAP5
989	GO:0008201	MF	heparin binding	3.2189e-06	37	CXCL11, POSTN, CCL8, CXCL6, FGF1, FGFRL1, RSPO4, FGF7, ADAMTS3, VEGFA, LIPG, SERPIND1, THBS3, PCOLCE, THBS1, SFRP1, NELL2, FBLN7, FGFBP1, NRP2, ECM2, CRISPLD2, SLIT2, COL23A1, ANOS1, RSPO1, KNG1, ADAMTS15, CCN3, SMOC1, GPNMB, LTBP2, FGFR4, FGFR2, FGF9, TNXB, ADAMTS8
990	GO:0005125	MF	cytokine activity	0.00167791	37	CCL26, CXCL9, CXCL11, KITLG, NRG1, CXCL12, IL6, IL33, CCL8, IL7, TIMP1, CXCL6, IL11, IL15, TNFSF13B, TNFSF14, TNFRSF11B, NAMPT, IL12A, CSF1, CXCL16, VEGFA, TNFSF13, IL36G, TNFSF10, IL16, WNT10B, CER1, WNT5A, INHBA, EDN1, GDF6, WNT4, GREM1, GDF15, INHBB, TNFSF15
991	GO:0008083	MF	growth factor activity	1.6541e-06	36	KITLG, NRG1, CXCL12, IL6, NTF3, IL7, TGFA, TIMP1, PDGFD, IL11, FGF1, FGF7, IL12A, CSF1, VEGFA, EREG, GMFG, FGF12, PDGFC, BDNF, INHBA, FGF21, GDNF, BTC, ENDOU, NGF, PDGFB, CCN3, NRG4, GDF6, FGF18, OGN, GDF15, FGF9, INHBB, JAG1
992	GO:0005126	MF	cytokine receptor binding	0.023533	36	NTRK1, CCL26, CXCL9, CXCL11, KITLG, CXCL12, IL6, IL33, CCL8, NTF3, IL7, OSMR, CXCL6, STAT1, IL11, IL15, TNFSF13B, TNFSF14, IL12A, CSF1, TRAF5, CXCL16, VEGFA, JAK2, ERAP1, TNFSF13, IL6ST, IL36G, TNFSF10, IL6R, NES, BAMBI, BDNF, NGF, GREM1, TNFSF15
993	GO:0005178	MF	integrin binding	1.42682e-06	35	CDH26, NRG1, CXCL12, ITGB8, ICAM1, ACTN3, ICAM5, TNN, ISG15, ITGA4, FGF1, ITGA1, ITGA9, THBS1, CD81, ITGB6, ITGAE, FERMT1, GFRA1, ITGA6, ITGA2, F11R, ECM2, LTBP4, EDIL3, ITGBL1, CCN3, LAMA5, GPNMB, ITGA3, NPNT, PTPRZ1, COL4A3, TNXB, ADAMTS8
994	GO:0061135	MF	endopeptidase regulator activity	7.33021e-05	35	SERPINA3, GBP5, SERPING1, BST2, AIM2, ITIH5, TIMP1, SERPINB10, CST3, SPINT1, C3, SERPINB6, COL6A3, SPOCK3, RARRES1, GAPDH, SERPIND1, BIRC5, TFPI2, SERPINB2, THBS1, PSME2, PSME1, CRIM1, SPINK8, SPINT2, WFDC1, RENBP, A2ML1, ANOS1, KNG1, NGF, TIMP3, PI3, COL4A3
995	GO:0140097	MF	catalytic activity, acting on DNA	0.0109603	35	NEIL3, EXO1, RECQL4, CHTF18, MCM5, TOP2A, DSCC1, MCM3, ERCC6L, POLE, PIF1, MCM2, HELLS, POLQ, RAD54L, FEN1, XRCC3, BRIP1, RTEL1, HELB, MCM4, GEN1, PCNA, POLD1, POLH, LIG1, XRCC2, RAD51C, MCM6, ANKLE1, DNA2, MCM7, RFC3, RFC2, HFM1
996	GO:0019207	MF	kinase regulator activity	0.0166221	35	SOCS1, CISH, NRG1, FAM20A, TGFA, WARS1, CCNE2, CCNF, CCNB2, CCNA2, MALT1, CCNB1, CCNB3, CKS1B, VEGFA, GPRC5B, IL6ST, ACSL1, SPRY2, SOCS3, CIT, DBF4B, CCNE1, EREG, GMFG, MOB3A, CDKN1C, GAS6, ACVR2B, SH3BP5, SOCS5, BTC, PRKAG3, MOB3B, GREM1
997	GO:0008237	MF	metallopeptidase activity	0.000185808	34	MMP25, ADAMTS4, CPM, KEL, TRABD2A, ADAMTS3, TLL2, ERAP1, ADAMTS9, ADAMTS12, CPXM1, PAPPA, PITRM1, ERAP2, ADAM19, ADAMTS17, THOP1, MMP24, VASH2, MPND, MMP13, TLL1, CPA6, MMP11, MME, ACE, VASH1, CLCA2, MMP19, ADAMTS15, ADAMTS16, MATCAP2, MMP12, ADAMTS8
998	GO:0004866	MF	endopeptidase inhibitor activity	0.000165633	32	SERPINA3, GBP5, SERPING1, BST2, ITIH5, TIMP1, SERPINB10, CST3, SPINT1, C3, SERPINB6, COL6A3, SPOCK3, RARRES1, GAPDH, SERPIND1, BIRC5, TFPI2, SERPINB2, THBS1, CRIM1, SPINK8, SPINT2, WFDC1, RENBP, A2ML1, ANOS1, KNG1, NGF, TIMP3, PI3, COL4A3
999	GO:0030414	MF	peptidase inhibitor activity	0.00033702	32	SERPINA3, GBP5, SERPING1, BST2, ITIH5, TIMP1, SERPINB10, CST3, SPINT1, C3, SERPINB6, COL6A3, SPOCK3, RARRES1, GAPDH, SERPIND1, BIRC5, TFPI2, SERPINB2, THBS1, CRIM1, SPINK8, SPINT2, WFDC1, RENBP, A2ML1, ANOS1, KNG1, NGF, TIMP3, PI3, COL4A3
1000	GO:0016829	MF	lyase activity	0.00202912	32	HDC, CA12, AZIN2, CA4, NEIL3, FTCD, POLQ, MVD, ALDOC, GUCY1A1, ENO1, CA9, RSAD2, GGCT, FASN, MOCOS, EHHADH, HACD4, ALOXE3, NPL, SDSL, SGPL1, ENO3, NPR1, GUCY1A2, CA8, HOGA1, ENDOU, ME3, ECHDC2, CA3, CYP1A1
1001	GO:0019838	MF	growth factor binding	6.11996e-06	31	NTRK1, IL2RA, OSMR, COL6A1, FGFRL1, ACVR2A, IL6ST, IL1R2, IL1R1, THBS1, COL1A1, IGF2R, GHR, ACVR2B, IL6R, CHRDL1, KAZALD1, IGF1R, ITGA6, S100A13, FGFBP1, NRP2, LTBP4, SCN5A, SORT1, NKD2, PDGFB, LTBP2, FGFR4, LRP2, FGFR2
1002	GO:0019887	MF	protein kinase regulator activity	0.0387801	30	SOCS1, NRG1, FAM20A, TGFA, CCNE2, CCNF, CCNB2, CCNA2, CCNB1, CCNB3, CKS1B, VEGFA, GPRC5B, IL6ST, ACSL1, SPRY2, SOCS3, CIT, DBF4B, CCNE1, EREG, GMFG, MOB3A, CDKN1C, GAS6, SH3BP5, BTC, PRKAG3, MOB3B, GREM1
1003	GO:0004386	MF	helicase activity	0.000947412	28	RECQL4, CHTF18, MCM5, DSCC1, DDX60, MCM3, IFIH1, ERCC6L, ZGRF1, PIF1, MCM2, HELLS, POLQ, RAD54L, RIGI, DDX43, BRIP1, RTEL1, HELB, MCM4, MCM6, DNA2, HELZ2, MCM7, RFC3, MOV10, RFC2, HFM1
1004	GO:0070851	MF	growth factor receptor binding	0.000943068	26	IL6, IL7, TGFA, PDGFD, IL11, FGF1, FGF7, IL12A, VEGFA, JAK2, ERAP1, IL6ST, IL36G, IL1R1, FLRT3, EREG, SOCS5, IL6R, PDGFC, FGF21, GDNF, BTC, PDGFB, GREM1, FGF18, FGF9
1005	GO:0019955	MF	cytokine binding	0.00185958	26	CSF3R, IL13RA2, CHRDL2, CD74, IL2RA, GBP1, IL31RA, OSMR, ACKR3, ITGA4, IL12A, IL6ST, IL1R2, IL1R1, THBS1, ACKR1, SOSTDC1, GHR, IL6R, CHRDL1, ACKR4, NRP2, LTBP4, CER1, GREM1, PRLR
1006	GO:0004222	MF	metalloendopeptidase activity	7.88339e-05	25	MMP25, ADAMTS4, KEL, TRABD2A, ADAMTS3, TLL2, ADAMTS9, ADAMTS12, PAPPA, PITRM1, ADAM19, ADAMTS17, THOP1, MMP24, MMP13, TLL1, MMP11, MME, ACE, CLCA2, MMP19, ADAMTS15, ADAMTS16, MMP12, ADAMTS8
1007	GO:0008094	MF	ATP-dependent activity, acting on DNA	0.000386327	25	RECQL4, CHTF18, MCM5, TOP2A, DSCC1, MCM3, ERCC6L, PIF1, MCM2, HELLS, POLQ, RAD54L, XRCC3, BRIP1, RTEL1, HELB, MCM4, XRCC2, RAD51C, MCM6, DNA2, MCM7, RFC3, RFC2, HFM1
1008	GO:0044325	MF	transmembrane transporter binding	0.00607342	23	KCNE4, ANK3, ACTN3, PDE4B, SCN1B, TJP2, S100A10, PDE4D, FGF12, GRINA, ATP2A3, STAC, RNF207, SLC8A1, NEDD4L, SCN5A, ID2, KCNB1, PKP2, LRRC38, KCND3, AKAP6, KCNE3
1009	GO:0140375	MF	immune receptor activity	0.0174485	23	CSF3R, IL13RA2, HLA-DRA, CD74, IL2RA, IL31RA, OSMR, ACKR3, IL21R, IL4R, IL15RA, IL6ST, IL1R2, IL1R1, IL17RC, EPOR, GHR, C5AR1, IL6R, GFRA1, ACKR4, IL17RB, PRLR
1010	GO:0003774	MF	cytoskeletal motor activity	0.00162821	22	KIF2C, KIF18B, KIF4A, KIF14, KIF20A, KIF23, KIF22, KIF26B, KIFC1, KIF11, KIF20B, KIF15, MYO1B, KIF17, KIFC2, KIF5A, DNAH5, KIF1C, MYH10, MYH11, DNAH7, KIF1A
1011	GO:0015103	MF	inorganic anion transmembrane transporter activity	0.0436412	22	SLC6A12, GABRB3, SLC4A4, SLC6A13, SLC4A11, UCP2, SLC4A9, GABRA5, TTYH2, SLC1A4, SLC12A7, SLC25A27, SLC37A1, CLCN4, GABRP, ANO4, ANKH, SLC26A7, CLCA2, SLC1A7, SLC6A6, ADAMTS8
1012	GO:0042562	MF	hormone binding	0.000119872	21	CMKLR2, CRYM, EDNRB, MLNR, NPR3, GHR, SCTR, AR, IGF1R, CALCRL, GLP2R, SLC40A1, CDH13, NPR1, INHBA, OXTR, ALDH1A1, RAMP1, LHCGR, LRP2, PRLR
1013	GO:0004896	MF	cytokine receptor activity	0.000575629	21	CSF3R, IL13RA2, CD74, IL2RA, IL31RA, OSMR, ACKR3, IL21R, IL4R, IL15RA, IL6ST, IL1R2, IL1R1, IL17RC, EPOR, GHR, IL6R, GFRA1, ACKR4, IL17RB, PRLR
1014	GO:0004713	MF	protein tyrosine kinase activity	0.0309599	21	NTRK1, INSRR, PDGFRL, DYRK3, MELK, FGFRL1, MATK, PBK, TTK, HIPK2, JAK2, BCR, RET, IGF2R, CRIM1, PTK2B, IGF1R, NRP2, BLK, FGFR4, FGFR2
1015	GO:0008509	MF	monoatomic anion transmembrane transporter activity	0.0371066	21	SLC6A12, GABRB3, SLC4A4, SLC1A2, SLC6A13, UCP2, SLC4A9, GABRA5, SLC39A14, TTYH2, SLC1A4, SLC12A7, SLC25A27, LRRC8B, CLCN4, GABRP, ANO4, SLC26A7, CLCA2, SLC1A7, SLC6A6
1016	GO:0003777	MF	microtubule motor activity	5.78114e-05	19	KIF2C, KIF18B, KIF4A, KIF14, KIF20A, KIF23, KIF22, KIF26B, KIFC1, KIF11, KIF20B, KIF15, KIF17, KIFC2, KIF5A, DNAH5, KIF1C, DNAH7, KIF1A
1017	GO:0003697	MF	single-stranded DNA binding	0.0261594	19	NEIL3, CDC45, RECQL4, MCM5, MCM10, MCM3, HROB, MCM2, NABP1, RAD54L, BRCA2, MCM4, MCM6, HMGB2, MMS22L, SMC4, MCM7, STN1, CTC1
1018	GO:0003678	MF	DNA helicase activity	2.31878e-05	18	RECQL4, CHTF18, MCM5, DSCC1, MCM3, PIF1, MCM2, POLQ, BRIP1, RTEL1, HELB, MCM4, MCM6, DNA2, MCM7, RFC3, RFC2, HFM1
1019	GO:0005518	MF	collagen binding	0.000187795	18	COL6A1, NID2, COL6A2, COL14A1, ITGA1, PCOLCE, THBS1, RELL2, ITGA2, ECM2, CTSK, MMP13, PODN, SPARCL1, PDGFB, ITGA3, MMP12, TNXB
1020	GO:0001221	MF	transcription coregulator binding	0.0314625	18	STAT1, FOS, EPAS1, GATA6, PER1, ENO1, TRERF1, CIT, EZH2, PER3, AR, PGR, FLYWCH1, ZBTB16, HMGA1, AHR, HES1, ESR1
1021	GO:0051213	MF	dioxygenase activity	0.0133658	17	ALOX15, IDO1, CDO1, PTGS2, EGLN3, P4HA3, PLOD1, PTGS1, P4HA2, KDM8, ASPHD1, P3H3, ALOXE3, KDM7A, BCO2, TET1, P4HTM
1022	GO:0004867	MF	serine-type endopeptidase inhibitor activity	0.0262248	17	SERPINA3, SERPING1, ITIH5, SERPINB10, SPINT1, SERPINB6, COL6A3, SERPIND1, TFPI2, SERPINB2, CRIM1, SPINK8, SPINT2, WFDC1, A2ML1, ANOS1, PI3
1023	GO:0030020	MF	extracellular matrix structural constituent conferring tensile strength	1.37302e-05	16	COL6A5, COL6A6, COL6A1, COL6A2, COL6A3, COL14A1, COL27A1, COL15A1, COL1A1, COL18A1, COL9A2, COL8A1, COL23A1, COL4A5, COL4A4, COL4A3
1024	GO:0017046	MF	peptide hormone binding	0.000166187	15	CMKLR2, EDNRB, NPR3, GHR, SCTR, IGF1R, CALCRL, GLP2R, SLC40A1, NPR1, INHBA, OXTR, RAMP1, LHCGR, PRLR
1025	GO:0019199	MF	transmembrane receptor protein kinase activity	0.016251	15	NTRK1, INSRR, PDGFRL, FGFRL1, ACVR2A, RET, IGF2R, SOSTDC1, ACVR2B, CRIM1, IGF1R, NRP2, LTBP4, FGFR4, FGFR2
1026	GO:0017116	MF	single-stranded DNA helicase activity	2.61261e-08	14	CHTF18, MCM5, DSCC1, MCM3, PIF1, MCM2, POLQ, HELB, MCM4, MCM6, DNA2, MCM7, RFC3, RFC2
1027	GO:0038024	MF	cargo receptor activity	0.00697568	14	LGALS3BP, ACKR3, TFRC, HMMR, CXCL16, ENPP1, DAB2, ACKR4, SORL1, ENDOU, SCARA5, LRP1B, LRP2, ENPP2
1028	GO:0016835	MF	carbon-oxygen lyase activity	0.0281713	14	CA12, CA4, NEIL3, POLQ, ENO1, CA9, FASN, EHHADH, HACD4, ALOXE3, ENO3, CA8, CA3, CYP1A1
1029	GO:0003725	MF	double-stranded RNA binding	0.0406245	13	OASL, ZBP1, OAS3, DDX60, IFIH1, OAS2, TFRC, RIGI, TLR3, OAS1, TUBB4B, TUBA1B, STRBP
1030	GO:0048029	MF	monosaccharide binding	0.0479937	13	ALPK1, SLC2A5, EGLN3, P4HA3, PLOD1, P4HA2, UGP2, PYGL, HK2, P3H3, GYS1, IGF2R, P4HTM
1031	GO:0050840	MF	extracellular matrix binding	0.0141841	12	DCN, VEGFA, THBS1, TINAGL1, ITGA6, ITGA2, SLIT2, SPARCL1, ADAMTS15, SMOC1, ITGA3, ELN
1032	GO:0016836	MF	hydro-lyase activity	0.0277592	12	CA12, CA4, ENO1, CA9, FASN, EHHADH, HACD4, ALOXE3, ENO3, CA8, CA3, CYP1A1
1033	GO:0045499	MF	chemorepellent activity	0.000930573	10	NRG1, APOA1, SEMA5A, SEMA6D, FLRT3, SEMA3C, SEMA3B, SEMA3D, SEMA3E, SEMA3A
1034	GO:0017147	MF	Wnt-protein binding	0.00259225	10	PTPRO, TRABD2A, FZD10, SFRP1, FZD5, FRZB, FZD3, CTHRC1, FZD6, APCDD1
1035	GO:0043394	MF	proteoglycan binding	0.00616976	10	TNC, HPSE, SEMA5A, FST, THBS1, ITGA2, FBLN7, CTSK, SLIT2, GPNMB
1036	GO:0001223	MF	transcription coactivator binding	0.0215728	10	STAT1, EPAS1, GATA6, TRERF1, CIT, AR, PGR, FLYWCH1, AHR, ESR1
1037	GO:0032813	MF	tumor necrosis factor receptor superfamily binding	0.0396075	10	NTF3, STAT1, TNFSF13B, TNFSF14, TRAF5, TNFSF13, TNFSF10, BDNF, NGF, TNFSF15
1038	GO:0035173	MF	histone kinase activity	0.000341237	9	CDK1, AURKA, BUB1, HASPIN, JAK2, CHEK1, VRK1, PKN1, PRKAA2
1039	GO:0000217	MF	DNA secondary structure binding	0.0286915	9	NEIL3, RECQL4, CLSPN, XRCC3, GEN1, XRCC2, RAD51C, HMGB2, HMGA1
1040	GO:0042056	MF	chemoattractant activity	0.03738	9	NTF3, FGF7, VEGFA, HMGB2, WNT5A, S100A4, GDNF, PDGFB, GPNMB
1041	GO:0008307	MF	structural constituent of muscle	0.0421916	9	ACTN3, JPH1, OBSCN, NEBL, MYOM1, SYNM, NEXN, MYH11, DMD
1042	GO:0008574	MF	plus-end-directed microtubule motor activity	0.000387087	8	KIF18B, KIF14, KIF11, KIF20B, KIF17, KIF5A, KIF1C, KIF1A
1043	GO:0004114	MF	3',5'-cyclic-nucleotide phosphodiesterase activity	0.00609998	8	PDE1A, PDE4C, PDE4B, PDE7B, ENPP1, PDE4D, PDE5A, PDE11A
1044	GO:0004112	MF	cyclic-nucleotide phosphodiesterase activity	0.00944165	8	PDE1A, PDE4C, PDE4B, PDE7B, ENPP1, PDE4D, PDE5A, PDE11A
1045	GO:0030296	MF	protein tyrosine kinase activator activity	0.0324672	8	NRG1, TGFA, VEGFA, IL6ST, EREG, GAS6, BTC, GREM1
1046	GO:0008191	MF	metalloendopeptidase inhibitor activity	0.00245908	7	BST2, TIMP1, SPOCK3, RARRES1, NGF, TIMP3, COL4A3
1047	GO:0004115	MF	3',5'-cyclic-AMP phosphodiesterase activity	0.00355801	7	PDE1A, PDE4C, PDE4B, PDE7B, ENPP1, PDE4D, PDE11A
1048	GO:0017134	MF	fibroblast growth factor binding	0.0176693	7	FGFRL1, THBS1, S100A13, FGFBP1, SCN5A, FGFR4, FGFR2
1049	GO:0030215	MF	semaphorin receptor binding	0.0176693	7	SEMA5A, SEMA6D, SEMA3C, SEMA3B, SEMA3D, SEMA3E, SEMA3A
1050	GO:0016702	MF	oxidoreductase activity, acting on single donors with incorporation of molecular oxygen, incorporation of two atoms of oxygen	0.0215728	7	ALOX15, IDO1, CDO1, PTGS2, PTGS1, ALOXE3, BCO2
1051	GO:0016701	MF	oxidoreductase activity, acting on single donors with incorporation of molecular oxygen	0.0261594	7	ALOX15, IDO1, CDO1, PTGS2, PTGS1, ALOXE3, BCO2
1052	GO:0005044	MF	scavenger receptor activity	0.0371066	7	LGALS3BP, ACKR3, CXCL16, ENPP1, ACKR4, ENDOU, ENPP2
1053	GO:0001968	MF	fibronectin binding	0.0495073	7	TNFAIP6, ITGA4, LOXL3, VEGFA, THBS1, CTSK, ITGA3
1054	GO:0140996	MF	histone H3 kinase activity	0.00176019	6	AURKA, HASPIN, JAK2, CHEK1, VRK1, PKN1
1055	GO:0003688	MF	DNA replication origin binding	0.0126589	6	CDC6, CDC45, ORC1, MCM5, MCM10, MCM2
1056	GO:0030297	MF	transmembrane receptor protein tyrosine kinase activator activity	0.0212737	6	NRG1, TGFA, VEGFA, EREG, BTC, GREM1
1057	GO:0031418	MF	L-ascorbic acid binding	0.0324672	6	EGLN3, P4HA3, PLOD1, P4HA2, P3H3, P4HTM
1058	GO:0004955	MF	prostaglandin receptor activity	0.00816976	5	PTGDR2, PTGDR, HPGD, PTGFR, PTGIR
1059	GO:0004954	MF	prostanoid receptor activity	0.0123616	5	PTGDR2, PTGDR, HPGD, PTGFR, PTGIR
1060	GO:0031543	MF	peptidyl-proline dioxygenase activity	0.0174485	5	EGLN3, P4HA3, P4HA2, P3H3, P4HTM
1061	GO:0005161	MF	platelet-derived growth factor receptor binding	0.0311121	5	PDGFD, VEGFA, IL1R1, PDGFC, PDGFB
1062	GO:0004089	MF	carbonate dehydratase activity	0.0396075	5	CA12, CA4, CA9, CA8, CA3
1063	GO:0004953	MF	icosanoid receptor activity	0.0396075	5	PTGDR2, PTGDR, HPGD, PTGFR, PTGIR
1064	GO:0015114	MF	phosphate ion transmembrane transporter activity	0.0437584	4	UCP2, SLC37A1, ANKH, ADAMTS8
1065	GO:0016175	MF	superoxide-generating NAD(P)H oxidase activity	0.0437584	4	NOX5, DUOX1, CYBB, NOX4
