# Supplementary material for: Th1 and Th2 cells in equine endometrosis and their interactions with endometrial fibroblasts
Source: Sci Rep. 2025 Oct 16;15:36263. doi: 10.1038/s41598-025-20152-0 (PMC12533255; doi:10.1038/s41598-025-20152-0)
Supplement: Supplementary file 3 — Supplementary Material 3 [file 41598_2025_20152_MOESM3_ESM.xlsx]

## Sheet: Supplementary table 3
Supplementary data 3. The full list of differentially expressed genes (DEGs) identified in fibroblasts derived from category I endometria treated with T-helper 2 cells -conditioned medium (Th2-CM) for 48 hours in comparison to the control group
No.	Ensembl	Symbol	GeneName	log2FC	padj
1.	ENSECAG00000012733	COL6A5	collagen type VI alpha 5 chain	13.8807	1.773e-31
2.	ENSECAG00000038698	ALOX15	arachidonate 15-lipoxygenase	9.23554	4.189e-23
3.	ENSECAG00000009460	NTRK1	neurotrophic receptor tyrosine kinase 1	8.32228	4.418e-35
4.	ENSECAG00000022659	CCL26	C-C motif chemokine ligand 26	7.66649	2.089e-44
5.	ENSECAG00000051569	ENSECAG00000051569		7.49684	5.6e-18
6.	ENSECAG00000046132	CXCL9	C-X-C motif chemokine ligand 9	7.45967	3.794e-16
7.	ENSECAG00000013457	CSF3R	colony stimulating factor 3 receptor	7.3542	7.657e-13
8.	ENSECAG00000020578	PDCD1LG2	programmed cell death 1 ligand 2	7.17534	3.983e-13
9.	ENSECAG00000023841	POSTN	periostin	6.96295	3.79e-29
10.	ENSECAG00000020738	CDH26	cadherin 26	6.49783	3.451e-56
11.	ENSECAG00000001714	PTGDR2	prostaglandin D2 receptor 2	6.43646	7.797e-13
12.	ENSECAG00000020422	PCSK1	proprotein convertase subtilisin/kexin type 1	6.36263	1.849e-09
13.	ENSECAG00000057530	ENSECAG00000057530		6.27818	6.423e-09
14.	ENSECAG00000047988	ENSECAG00000047988		6.18475	3.145e-10
15.	ENSECAG00000014650	INSRR	insulin receptor related receptor	6.14264	7.998e-11
16.	ENSECAG00000010928	MMP25	matrix metallopeptidase 25	5.96475	6.333e-10
17.	ENSECAG00000050680	ENSECAG00000050680		5.80597	1.979e-08
18.	ENSECAG00000024259	Eqca-DQA1		5.80188	1.073e-12
19.	ENSECAG00000019282	HDC	histidine decarboxylase	5.69323	7.385e-08
20.	ENSECAG00000022118	IDO1	indoleamine 2,3-dioxygenase 1	5.54029	3.041e-07
21.	ENSECAG00000024016	IL13RA2	interleukin 13 receptor subunit alpha 2	5.50777	1.99e-18
22.	ENSECAG00000004408	CMKLR2	chemerin chemokine-like receptor 2	5.50324	1.154e-10
23.	ENSECAG00000016312	CD274	CD274 molecule	5.45438	9.6e-250
24.	ENSECAG00000007247	ALPK1	alpha kinase 1	5.41887	1.106e-06
25.	ENSECAG00000012253	CXCL11	C-X-C motif chemokine ligand 11	5.37946	1.831e-07
26.	ENSECAG00000055535	ENSECAG00000055535		5.34844	3.8e-117
27.	ENSECAG00000000152	KITLG	KIT ligand	5.3481	4.16e-136
28.	ENSECAG00000009142	ENSECAG00000009142		5.17362	1.849e-15
29.	ENSECAG00000049658	ENSECAG00000049658		5.02652	1.358e-75
30.	ENSECAG00000012660	HLA-DRA	major histocompatibility complex, class II, DR alpha	5.02428	8.616e-16
31.	ENSECAG00000018134	STMN2	stathmin 2	4.96346	3.004e-05
32.	ENSECAG00000049130	ENSECAG00000049130		4.91454	1.09e-06
33.	ENSECAG00000008503	CD74	CD74 molecule	4.78025	1.019e-05
34.	ENSECAG00000046493	GBP5	guanylate binding protein 5	4.6475	7.833e-29
35.	ENSECAG00000002249	PLEKHG4B	pleckstrin homology and RhoGEF domain containing G4B	4.63047	1.736e-11
36.	ENSECAG00000047919	ENSECAG00000047919		4.61349	1.009e-07
37.	ENSECAG00000013482	SERPINA3	serpin family A member 3	4.43913	2.322e-34
38.	ENSECAG00000039959	ZDBF2	zinc finger DBF-type containing 2	4.43697	1.181e-05
39.	ENSECAG00000017217	CA12	carbonic anhydrase 12	4.39915	0
40.	ENSECAG00000026965	SOCS1	suppressor of cytokine signaling 1	4.31786	1.222e-29
41.	ENSECAG00000019243	HSD11B1	hydroxysteroid 11-beta dehydrogenase 1	4.1608	9.974e-13
42.	ENSECAG00000020365	CELF3	CUGBP Elav-like family member 3	4.0601	7.449e-06
43.	ENSECAG00000021775	KRT8	keratin 8	4.03554	3.88e-37
44.	ENSECAG00000019551	CXCL12	C-X-C motif chemokine ligand 12	3.98423	7.645e-89
45.	ENSECAG00000012791	GBP6	guanylate binding protein family member 6	3.94525	2.049e-46
46.	ENSECAG00000011626	S1PR1	sphingosine-1-phosphate receptor 1	3.94314	1.222e-51
47.	ENSECAG00000055019	ENSECAG00000055019		3.90993	1.945e-10
48.	ENSECAG00000040532	ENSECAG00000040532		3.87117	4.834e-49
49.	ENSECAG00000021343	NRG1	neuregulin 1	3.81064	2.064e-23
50.	ENSECAG00000034282	CCL8	chemokine (C-C motif) ligand 8	3.71522	6.29e-187
51.	ENSECAG00000016867	CISH	cytokine inducible SH2 containing protein	3.68186	1.016e-07
52.	ENSECAG00000012826	CDO1	cysteine dioxygenase type 1	3.67739	4.711e-52
53.	ENSECAG00000029679	ENSECAG00000029679		3.51209	1.343e-28
54.	ENSECAG00000012742	CXCL6	C-X-C motif chemokine ligand 6	3.50644	3.187e-66
55.	ENSECAG00000055416	ENSECAG00000055416		3.44968	2.295e-15
56.	ENSECAG00000009752	APOA1	apolipoprotein A1	3.41783	5.449e-10
57.	ENSECAG00000043493	ENSECAG00000043493		3.32448	0.0004597
58.	ENSECAG00000015449	IRF8	interferon regulatory factor 8	3.30449	2.483e-05
59.	ENSECAG00000052882	ENSECAG00000052882		3.23762	0.0002887
60.	ENSECAG00000023534	CIITA	class II major histocompatibility complex transactivator	3.20623	1.581e-15
61.	ENSECAG00000006205	CD7	CD7 molecule	3.17663	5.146e-12
62.	ENSECAG00000021796	HLA-DMB	major histocompatibility complex, class II, DM beta	3.1202	9.945e-06
63.	ENSECAG00000019215	ITGB8	integrin subunit beta 8	3.10249	7.191e-36
64.	ENSECAG00000010750	VWCE	von Willebrand factor C and EGF domains	3.07449	2.805e-10
65.	ENSECAG00000046182	ENSECAG00000046182		3.04106	9.497e-11
66.	ENSECAG00000019800	TSPAN33	tetraspanin 33	3.03093	5.952e-27
67.	ENSECAG00000017826	TMEM26	transmembrane protein 26	3.00963	1.647e-18
68.	ENSECAG00000036649	ENSECAG00000036649		2.99811	1.996e-23
69.	ENSECAG00000032992	TIAM1	TIAM Rac1 associated GEF 1	2.96981	1.81e-17
70.	ENSECAG00000055770	KCNE4	potassium voltage-gated channel subfamily E regulatory subunit 4	2.95835	5.058e-54
71.	ENSECAG00000027808	PLCXD1	phosphatidylinositol specific phospholipase C X domain containing 1	2.95511	1.141e-21
72.	ENSECAG00000015119	PHACTR1	phosphatase and actin regulator 1	2.95154	7.181e-06
73.	ENSECAG00000010475	IL33	interleukin 33	2.90098	3.461e-10
74.	ENSECAG00000003260	ITIH5	inter-alpha-trypsin inhibitor heavy chain 5	2.89093	2.649e-80
75.	ENSECAG00000009299	ICAM5	intercellular adhesion molecule 5	2.88919	5.551e-06
76.	ENSECAG00000007432	PTGDR	prostaglandin D2 receptor	2.88831	1.121e-17
77.	ENSECAG00000004709	C2	complement C2	2.84426	5.865e-22
78.	ENSECAG00000020767	IL7	interleukin 7	2.83205	7.133e-74
79.	ENSECAG00000018057	IL2RA	interleukin 2 receptor subunit alpha	2.8217	1.897e-21
80.	ENSECAG00000023657	FAM20A	FAM20A golgi associated secretory pathway pseudokinase	2.81586	1.18e-128
81.	ENSECAG00000047572	ENSECAG00000047572		2.81426	8.821e-05
82.	ENSECAG00000031648	PROKR1	prokineticin receptor 1	2.8	1.023e-06
83.	ENSECAG00000050432	ENSECAG00000050432		2.79402	1.171e-05
84.	ENSECAG00000014480	AIM2	absent in melanoma 2	2.76848	8.168e-13
85.	ENSECAG00000013703	PPP1R3C	protein phosphatase 1 regulatory subunit 3C	2.7564	1.154e-09
86.	ENSECAG00000013883	ICAM1	intercellular adhesion molecule 1	2.72185	1.64e-173
87.	ENSECAG00000016482	IL6	interleukin 6	2.69189	9.542e-14
88.	ENSECAG00000014812	KRT23	keratin 23	2.65199	1.992e-21
89.	ENSECAG00000024719	ENSECAG00000024719		2.65113	4.595e-42
90.	ENSECAG00000011669	TNN	tenascin N	2.64263	7.01e-115
91.	ENSECAG00000036638	SLC6A12	solute carrier family 6 member 12	2.63503	4.19e-11
92.	ENSECAG00000022739	CA4	carbonic anhydrase 4	2.63468	3.028e-69
93.	ENSECAG00000028459	ENSECAG00000028459		2.59553	6.063e-84
94.	ENSECAG00000010963	SERPING1	serpin family G member 1	2.59309	4.56e-112
95.	ENSECAG00000021206	HAS2	hyaluronan synthase 2	2.56733	8.986e-10
96.	ENSECAG00000039617	SNCB	synuclein beta	2.5583	5.068e-09
97.	ENSECAG00000013193	UHRF1	ubiquitin like with PHD and ring finger domains 1	2.54554	1.012e-45
98.	ENSECAG00000003563	BST2	bone marrow stromal cell antigen 2	2.54418	1.352e-37
99.	ENSECAG00000021604	PDGFRL	platelet derived growth factor receptor like	2.53864	1.771e-28
100.	ENSECAG00000015644	SLC1A2	solute carrier family 1 member 2	2.51602	1.578e-11
101.	ENSECAG00000005126	TRIM22	tripartite motif containing 22	2.49623	0.0004498
102.	ENSECAG00000015034	PLAC8B	placenta associated 8 B	2.49331	7.257e-14
103.	ENSECAG00000033385	LGALS3BP	galectin 3 binding protein	2.48773	1.78e-209
104.	ENSECAG00000060335	ENSECAG00000060335		2.45917	2.916e-08
105.	ENSECAG00000030750	ENSECAG00000030750		2.41008	2.623e-18
106.	ENSECAG00000059829	ENSECAG00000059829		2.40703	3.026e-20
107.	ENSECAG00000024959	FBXO39	F-box protein 39	2.39905	8.175e-11
108.	ENSECAG00000055388	ENSECAG00000055388		2.39661	3.516e-15
109.	ENSECAG00000014259	TIMP1	TIMP metallopeptidase inhibitor 1	2.39204	6.158e-36
110.	ENSECAG00000013362	CRYM	crystallin mu	2.39197	0.0002191
111.	ENSECAG00000018409	NOX5	NADPH oxidase 5	2.38528	0.0002974
112.	ENSECAG00000009618	IFI44L	interferon induced protein 44 like	2.36546	3.54e-13
113.	ENSECAG00000018961	ACTN3	actinin alpha 3	2.36249	1.341e-13
114.	ENSECAG00000056002	ENSECAG00000056002		2.35911	0.0005898
115.	ENSECAG00000008615	ENSECAG00000008615		2.33847	5.231e-42
116.	ENSECAG00000016131	FRMD4B	FERM domain containing 4B	2.33749	7.475e-38
117.	ENSECAG00000045914	ENSECAG00000045914		2.33433	4.005e-08
118.	ENSECAG00000009020	IFI44	interferon induced protein 44	2.33104	1.095e-09
119.	ENSECAG00000017185	ZBP1	Z-DNA binding protein 1	2.32411	1.81e-20
120.	ENSECAG00000032271	ENSECAG00000032271		2.3195	1.119e-24
121.	ENSECAG00000024851	EDNRB	endothelin receptor type B	2.29915	1.773e-31
122.	ENSECAG00000021220	GBP1	guanylate binding protein 1	2.29609	9.277e-24
123.	ENSECAG00000006763	GPBAR1	G protein-coupled bile acid receptor 1	2.2938	0.0001168
124.	ENSECAG00000019573	PCDH15	protocadherin related 15	2.28885	4.417e-05
125.	ENSECAG00000035459	BATF2	basic leucine zipper ATF-like transcription factor 2	2.27885	4.031e-46
126.	ENSECAG00000024961	XAF1	XIAP associated factor 1	2.27354	7.106e-31
127.	ENSECAG00000000235	MTBP	MDM2 binding protein	2.25831	2.2e-31
128.	ENSECAG00000000574	NIPAL4	NIPA like domain containing 4	2.25359	5.992e-46
129.	ENSECAG00000017181	PTGS2	prostaglandin-endoperoxide synthase 2	2.24492	5.456e-20
130.	ENSECAG00000023727	IL1A	interleukin 1 alpha	2.24125	7.807e-05
131.	ENSECAG00000014519	ETV7	ETS variant transcription factor 7	2.22649	9.611e-27
132.	ENSECAG00000010153	IFIT3	interferon induced protein with tetratricopeptide repeats 3	2.21768	1.18e-11
133.	ENSECAG00000000942	ACKR3	atypical chemokine receptor 3	2.20944	4.763e-26
134.	ENSECAG00000005307	RNF183	ring finger protein 183	2.19872	6.39e-17
135.	ENSECAG00000053465	ENSECAG00000053465		2.19292	2.251e-15
136.	ENSECAG00000008763	LYPD3	LY6/PLAUR domain containing 3	2.19216	2.808e-06
137.	ENSECAG00000014645	OASL	2'-5'-oligoadenylate synthetase-like	2.19059	0.0002645
138.	ENSECAG00000012843	PAG1	phosphoprotein membrane anchor with glycosphingolipid microdomains 1	2.16855	2.9e-22
139.	ENSECAG00000015842	ANKRD55	ankyrin repeat domain 55	2.16824	1.196e-10
140.	ENSECAG00000001481	SAMD9L	sterile alpha motif domain containing 9 like	2.16702	7.46e-26
141.	ENSECAG00000047192	ENSECAG00000047192		2.15245	0.0002588
142.	ENSECAG00000009039	STAT1	signal transducer and activator of transcription 1	2.14598	7.29e-133
143.	ENSECAG00000010500	ITGA4	integrin subunit alpha 4	2.14036	1.031e-65
144.	ENSECAG00000022463	GABRB3	gamma-aminobutyric acid type A receptor subunit beta3	2.13662	3.652e-08
145.	ENSECAG00000058677	ENSECAG00000058677		2.12718	1.23e-09
146.	ENSECAG00000005241	THBD	thrombomodulin	2.12464	2.484e-21
147.	ENSECAG00000011704	TNFAIP2	TNF alpha induced protein 2	2.1228	3.64e-119
148.	ENSECAG00000033890	CIDEC	cell death inducing DFFA like effector c	2.12214	9.831e-16
149.	ENSECAG00000015942	TRPM6	transient receptor potential cation channel subfamily M member 6	2.1088	5.149e-47
150.	ENSECAG00000057579	ENSECAG00000057579		2.10163	0.0018536
151.	ENSECAG00000057145	C3	complement C3	2.09527	2.61e-115
152.	ENSECAG00000009370	ORC1	origin recognition complex subunit 1	2.08595	9.612e-27
153.	ENSECAG00000020238	GRAMD1B	GRAM domain containing 1B	2.0822	1.722e-17
154.	ENSECAG00000018322	EXO1	exonuclease 1	2.0649	4.811e-14
155.	ENSECAG00000024322	ARSJ	arylsulfatase family member J	2.05871	1.204e-48
156.	ENSECAG00000017172	IFI27	interferon, alpha-inducible protein 27	2.05649	3.551e-53
157.	ENSECAG00000008739	ENSECAG00000008739		2.05007	4.321e-07
158.	ENSECAG00000016560	CRABP2	cellular retinoic acid binding protein 2	2.03753	4.2e-05
159.	ENSECAG00000026928	ASCL4	achaete-scute family bHLH transcription factor 4	2.02254	1.984e-05
160.	ENSECAG00000020769	FGF1	fibroblast growth factor 1	2.0218	1.582e-73
161.	ENSECAG00000050918	ENSECAG00000050918		2.00008	5.387e-09
162.	ENSECAG00000001399	SAMD9	sterile alpha motif domain containing 9	1.99672	6.122e-46
163.	ENSECAG00000015657	TNNT1	troponin T1, slow skeletal type	1.98927	1.433e-08
164.	ENSECAG00000009121	NEIL3	nei like DNA glycosylase 3	1.98767	5.5e-10
165.	ENSECAG00000022850	CERKL	ceramide kinase like	1.98442	1.979e-05
166.	ENSECAG00000011006	TGFA	transforming growth factor alpha	1.98284	5.608e-33
167.	ENSECAG00000014732	ATP10A	ATPase phospholipid transporting 10A (putative)	1.9715	9.798e-19
168.	ENSECAG00000012104	TNFAIP6	TNF alpha induced protein 6	1.96292	3.999e-08
169.	ENSECAG00000019438	OSMR	oncostatin M receptor	1.96246	5.156e-50
170.	ENSECAG00000009303	GFPT2	glutamine-fructose-6-phosphate transaminase 2	1.96233	2.855e-17
171.	ENSECAG00000012629	MASTL	microtubule associated serine/threonine kinase like	1.95964	8.125e-24
172.	ENSECAG00000014867	PLBD1	phospholipase B domain containing 1	1.95954	2.226e-26
173.	ENSECAG00000021642	DYRK3	dual specificity tyrosine phosphorylation regulated kinase 3	1.95886	6.569e-38
174.	ENSECAG00000048661	ENSECAG00000048661		1.95334	2.085e-10
175.	ENSECAG00000009744	IRF7	interferon regulatory factor 7	1.93744	1.401e-09
176.	ENSECAG00000015342	CXCL8	C-X-C motif chemokine ligand 8	1.93113	5.552e-07
177.	ENSECAG00000008059	PDE4C	phosphodiesterase 4C	1.93045	1.83e-05
178.	ENSECAG00000016934	IL31RA	interleukin 31 receptor A	1.92794	1.058e-12
179.	ENSECAG00000009913	CDC6	cell division cycle 6	1.9259	1.727e-30
180.	ENSECAG00000024473	MCM10	minichromosome maintenance 10 replication initiation factor	1.91895	3.695e-17
181.	ENSECAG00000014511	IL11	interleukin 11	1.91115	5.534e-05
182.	ENSECAG00000009472	CLSPN	claspin	1.90971	1.26e-16
183.	ENSECAG00000016056	BICDL2	BICD family like cargo adaptor 2	1.89767	1.901e-09
184.	ENSECAG00000015641	DSCC1	DNA replication and sister chromatid cohesion 1	1.89113	2.073e-22
185.	ENSECAG00000036105	ENSECAG00000036105		1.88066	2.668e-11
186.	ENSECAG00000030025	ENSECAG00000030025		1.85986	0.0003235
187.	ENSECAG00000007464	RRM2	ribonucleotide reductase regulatory subunit M2	1.85946	5.771e-15
188.	ENSECAG00000056325	SERPINB2	serpin family B member 2	1.8552	3.425e-24
189.	ENSECAG00000008823	CDH11	cadherin 11	1.84909	3.582e-87
190.	ENSECAG00000025066	PLA2G3	phospholipase A2 group III	1.84667	1.465e-08
191.	ENSECAG00000019758	TNFSF13B	TNF superfamily member 13b	1.83808	5.127e-17
192.	ENSECAG00000000633	ZWINT	ZW10 interacting kinetochore protein	1.82559	4.81e-11
193.	ENSECAG00000009054	CKB	creatine kinase B	1.82557	3.585e-08
194.	ENSECAG00000059594	ENSECAG00000059594		1.81718	0.0025683
195.	ENSECAG00000018841	CGA	glycoprotein hormones, alpha polypeptide	1.81655	0.0017899
196.	ENSECAG00000023019	KIF18B	kinesin family member 18B	1.81461	8.716e-18
197.	ENSECAG00000019411	HERC6	HECT and RLD domain containing E3 ubiquitin protein ligase family member 6	1.81294	3.657e-30
198.	ENSECAG00000034739	ADORA2A	adenosine A2a receptor	1.80999	6.958e-46
199.	ENSECAG00000010525	KEL	Kell metallo-endopeptidase	1.79426	1.357e-11
200.	ENSECAG00000011776	MX1	MX dynamin like GTPase 1	1.79262	1.675e-07
201.	ENSECAG00000025092	CDC25B	cell division cycle 25B	1.78997	6.021e-67
202.	ENSECAG00000009707	PTGS1	prostaglandin-endoperoxide synthase 1	1.78797	1.626e-09
203.	ENSECAG00000013053	TOP2A	DNA topoisomerase II alpha	1.77957	3.366e-14
204.	ENSECAG00000053819	ENSECAG00000053819		1.77845	1.108e-07
205.	ENSECAG00000023525	NDUFA4L2	NDUFA4 mitochondrial complex associated like 2	1.7748	4.202e-16
206.	ENSECAG00000002513	ERCC6L	ERCC excision repair 6 like, spindle assembly checkpoint helicase	1.77198	1.193e-25
207.	ENSECAG00000015060	PRR11	proline rich 11	1.77077	5.801e-10
208.	ENSECAG00000014305	CACNA2D3	calcium voltage-gated channel auxiliary subunit alpha2delta 3	1.76382	0.0003458
209.	ENSECAG00000024694	KIF14	kinesin family member 14	1.75687	5.45e-17
210.	ENSECAG00000009173	ZNF367	zinc finger protein 367	1.75224	2.947e-23
211.	ENSECAG00000014368	MCM5	minichromosome maintenance complex component 5	1.75165	9.802e-21
212.	ENSECAG00000020111	IQGAP3	IQ motif containing GTPase activating protein 3	1.75132	2.882e-18
213.	ENSECAG00000015651	ARSF	arylsulfatase F	1.75073	0.0002974
214.	ENSECAG00000010859	KIF4A	kinesin family member 4A	1.74892	1.099e-18
215.	ENSECAG00000011788	CDC45	cell division cycle 45	1.74875	4.119e-19
216.	ENSECAG00000035391	ENSECAG00000035391		1.73866	1.634e-10
217.	ENSECAG00000011037	WARS1	tryptophanyl-tRNA synthetase 1	1.73858	1.096e-64
218.	ENSECAG00000017522	TNFSF14	TNF superfamily member 14	1.72614	0.0001743
219.	ENSECAG00000000532	EPS8L1	EPS8 like 1	1.72497	4.915e-14
220.	ENSECAG00000000426	CENPL	centromere protein L	1.72258	6.585e-09
221.	ENSECAG00000022686	MRAP2	melanocortin 2 receptor accessory protein 2	1.72094	0.0011671
222.	ENSECAG00000006288	SIK1	salt inducible kinase 1	1.72014	1.459e-26
223.	ENSECAG00000026891	ENSECAG00000026891		1.7189	6.44e-14
224.	ENSECAG00000024611	NTF3	neurotrophin 3	1.7164	0.0025122
225.	ENSECAG00000014314	POLQ	DNA polymerase theta	1.71335	1.53e-14
226.	ENSECAG00000005316	PIF1	PIF1 5'-to-3' DNA helicase	1.71263	6.45e-06
227.	ENSECAG00000008461	DEPDC1	DEP domain containing 1	1.71087	1.13e-13
228.	ENSECAG00000022901	PKMYT1	protein kinase, membrane associated tyrosine/threonine 1	1.70655	8.626e-09
229.	ENSECAG00000010053	HJURP	Holliday junction recognition protein	1.70235	2.77e-07
230.	ENSECAG00000045402	ENSECAG00000045402		1.6986	1.4e-08
231.	ENSECAG00000011878	DTL	denticleless E3 ubiquitin	1.69608	4.901e-29
232.	ENSECAG00000018649	UCP2	uncoupling protein 2	1.69591	1.92e-38
233.	ENSECAG00000039680	ENSECAG00000039680		1.69545	8.766e-13
234.	ENSECAG00000000284	USP18	ubiquitin specific peptidase 18	1.69423	5.46e-14
235.	ENSECAG00000014658	SCD	stearoyl-CoA desaturase	1.69188	4.85e-47
236.	ENSECAG00000032055	PROKR2	prokineticin receptor 2	1.69036	0.0001682
237.	ENSECAG00000008655	DLGAP5	DLG associated protein 5	1.68886	6.298e-15
238.	ENSECAG00000053139	ENSECAG00000053139		1.68871	3.037e-08
239.	ENSECAG00000016860	KIF20A	kinesin family member 20A	1.68505	3.195e-10
240.	ENSECAG00000009716	CDK1	cyclin dependent kinase 1	1.68497	1.088e-17
241.	ENSECAG00000019038	KIF2C	kinesin family member 2C	1.68467	2.35e-18
242.	ENSECAG00000014384	AURKB	aurora kinase B	1.68166	2.221e-10
243.	ENSECAG00000015369	NID2	nidogen 2	1.68015	7.58e-74
244.	ENSECAG00000011492	CDCA7	cell division cycle associated 7	1.67717	3.888e-52
245.	ENSECAG00000018752	APOL6	apolipoprotein L6	1.67608	4.214e-20
246.	ENSECAG00000020270	CCNE2	cyclin E2	1.67566	1.847e-14
247.	ENSECAG00000000480	ABI3BP	ABI family member 3 binding protein	1.67461	1.256e-50
248.	ENSECAG00000013691	MALT1	MALT1 paracaspase	1.67387	1.571e-28
249.	ENSECAG00000018665	RECQL4	RecQ like helicase 4	1.67304	1.349e-11
250.	ENSECAG00000024558	ENSECAG00000024558		1.67201	8.685e-13
251.	ENSECAG00000024406	KCP	kielin cysteine rich BMP regulator	1.66592	2.42e-05
252.	ENSECAG00000033029	ENSECAG00000033029		1.66494	5.665e-06
253.	ENSECAG00000059003	ISG15	ISG15 ubiquitin like modifier	1.65811	2.79e-06
254.	ENSECAG00000038379	ENSECAG00000038379		1.65339	0.001308
255.	ENSECAG00000019322	IL21R	interleukin 21 receptor	1.64344	7.907e-32
256.	ENSECAG00000022722	ESPL1	extra spindle pole bodies like 1, separase	1.64226	2.997e-10
257.	ENSECAG00000009568	CENPI	centromere protein I	1.64093	4.992e-25
258.	ENSECAG00000018918	TRIP13	thyroid hormone receptor interactor 13	1.64091	3.693e-15
259.	ENSECAG00000016407	KCNB2	potassium voltage-gated channel subfamily B member 2	1.63838	1.534e-10
260.	ENSECAG00000003462	RUNX1	RUNX family transcription factor 1	1.63088	7.034e-13
261.	ENSECAG00000038102	ENSECAG00000038102		1.6299	0.0001947
262.	ENSECAG00000017896	PDLIM3	PDZ and LIM domain 3	1.62963	1.028e-05
263.	ENSECAG00000007881	IFIH1	interferon induced with helicase C domain 1	1.62541	1.228e-25
264.	ENSECAG00000021452	BUB1B	BUB1 mitotic checkpoint serine/threonine kinase B	1.62408	7.292e-07
265.	ENSECAG00000006229	PIMREG	PICALM interacting mitotic regulator	1.6225	1.185e-09
266.	ENSECAG00000014787	RCAN1	regulator of calcineurin 1	1.61892	3.728e-53
267.	ENSECAG00000018810	HELLS	helicase, lymphoid specific	1.61157	1.913e-13
268.	ENSECAG00000017926	TROAP	trophinin associated protein	1.61088	5.026e-10
269.	ENSECAG00000020506	MCM3	minichromosome maintenance complex component 3	1.60972	8.067e-26
270.	ENSECAG00000023355	GTSE1	G2 and S-phase expressed 1	1.60105	2.007e-13
271.	ENSECAG00000022731	COL6A1	collagen type VI alpha 1 chain	1.59547	4.26e-50
272.	ENSECAG00000017671	ROBO1	roundabout guidance receptor 1	1.59079	1e-36
273.	ENSECAG00000008493	SERPINB10	serpin family B member 10	1.5899	0.0004986
274.	ENSECAG00000018510	RGS20	regulator of G protein signaling 20	1.58857	8.94e-08
275.	ENSECAG00000014742	GPAM	glycerol-3-phosphate acyltransferase, mitochondrial	1.58516	4.485e-13
276.	ENSECAG00000029514	SLC2A6	solute carrier family 2 member 6	1.58423	1.44e-20
277.	ENSECAG00000024519	SPC25	SPC25 component of NDC80 kinetochore complex	1.58134	2.143e-09
278.	ENSECAG00000012475	SGO1	shugoshin 1	1.58079	9.274e-16
279.	ENSECAG00000015871	CDCA8	cell division cycle associated 8	1.5796	1.755e-13
280.	ENSECAG00000008193	UPP1	uridine phosphorylase 1	1.57886	1.798e-18
281.	ENSECAG00000019161	DIAPH3	diaphanous related formin 3	1.57774	3.819e-21
282.	ENSECAG00000014232	NR4A2	nuclear receptor subfamily 4 group A member 2	1.57699	3.11e-21
283.	ENSECAG00000005925	MYBL2	MYB proto-onco like 2	1.57698	5.537e-14
284.	ENSECAG00000053648	DDX60	DExD/H-box helicase 60	1.57522	9.789e-09
285.	ENSECAG00000000949	GPR84	G protein-coupled receptor 84	1.57213	0.0043969
286.	ENSECAG00000017777	PLK1	polo like kinase 1	1.56849	6.682e-15
287.	ENSECAG00000011003	PDE4B	phosphodiesterase 4B	1.56848	1.733e-35
288.	ENSECAG00000020846	PDE7B	phosphodiesterase 7B	1.56808	1.821e-16
289.	ENSECAG00000004795	ENSECAG00000004795		1.56804	4.259e-09
290.	ENSECAG00000006607	KIF11	kinesin family member 11	1.5674	1.749e-24
291.	ENSECAG00000009787	SNAI1	snail family transcriptional repressor 1	1.5625	3.664e-41
292.	ENSECAG00000012899	ESCO2	establishment of sister chromatid cohesion N-acetyltransferase 2	1.5594	3.12e-22
293.	ENSECAG00000008827	NDC80	NDC80 kinetochore complex component	1.55622	9.974e-13
294.	ENSECAG00000050999	ENSECAG00000050999		1.5553	1.275e-08
295.	ENSECAG00000014536	KIF23	kinesin family member 23	1.55428	4.121e-10
296.	ENSECAG00000008809	OAS3	2'-5'-oligoadenylate synthetase 3	1.55362	1.156e-07
297.	ENSECAG00000019329	MPP3	MAGUK p55 scaffold protein 3	1.55328	7.277e-11
298.	ENSECAG00000054990	CCNA2	cyclin A2	1.55283	2.214e-22
299.	ENSECAG00000009801	EXOC3L4	exocyst complex component 3 like 4	1.55045	2.37e-05
300.	ENSECAG00000059928	ENSECAG00000059928		1.5503	5.138e-23
301.	ENSECAG00000004805	B3GALT5	beta-1,3-galactosyltransferase 5	1.5498	0.0026235
302.	ENSECAG00000010821	RACGAP1	Rac GTPase activating protein 1	1.54824	1.052e-16
303.	ENSECAG00000049724	PTAFR	platelet activating factor receptor	1.54132	7.304e-06
304.	ENSECAG00000000281	SHCBP1	SHC binding and spindle associated 1	1.53863	3.688e-09
305.	ENSECAG00000023776	TTK	TTK protein kinase	1.53517	5.035e-20
306.	ENSECAG00000020919	HROB	homologous recombination factor with OB-fold	1.53453	5.75e-05
307.	ENSECAG00000007942	LMNB1	lamin B1	1.53278	7.546e-28
308.	ENSECAG00000019705	CDC20	cell division cycle 20	1.52617	8.912e-07
309.	ENSECAG00000011854	CFB	complement factor B	1.52513	7.445e-11
310.	ENSECAG00000008506	HMMR	hyaluronan mediated motility receptor	1.52229	1.082e-14
311.	ENSECAG00000023331	KIF20B	kinesin family member 20B	1.52109	3.6e-17
312.	ENSECAG00000030620	ENSECAG00000030620		1.52082	0.0008733
313.	ENSECAG00000008876	PTPRE	protein tyrosine phosphatase receptor type E	1.51927	8.368e-11
314.	ENSECAG00000009524	SLC16A3	solute carrier family 16 member 3	1.51757	4.127e-09
315.	ENSECAG00000017103	BUB1	BUB1 mitotic checkpoint serine/threonine kinase	1.51723	8.455e-13
316.	ENSECAG00000010326	MIS18A	MIS18 kinetochore protein A	1.51634	5.36e-10
317.	ENSECAG00000020645	ASPM	assembly factor for spindle microtubules	1.51571	3.356e-09
318.	ENSECAG00000014890	BRCA2	BRCA2 DNA repair associated	1.51468	1.937e-17
319.	ENSECAG00000002675	ZGRF1	zinc finger GRF-type containing 1	1.5141	1.883e-13
320.	ENSECAG00000024196	KIFC1	kinesin family member C1	1.50829	1.607e-12
321.	ENSECAG00000005086	EGLN3	egl-9 family hypoxia inducible factor 3	1.50733	2.16e-23
322.	ENSECAG00000019578	CDCA5	cell division cycle associated 5	1.50522	4.131e-12
323.	ENSECAG00000015806	CCNB1	cyclin B1	1.50506	7.074e-17
324.	ENSECAG00000057566	ENSECAG00000057566		1.50119	0.0051158
325.	ENSECAG00000018261	RGS4	regulator of G protein signaling 4	1.50101	4.062e-14
326.	ENSECAG00000001653	POLE	DNA polymerase epsilon, catalytic subunit	1.50098	9.577e-25
327.	ENSECAG00000045451	ENSECAG00000045451		1.49871	9.049e-21
328.	ENSECAG00000010445	ST3GAL6	ST3 beta-galactoside alpha-2,3-sialyltransferase 6	1.49715	1.046e-17
329.	ENSECAG00000023961	AURKA	aurora kinase A	1.49494	2.276e-21
330.	ENSECAG00000019369	CCNF	cyclin F	1.49046	9.678e-15
331.	ENSECAG00000019129	FOXM1	forkhead box M1	1.48584	2.721e-14
332.	ENSECAG00000016646	PARPBP	PARP1 binding protein	1.48564	1.722e-10
333.	ENSECAG00000000373	LOXL3	lysyl oxidase like 3	1.48031	6.427e-47
334.	ENSECAG00000009163	NUF2	NUF2 component of NDC80 kinetochore complex	1.47592	3.638e-22
335.	ENSECAG00000009400	ARRDC4	arrestin domain containing 4	1.47297	1.657e-27
336.	ENSECAG00000017104	ERRFI1	ERBB receptor feedback inhibitor 1	1.47202	9.67e-110
337.	ENSECAG00000021429	C1R	complement C1r	1.47155	2.15e-69
338.	ENSECAG00000044738	ENSECAG00000044738		1.46589	0.0073048
339.	ENSECAG00000023264	RTP4	receptor transporter protein 4	1.46355	1.213e-09
340.	ENSECAG00000008634	NCAPH	non-SMC condensin I complex subunit H	1.45929	7.298e-11
341.	ENSECAG00000014452	KIF22	kinesin family member 22	1.45706	1.725e-19
342.	ENSECAG00000010977	ARHGAP45	Rho GTPase activating protein 45	1.44931	7.383e-09
343.	ENSECAG00000013188	CDCA2	cell division cycle associated 2	1.44702	8.803e-13
344.	ENSECAG00000039393	ENSECAG00000039393		1.44585	1.333e-06
345.	ENSECAG00000022278	KNL1	kinetochore scaffold 1	1.44534	6.856e-08
346.	ENSECAG00000017433	TNC	tenascin C	1.44516	3.498e-32
347.	ENSECAG00000007588	EREG	epiregulin	1.44474	8.858e-12
348.	ENSECAG00000019631	MCM2	minichromosome maintenance complex component 2	1.43693	3.477e-32
349.	ENSECAG00000046407	ENSECAG00000046407		1.43502	2.107e-06
350.	ENSECAG00000032009	ENSECAG00000032009		1.42909	8.24e-11
351.	ENSECAG00000023032	AZIN2	antizyme inhibitor 2	1.42865	0.004661
352.	ENSECAG00000010941	CCDC150	coiled-coil domain containing 150	1.42816	0.0010631
353.	ENSECAG00000009067	SLC16A6	solute carrier family 16 member 6	1.42192	1.052e-09
354.	ENSECAG00000012773	CMPK2	cytidine/uridine monophosphate kinase 2	1.42112	1.052e-09
355.	ENSECAG00000015966	SERPINB6	serpin family B member 6	1.4202	6.973e-30
356.	ENSECAG00000005559	GABRA5	gamma-aminobutyric acid type A receptor subunit alpha5	1.41955	0.0001199
357.	ENSECAG00000020601	ZYG11A	zyg-11 family member A, cell cycle regulator	1.41922	5.774e-05
358.	ENSECAG00000018686	PPA1	inorganic pyrophosphatase 1	1.41915	2.692e-27
359.	ENSECAG00000009420	NT5E	5'-nucleotidase ecto	1.41759	1.322e-29
360.	ENSECAG00000017615	CDH17	cadherin 17	1.41619	9.39e-05
361.	ENSECAG00000001373	HSPA12B	heat shock protein family A (Hsp70) member 12B	1.41247	2.9e-22
362.	ENSECAG00000014813	CCNB2	cyclin B2	1.41068	3.489e-09
363.	ENSECAG00000015140	LIPG	lipase G, endothelial type	1.40963	2.784e-16
364.	ENSECAG00000006788	PCSK5	proprotein convertase subtilisin/kexin type 5	1.40951	3.161e-43
365.	ENSECAG00000011355	TRAF3IP3	TRAF3 interacting protein 3	1.40887	0.0067934
366.	ENSECAG00000014422	OAS2	2'-5'-oligoadenylate synthetase 2	1.40515	2.902e-10
367.	ENSECAG00000014377	CHAF1A	chromatin assembly factor 1 subunit A	1.40473	3.634e-20
368.	ENSECAG00000013009	KIF26B	kinesin family member 26B	1.39595	0.0005765
369.	ENSECAG00000014953	KIF15	kinesin family member 15	1.39359	8.781e-16
370.	ENSECAG00000021155	MXD3	MAX dimerization protein 3	1.3917	2.199e-05
371.	ENSECAG00000038834	MTFR2	mitochondrial fission regulator 2	1.39108	1.544e-10
372.	ENSECAG00000023279	GATA6	GATA binding protein 6	1.3895	8.857e-20
373.	ENSECAG00000023808	ATAD2	ATPase family AAA domain containing 2	1.38555	1.935e-26
374.	ENSECAG00000058229	ENSECAG00000058229		1.38127	7.069e-07
375.	ENSECAG00000034339	ENSECAG00000034339		1.38113	4.166e-45
376.	ENSECAG00000038893	CST3	cystatin C	1.37813	4.85e-47
377.	ENSECAG00000001041	CENPN	centromere protein N	1.37692	1.461e-13
378.	ENSECAG00000009501	DAAM2	dishevelled associated activator of morphosis 2	1.37512	1.514e-62
379.	ENSECAG00000018253	FGFRL1	fibroblast growth factor receptor like 1	1.37437	3.994e-27
380.	ENSECAG00000018476	TPX2	TPX2 microtubule nucleation factor	1.37437	9.274e-07
381.	ENSECAG00000017742	ERN2	endoplasmic reticulum to nucleus signaling 2	1.3743	0.0077679
382.	ENSECAG00000012331	PARP9	poly(ADP-ribose) polymerase family member 9	1.37402	8.949e-39
383.	ENSECAG00000023071	DDIAS	DNA damage induced apoptosis suppressor	1.37353	9.346e-28
384.	ENSECAG00000007872	TCF19	transcription factor 19	1.37071	5.284e-15
385.	ENSECAG00000024650	FADS2	fatty acid desaturase 2	1.36667	3.254e-49
386.	ENSECAG00000046504	ENSECAG00000046504		1.36486	0.0005171
387.	ENSECAG00000014594	EPAS1	endothelial PAS domain protein 1	1.36367	3.182e-38
388.	ENSECAG00000007300	DCLK1	doublecortin like kinase 1	1.36363	8.22e-41
389.	ENSECAG00000020698	MELK	maternal embryonic leucine zipper kinase	1.35368	2.651e-19
390.	ENSECAG00000008787	CCNB3	cyclin B3	1.35071	1.559e-05
391.	ENSECAG00000024127	CENPF	centromere protein F	1.35022	1.113e-05
392.	ENSECAG00000014059	ECT2	epithelial cell transforming 2	1.34857	5.032e-25
393.	ENSECAG00000014406	IL15	interleukin 15	1.34648	7.617e-07
394.	ENSECAG00000016495	NUSAP1	nucleolar and spindle associated protein 1	1.34504	4.353e-19
395.	ENSECAG00000015102	MYOZ3	myozenin 3	1.34042	2.916e-05
396.	ENSECAG00000024267	TFRC	transferrin receptor	1.33933	1.015e-25
397.	ENSECAG00000016382	ANLN	anillin, actin binding protein	1.33865	1.67e-22
398.	ENSECAG00000009519	C1S	complement C1s	1.33769	1.479e-47
399.	ENSECAG00000021453	TICRR	TOPBP1 interacting checkpoint and replication regulator	1.33649	6.561e-09
400.	ENSECAG00000024862	HDX	highly divergent homeobox	1.33593	4.406e-05
401.	ENSECAG00000013728	MFSD2A	MFSD2 lysolipid transporter A, lysophospholipid	1.33565	1.674e-22
402.	ENSECAG00000018544	SPDL1	spindle apparatus coiled-coil protein 1	1.33406	4.701e-26
403.	ENSECAG00000003201	PRSS35	serine protease 35	1.33299	5.795e-12
404.	ENSECAG00000015967	ASF1B	anti-silencing function 1B histone chaperone	1.33202	1.003e-05
405.	ENSECAG00000011673	ENSECAG00000011673		1.33038	1.86e-16
406.	ENSECAG00000020167	RGMA	repulsive guidance molecule BMP co-receptor a	1.32994	5.435e-10
407.	ENSECAG00000007620	DEPDC1B	DEP domain containing 1B	1.32852	1.475e-06
408.	ENSECAG00000016271	CENPA	centromere protein A	1.32847	1.798e-05
409.	ENSECAG00000014948	CIP2A	cellular inhibitor of PP2A	1.32018	8.321e-20
410.	ENSECAG00000000685	B2M	beta-2-microglobulin	1.31895	1.867e-68
411.	ENSECAG00000003235	FANCI	FA complementation group I	1.31688	1.53e-14
412.	ENSECAG00000017922	ADAM19	ADAM metallopeptidase domain 19	1.31198	4.329e-71
413.	ENSECAG00000023566	DHRS9	dehydrogenase/reductase 9	1.3115	1.307e-44
414.	ENSECAG00000024810	PLA2G4A	phospholipase A2 group IVA	1.31146	3.363e-35
415.	ENSECAG00000011380	TACC3	transforming acidic coiled-coil containing protein 3	1.3081	2.322e-11
416.	ENSECAG00000030455	ENSECAG00000030455		1.30511	8.711e-08
417.	ENSECAG00000014969	TP53I3	tumor protein p53 inducible protein 3	1.30443	7.278e-27
418.	ENSECAG00000001290	CABP1	calcium binding protein 1	1.30163	8.188e-05
419.	ENSECAG00000055909	ENSECAG00000055909		1.30106	0.0029821
420.	ENSECAG00000014501	TMEM54	transmembrane protein 54	1.29996	8.357e-15
421.	ENSECAG00000004845	CHEK2	checkpoint kinase 2	1.29899	4.014e-11
422.	ENSECAG00000011630	FBXO5	F-box protein 5	1.29741	2.407e-17
423.	ENSECAG00000013223	PBK	PDZ binding kinase	1.29593	3.453e-08
424.	ENSECAG00000006917	P4HA3	prolyl 4-hydroxylase subunit alpha 3	1.29245	4.031e-21
425.	ENSECAG00000024817	P4HA2	prolyl 4-hydroxylase subunit alpha 2	1.29075	1.65e-107
426.	ENSECAG00000019780	ENSECAG00000019780		1.28516	2.292e-28
427.	ENSECAG00000011496	NFKBIZ	NFKB inhibitor zeta	1.28268	1.836e-27
428.	ENSECAG00000033470	ENSECAG00000033470		1.28255	1.065e-13
429.	ENSECAG00000018373	FAM234B	family with sequence similarity 234 member B	1.28195	2.992e-13
430.	ENSECAG00000044966	ENSECAG00000044966		1.27947	4.294e-05
431.	ENSECAG00000025128	PIWIL2	piwi like RNA-mediated silencing 2	1.27846	0.0015953
432.	ENSECAG00000023026	PAPPA	pappalysin 1	1.27577	2.124e-23
433.	ENSECAG00000033034	RAB20	RAB20, member RAS oncogene family	1.27438	8.424e-06
434.	ENSECAG00000016735	VCAM1	vascular cell adhesion molecule 1	1.27404	9.875e-15
435.	ENSECAG00000017143	ENSECAG00000017143		1.27391	0.0002463
436.	ENSECAG00000046674	ENSECAG00000046674		1.27275	9.658e-13
437.	ENSECAG00000002250	SPRY2	sprouty RTK signaling antagonist 2	1.27179	3.124e-20
438.	ENSECAG00000033821	ANKRD33B	ankyrin repeat domain 33B	1.26976	6.623e-09
439.	ENSECAG00000009073	ARHGEF39	Rho guanine nucleotide exchange factor 39	1.26752	7.386e-13
440.	ENSECAG00000017906	PRC1	protein regulator of cytokinesis 1	1.26564	8.566e-20
441.	ENSECAG00000002402	ENSECAG00000002402		1.26495	6.012e-09
442.	ENSECAG00000042596	ENSECAG00000042596		1.26224	6.224e-16
443.	ENSECAG00000005547	CDT1	chromatin licensing and DNA replication factor 1	1.25965	3.422e-09
444.	ENSECAG00000016974	BRCA1	BRCA1 DNA repair associated	1.25706	8.406e-14
445.	ENSECAG00000054624	ENSECAG00000054624		1.2559	0.0092413
446.	ENSECAG00000048720	ENSECAG00000048720		1.25569	1.119e-07
447.	ENSECAG00000032074	ENSECAG00000032074		1.2523	0.0043793
448.	ENSECAG00000023922	E2F2	E2F transcription factor 2	1.25157	0.0025689
449.	ENSECAG00000032131	UBE2L6	ubiquitin conjugating enzyme E2 L6	1.25103	1.466e-41
450.	ENSECAG00000060206	ENSECAG00000060206		1.24914	4.439e-31
451.	ENSECAG00000011708	GAREM1	GRB2 associated regulator of MAPK1 subtype 1	1.24907	5.488e-05
452.	ENSECAG00000008187	PLK4	polo like kinase 4	1.24879	9.662e-15
453.	ENSECAG00000059506	ENSECAG00000059506		1.24842	0.0090784
454.	ENSECAG00000014517	CDCA3	cell division cycle associated 3	1.24448	5.79e-05
455.	ENSECAG00000013771	PDE4D	phosphodiesterase 4D	1.24098	4.948e-32
456.	ENSECAG00000056818	TMEM71	transmembrane protein 71	1.24052	0.0054156
457.	ENSECAG00000045231	CHEK1	checkpoint kinase 1	1.23762	9.564e-09
458.	ENSECAG00000052587	ENSECAG00000052587		1.23545	0.0033844
459.	ENSECAG00000050552	ENSECAG00000050552		1.23353	3.294e-22
460.	ENSECAG00000020053	SLC4A4	solute carrier family 4 member 4	1.23066	0.0005164
461.	ENSECAG00000017948	BTN1A1	butyrophilin subfamily 1 member A1	1.23012	0.0095735
462.	ENSECAG00000017388	CENPT	centromere protein T	1.2288	3.593e-08
463.	ENSECAG00000019276	MCM4	minichromosome maintenance complex component 4	1.22862	2.567e-30
464.	ENSECAG00000017458	BNIP3	BCL2 interacting protein 3	1.22858	6.067e-08
465.	ENSECAG00000053421	ENSECAG00000053421		1.22564	0.010051
466.	ENSECAG00000023472	KCNK2	potassium two pore domain channel subfamily K member 2	1.22502	0.0001813
467.	ENSECAG00000047831	ENSECAG00000047831		1.22488	7.05e-22
468.	ENSECAG00000014404	WDR62	WD repeat domain 62	1.22481	1.026e-13
469.	ENSECAG00000035548	ENSECAG00000035548		1.22406	3.053e-25
470.	ENSECAG00000013324	TXN	thioredoxin	1.21962	7.243e-07
471.	ENSECAG00000002992	MID1IP1	MID1 interacting protein 1	1.21926	3.338e-40
472.	ENSECAG00000059404	ENSECAG00000059404		1.21905	1.05e-34
473.	ENSECAG00000031808	SAPCD2	suppressor APC domain containing 2	1.21847	0.0001594
474.	ENSECAG00000000197	TLR3	toll like receptor 3	1.2144	1.205e-16
475.	ENSECAG00000020413	DCN	decorin	1.21343	2.41e-69
476.	ENSECAG00000015456	SPAG5	sperm associated antigen 5	1.21323	3.497e-18
477.	ENSECAG00000011979	FTCD	formimidoyltransferase cyclodeaminase	1.21301	8.452e-14
478.	ENSECAG00000006686	NCAPG2	non-SMC condensin II complex subunit G2	1.21194	5.967e-17
479.	ENSECAG00000000910	ENSECAG00000000910		1.20861	3.853e-77
480.	ENSECAG00000003943	SYT5	synaptotagmin 5	1.2058	3.619e-10
481.	ENSECAG00000016241	SEMA5A	semaphorin 5A	1.2045	6.374e-08
482.	ENSECAG00000009402	VEGFA	vascular endothelial growth factor A	1.20281	1.009e-49
483.	ENSECAG00000000171	NPAS2	neuronal PAS domain protein 2	1.20176	7.631e-17
484.	ENSECAG00000008760	RAD54L	RAD54 like	1.20161	3.328e-09
485.	ENSECAG00000054832	ENSECAG00000054832		1.19981	1.849e-09
486.	ENSECAG00000006038	SGO2	shugoshin 2	1.19955	1.314e-10
487.	ENSECAG00000000303	SLC2A1	solute carrier family 2 member 1	1.1979	3.105e-32
488.	ENSECAG00000050101	EMP3	epithelial membrane protein 3	1.19708	2.393e-18
489.	ENSECAG00000013435	OAS1	2'-5'-oligoadenylate synthetase 1	1.1964	2.066e-24
490.	ENSECAG00000011823	ARHGAP19	Rho GTPase activating protein 19	1.19613	2.986e-07
491.	ENSECAG00000021211	COL15A1	collagen type XV alpha 1 chain	1.19569	2.994e-27
492.	ENSECAG00000009864	PTPRD	protein tyrosine phosphatase receptor type D	1.18932	5.496e-10
493.	ENSECAG00000020295	GEN1	GEN1 Holliday junction 5' flap endonuclease	1.18778	8.935e-12
494.	ENSECAG00000019436	COL6A2	collagen type VI alpha 2 chain	1.1873	5.636e-27
495.	ENSECAG00000002892	TIMELESS	timeless circadian regulator	1.18697	7.605e-20
496.	ENSECAG00000018531	GEM	GTP binding protein overexpressed in skeletal muscle	1.18604	6.713e-27
497.	ENSECAG00000017194	FANCB	FA complementation group B	1.18303	1.472e-06
498.	ENSECAG00000007470	NCAPG	non-SMC condensin I complex subunit G	1.17964	3.342e-22
499.	ENSECAG00000017482	RNF24	ring finger protein 24	1.17798	4.178e-58
500.	ENSECAG00000024215	GINS2	GINS complex subunit 2	1.17758	8.24e-11
501.	ENSECAG00000052431	ENSECAG00000052431		1.1762	1.096e-06
502.	ENSECAG00000017794	IRF1	interferon regulatory factor 1	1.17522	3.258e-20
503.	ENSECAG00000016898	PSMB9	proteasome 20S subunit beta 9	1.17374	8.538e-32
504.	ENSECAG00000012132	ENSECAG00000012132		1.17254	1.34e-19
505.	ENSECAG00000015510	FGF7	fibroblast growth factor 7	1.17199	1.728e-23
506.	ENSECAG00000007686	RP1	RP1 axonemal microtubule associated	1.1718	0.0010637
507.	ENSECAG00000008358	ADA	adenosine deaminase	1.16838	1.073e-27
508.	ENSECAG00000022866	SPNS3	SPNS lysolipid transporter 3, sphingosine-1-phosphate (putative)	1.16633	0.0132607
509.	ENSECAG00000004590	TIPIN	TIMELESS interacting protein	1.16291	1.004e-25
510.	ENSECAG00000022842	PLOD1	procollagen-lysine,2-oxoglutarate 5-dioxygenase 1	1.16203	2.22e-43
511.	ENSECAG00000008432	HASPIN	histone H3 associated protein kinase	1.162	1.606e-06
512.	ENSECAG00000016578	ENSECAG00000016578		1.15779	8.856e-05
513.	ENSECAG00000048408	ENSECAG00000048408		1.15679	0.0140931
514.	ENSECAG00000008287	SLC39A14	solute carrier family 39 member 14	1.1546	2.885e-17
515.	ENSECAG00000023033	RCOR2	REST corepressor 2	1.15238	6.228e-09
516.	ENSECAG00000021707	RTEL1	regulator of telomere elongation helicase 1	1.15157	4.294e-09
517.	ENSECAG00000017127	CENPO	centromere protein O	1.15018	1.945e-08
518.	ENSECAG00000005577	GPR39	G protein-coupled receptor 39	1.14985	4.513e-07
519.	ENSECAG00000050186	ENSECAG00000050186		1.1496	7.682e-05
520.	ENSECAG00000004372	SLC22A3	solute carrier family 22 member 3	1.14909	1.141e-06
521.	ENSECAG00000047393	ENSECAG00000047393		1.14857	0.0021379
522.	ENSECAG00000021776	ENSECAG00000021776		1.14823	0.0114419
523.	ENSECAG00000016217	RNF213	ring finger protein 213	1.14804	9.312e-21
524.	ENSECAG00000029465	CHI3L1	chitinase 3 like 1	1.14645	9.52e-07
525.	ENSECAG00000049355	ENSECAG00000049355		1.14555	1.101e-11
526.	ENSECAG00000005344	FEN1	flap structure-specific endonuclease 1	1.14373	1.189e-17
527.	ENSECAG00000030805	ENSECAG00000030805		1.14266	9.451e-09
528.	ENSECAG00000012022	PSMB10	proteasome 20S subunit beta 10	1.14212	3.413e-34
529.	ENSECAG00000000968	ENSECAG00000000968		1.13554	3.146e-35
530.	ENSECAG00000022509	PDE1A	phosphodiesterase 1A	1.1355	4.114e-07
531.	ENSECAG00000009686	DTX3L	deltex E3 ubiquitin ligase 3L	1.13461	2.617e-22
532.	ENSECAG00000011152	STIL	STIL centriolar assembly protein	1.1335	1.351e-06
533.	ENSECAG00000016029	TRAIP	TRAF interacting protein	1.13147	4.957e-05
534.	ENSECAG00000007972	SUSD5	sushi domain containing 5	1.13062	1.74e-05
535.	ENSECAG00000059781	ENSECAG00000059781		1.12947	0.004447
536.	ENSECAG00000018126	PRELP	proline and arginine rich end leucine rich repeat protein	1.12857	2.617e-16
537.	ENSECAG00000019371	SLC1A3	solute carrier family 1 member 3	1.1271	7.333e-05
538.	ENSECAG00000003460	CKS1B	CDC28 protein kinase regulatory subunit 1B	1.12641	2.953e-08
539.	ENSECAG00000011226	CENPQ	centromere protein Q	1.12592	1.285e-07
540.	ENSECAG00000006776	IL15RA	interleukin 15 receptor subunit alpha	1.12571	6.294e-17
541.	ENSECAG00000021989	RIGI	RNA sensor RIG-I	1.12556	6.361e-24
542.	ENSECAG00000012818	TUBB3	tubulin beta 3 class III	1.12509	3.43e-11
543.	ENSECAG00000016705	UGP2	UDP-glucose pyrophosphorylase 2	1.1239	4.656e-47
544.	ENSECAG00000009700	ANK3	ankyrin 3	1.11983	0.0075411
545.	ENSECAG00000017894	CKAP2	cytoskeleton associated protein 2	1.11913	1.111e-12
546.	ENSECAG00000039158	FDPS	farnesyl diphosphate synthase	1.1171	2.696e-36
547.	ENSECAG00000046105	ENSECAG00000046105		1.11626	0.0053121
548.	ENSECAG00000010371	GAS2L3	growth arrest specific 2 like 3	1.11398	3.761e-07
549.	ENSECAG00000013037	ALDOC	aldolase, fructose-bisphosphate C	1.1077	5.003e-20
550.	ENSECAG00000024172	ADAMTS4	ADAM metallopeptidase with thrombospondin type 1 motif 4	1.1076	0.0014367
551.	ENSECAG00000014099	GARIN5B	golgi associated RAB2 interactor family member 5B	1.10754	0.0009585
552.	ENSECAG00000017843	ENSECAG00000017843		1.10319	0.0154172
553.	ENSECAG00000038313	ENSECAG00000038313		1.10046	2.981e-10
554.	ENSECAG00000019932	ENSECAG00000019932		1.09851	2.827e-07
555.	ENSECAG00000035561	ENSECAG00000035561		1.09767	0.0034396
556.	ENSECAG00000009562	ZC3H12A	zinc finger CCCH-type containing 12A	1.09699	2.469e-18
557.	ENSECAG00000020563	PIM1	Pim-1 proto-onco, serine/threonine kinase	1.09576	3.419e-46
558.	ENSECAG00000003636	ERAP1	endoplasmic reticulum aminopeptidase 1	1.09488	5.751e-63
559.	ENSECAG00000024297	COL27A1	collagen type XXVII alpha 1 chain	1.09394	4.504e-15
560.	ENSECAG00000024392	BRIP1	BRCA1 interacting helicase 1	1.09329	8.721e-11
561.	ENSECAG00000008906	PARP15	poly(ADP-ribose) polymerase family member 15	1.09252	8.335e-08
562.	ENSECAG00000026863	EFS	embryonal Fyn-associated substrate	1.08855	3.872e-11
563.	ENSECAG00000021072	KNTC1	kinetochore associated 1	1.08599	9.848e-18
564.	ENSECAG00000036591	APLN	apelin	1.08519	0.0006454
565.	ENSECAG00000022051	GAPDH	glyceraldehyde-3-phosphate dehydrogenase	1.08429	6.079e-33
566.	ENSECAG00000046324	TEX2	testis expressed 2	1.08393	8.858e-30
567.	ENSECAG00000019382	S100A10	S100 calcium binding protein A10	1.08283	2.302e-06
568.	ENSECAG00000018699	CHTF18	chromosome transmission fidelity factor 18	1.08269	0.0065171
569.	ENSECAG00000055030	ENSECAG00000055030		1.08079	1.628e-05
570.	ENSECAG00000015438	SUV39H1	SUV39H1 histone lysine methyltransferase	1.08058	9.457e-09
571.	ENSECAG00000022533	GPRC5B	G protein-coupled receptor class C group 5 member B	1.07788	2.719e-20
572.	ENSECAG00000003634	RHNO1	RAD9-HUS1-RAD1 interacting nuclear orphan 1	1.07678	5.702e-13
573.	ENSECAG00000014323	SKA3	spindle and kinetochore associated complex subunit 3	1.07571	5.041e-11
574.	ENSECAG00000052890	ENSECAG00000052890		1.07379	8.673e-05
575.	ENSECAG00000015069	BHLHE40	basic helix-loop-helix family member e40	1.0732	3.017e-07
576.	ENSECAG00000017796	NCAPD2	non-SMC condensin I complex subunit D2	1.07297	3.651e-25
577.	ENSECAG00000015822	VDR	vitamin D receptor	1.07104	1.576e-26
578.	ENSECAG00000021538	CKAP2L	cytoskeleton associated protein 2 like	1.0688	3.275e-11
579.	ENSECAG00000008096	FAM111B	FAM111 trypsin like peptidase B	1.0678	4.671e-25
580.	ENSECAG00000003310	LY6E	lymphocyte antigen 6 family member E	1.06621	1.001e-37
581.	ENSECAG00000021857	ENSECAG00000021857		1.06575	0.002163
582.	ENSECAG00000020221	KNDC1	kinase non-catalytic C-lobe domain containing 1	1.06427	0.0022892
583.	ENSECAG00000020920	NEK2	NIMA related kinase 2	1.0639	1.798e-06
584.	ENSECAG00000017324	ENSECAG00000017324		1.06152	5.803e-13
585.	ENSECAG00000005447	GUCY1A1	guanylate cyclase 1 soluble subunit alpha 1	1.06102	0.0043277
586.	ENSECAG00000034395	ENSECAG00000034395		1.05892	3.892e-22
587.	ENSECAG00000040575	ENSECAG00000040575		1.05555	2.713e-19
588.	ENSECAG00000016576	C1QTNF12	C1q and TNF related 12	1.04794	0.0001878
589.	ENSECAG00000057464	ENSECAG00000057464		1.04684	4.132e-05
590.	ENSECAG00000024428	PROCR	protein C receptor	1.04607	4.283e-19
591.	ENSECAG00000021358	SFRP1	secreted frizzled related protein 1	1.04287	1.499e-29
592.	ENSECAG00000022137	DNA2	DNA replication helicase/nuclease 2	1.04274	8.191e-07
593.	ENSECAG00000016971	TRERF1	transcriptional regulating factor 1	1.03991	5.198e-11
594.	ENSECAG00000028144	TXNIP	thioredoxin interacting protein	1.03627	3.819e-06
595.	ENSECAG00000007518	MARCHF3	membrane associated ring-CH-type finger 3	1.03569	8.858e-30
596.	ENSECAG00000017451	FAM110A	family with sequence similarity 110 member A	1.03453	0.00017
597.	ENSECAG00000000138	ACVR2A	activin A receptor type 2A	1.03349	1.307e-29
598.	ENSECAG00000016121	ADAMTS12	ADAM metallopeptidase with thrombospondin type 1 motif 12	1.03331	2.784e-16
599.	ENSECAG00000012484	NAMPT	nicotinamide phosphoribosyltransferase	1.03296	1.647e-40
600.	ENSECAG00000023113	SASS6	SAS-6 centriolar assembly protein	1.0328	4.961e-13
601.	ENSECAG00000014703	CAPN9	calpain 9	1.03225	2.173e-05
602.	ENSECAG00000018966	FBXO48	F-box protein 48	1.03177	0.0077901
603.	ENSECAG00000057855	ENSECAG00000057855		1.03102	0.0185223
604.	ENSECAG00000008923	THBS1	thrombospondin 1	1.03047	1.366e-20
605.	ENSECAG00000003049	ENSECAG00000003049		1.02996	7.655e-12
606.	ENSECAG00000024465	ERAP2	endoplasmic reticulum aminopeptidase 2	1.02627	1.391e-34
607.	ENSECAG00000015249	REEP4	receptor accessory protein 4	1.02459	1.376e-12
608.	ENSECAG00000017864	FMOD	fibromodulin	1.02343	0.0077903
609.	ENSECAG00000033714	ENSECAG00000033714		1.02237	0.0135336
610.	ENSECAG00000011206	MVD	mevalonate diphosphate decarboxylase	1.02196	1.107e-12
611.	ENSECAG00000024194	POLA2	DNA polymerase alpha 2, accessory subunit	1.02171	1.136e-08
612.	ENSECAG00000009925	ARNTL2	aryl hydrocarbon receptor nuclear translocator like 2	1.02149	3.59e-24
613.	ENSECAG00000018438	CEP55	centrosomal protein 55	1.02136	5.528e-07
614.	ENSECAG00000015835	NT5DC2	5'-nucleotidase domain containing 2	1.0207	7.086e-05
615.	ENSECAG00000024671	IL12A	interleukin 12A	1.01492	0.0001108
616.	ENSECAG00000007964	EBF1	EBF transcription factor 1	1.01152	1.454e-11
617.	ENSECAG00000035532	ENSECAG00000035532		1.00993	1.902e-34
618.	ENSECAG00000015412	WDHD1	WD repeat and HMG-box DNA binding protein 1	1.00726	3.855e-27
619.	ENSECAG00000011641	TVP23A	trans-golgi network vesicle A	1.00513	0.0001659
620.	ENSECAG00000026830	ENSECAG00000026830		1.00461	1.502e-06
621.	ENSECAG00000019398	TFPI2	tissue factor pathway inhibitor 2	1.00353	2.954e-15
622.	ENSECAG00000015115	RHBDL1	rhomboid like 1	1.00102	0.0005029
623.	ENSECAG00000013130	CCDC170	coiled-coil domain containing 170	-1.0037	3.132e-10
624.	ENSECAG00000000787	ADAMTS16	ADAM metallopeptidase with thrombospondin type 1 motif 16	-1.0042	0.0162387
625.	ENSECAG00000017459	ARRB1	arrestin beta 1	-1.0048	2.266e-06
626.	ENSECAG00000005958	EFNA4	ephrin A4	-1.0086	0.0040721
627.	ENSECAG00000020812	MPPED1	metallophosphoesterase domain containing 1	-1.0125	1.22e-09
628.	ENSECAG00000019877	DENND11	DENN domain containing 11	-1.0127	8.085e-06
629.	ENSECAG00000035300	ENSECAG00000035300		-1.0137	0.0080191
630.	ENSECAG00000044441	ENSECAG00000044441		-1.0149	0.0010419
631.	ENSECAG00000022432	PLEKHH1	pleckstrin homology, MyTH4 and FERM domain containing H1	-1.0155	6.667e-07
632.	ENSECAG00000012539	RASGRP3	RAS guanyl releasing protein 3	-1.017	0.019856
633.	ENSECAG00000010312	RHPN2	rhophilin Rho GTPase binding protein 2	-1.0202	0.0036455
634.	ENSECAG00000019193	NCAM1	neural cell adhesion molecule 1	-1.0278	5.986e-31
635.	ENSECAG00000047272	ENSECAG00000047272		-1.0284	0.0010049
636.	ENSECAG00000024232	A2ML1	alpha-2-macroglobulin like 1	-1.0303	0.0001518
637.	ENSECAG00000009250	RAMP1	receptor activity modifying protein 1	-1.0311	0.0147671
638.	ENSECAG00000014626	WNT8A	Wnt family member 8A	-1.0319	0.0195288
639.	ENSECAG00000016721	RUBCNL	rubicon like autophagy enhancer	-1.0331	0.0001871
640.	ENSECAG00000018061	LAMA1	laminin subunit alpha 1	-1.0337	3.172e-05
641.	ENSECAG00000006829	KAZN	kazrin, periplakin interacting protein	-1.0352	3.965e-11
642.	ENSECAG00000007798	ME3	malic enzyme 3	-1.0368	0.0002924
643.	ENSECAG00000026865	EDA	ectodysplasin A	-1.0397	0.0021679
644.	ENSECAG00000013243	ANKRD45	ankyrin repeat domain 45	-1.0424	0.0006364
645.	ENSECAG00000003230	AKAP5	A-kinase anchoring protein 5	-1.0429	0.0008319
646.	ENSECAG00000015358	STARD10	StAR related lipid transfer domain containing 10	-1.0459	1.717e-06
647.	ENSECAG00000000217	MTSS2	MTSS I-BAR domain containing 2	-1.0459	7.94e-10
648.	ENSECAG00000035101	ANOS1	anosmin 1	-1.046	0.0119965
649.	ENSECAG00000021953	RUNDC3A	RUN domain containing 3A	-1.0462	0.0002758
650.	ENSECAG00000015745	BLNK	B cell linker	-1.0483	5.394e-07
651.	ENSECAG00000024742	PFN2	profilin 2	-1.0493	1.97e-28
652.	ENSECAG00000005343	GNAL	G protein subunit alpha L	-1.0515	8.582e-06
653.	ENSECAG00000019482	ZNF554	zinc finger protein 554	-1.0524	1.795e-05
654.	ENSECAG00000012283	AGR3	anterior gradient 3, protein disulphide isomerase family member	-1.0536	0.001519
655.	ENSECAG00000031034	ENSECAG00000031034		-1.0558	0.0054261
656.	ENSECAG00000000512	LBH	LBH regulator of WNT signaling pathway	-1.0576	1.98e-16
657.	ENSECAG00000021360	KCNMB1	potassium calcium-activated channel subfamily M regulatory beta subunit 1	-1.0577	6.753e-07
658.	ENSECAG00000008799	ENPP4	ectonucleotide pyrophosphatase/phosphodiesterase 4	-1.0594	1.373e-05
659.	ENSECAG00000012750	SLC6A6	solute carrier family 6 member 6	-1.0602	0.0104481
660.	ENSECAG00000006338	ANKH	ANKH inorganic pyrophosphate transport regulator	-1.061	1.34e-12
661.	ENSECAG00000024630	EPCAM	epithelial cell adhesion molecule	-1.0614	0.0005858
662.	ENSECAG00000008237	KLHL13	kelch like family member 13	-1.0639	1.99e-21
663.	ENSECAG00000016234	ANGPTL2	angiopoietin like 2	-1.0654	1.886e-10
664.	ENSECAG00000018150	GPD1L	glycerol-3-phosphate dehydrogenase 1 like	-1.0672	2.341e-05
665.	ENSECAG00000023080	PPP1R12B	protein phosphatase 1 regulatory subunit 12B	-1.0675	3.833e-05
666.	ENSECAG00000012012	ENPP5	ectonucleotide pyrophosphatase/phosphodiesterase family member 5	-1.0687	1.628e-27
667.	ENSECAG00000011045	SLC29A2	solute carrier family 29 member 2	-1.0702	0.0056932
668.	ENSECAG00000021012	UAP1L1	UDP-N-acetylglucosamine pyrophosphorylase 1 like 1	-1.0705	9.444e-14
669.	ENSECAG00000024636	CRISPLD2	cysteine rich secretory protein LCCL domain containing 2	-1.0727	3.375e-15
670.	ENSECAG00000049782	ENSECAG00000049782		-1.0733	9.358e-05
671.	ENSECAG00000013468	MYOM1	myomesin 1	-1.08	8.368e-11
672.	ENSECAG00000010269	NIPAL2	NIPA like domain containing 2	-1.0809	8.105e-07
673.	ENSECAG00000021651	NPC1	NPC intracellular cholesterol transporter 1	-1.081	8.565e-16
674.	ENSECAG00000016907	NKD2	NKD inhibitor of WNT signaling pathway 2	-1.0813	4.018e-07
675.	ENSECAG00000015915	ABCC13	ATP binding cassette subfamily C member 13	-1.0867	0.0150328
676.	ENSECAG00000011593	MEF2A	myocyte enhancer factor 2A	-1.0878	1.334e-49
677.	ENSECAG00000011747	BCL7A	BAF chromatin remodeling complex subunit BCL7A	-1.0897	1.107e-05
678.	ENSECAG00000022823	PLCE1	phospholipase C epsilon 1	-1.0903	9.137e-07
679.	ENSECAG00000020490	TNFRSF17	TNF receptor superfamily member 17	-1.0914	0.0104184
680.	ENSECAG00000011145	PTGER4	prostaglandin E receptor 4	-1.0943	0.0012067
681.	ENSECAG00000017743	SESN3	sestrin 3	-1.0947	4.269e-16
682.	ENSECAG00000015492	VWA5A	von Willebrand factor A domain containing 5A	-1.0977	8.966e-43
683.	ENSECAG00000017175	REM1	RRAD and GEM like GTPase 1	-1.0988	0.0009589
684.	ENSECAG00000012990	CALCRL	calcitonin receptor like receptor	-1.1013	9.547e-07
685.	ENSECAG00000000420	BANP	BTG3 associated nuclear protein	-1.1022	1.943e-10
686.	ENSECAG00000024459	MARK1	microtubule affinity regulating kinase 1	-1.1026	1.959e-40
687.	ENSECAG00000053065	ENSECAG00000053065		-1.1026	0.0003932
688.	ENSECAG00000000077	CPEB3	cytoplasmic polyadenylation element binding protein 3	-1.1037	0.0003903
689.	ENSECAG00000021979	CARD10	caspase recruitment domain family member 10	-1.1046	0.0001861
690.	ENSECAG00000048330	ENSECAG00000048330		-1.1051	0.0014982
691.	ENSECAG00000022683	RSPO1	R-spondin 1	-1.1053	5.349e-05
692.	ENSECAG00000008768	PARD3B	par-3 family cell polarity regulator beta	-1.1064	3.845e-26
693.	ENSECAG00000018159	CNNM2	cyclin and CBS domain divalent metal cation transport mediator 2	-1.1092	1.194e-11
694.	ENSECAG00000019087	CTSK	cathepsin K	-1.1101	6.048e-05
695.	ENSECAG00000047308	ENSECAG00000047308		-1.1106	0.0133397
696.	ENSECAG00000022348	PRSS12	serine protease 12	-1.1112	3.693e-06
697.	ENSECAG00000024200	POU6F1	POU class 6 homeobox 1	-1.1132	1.023e-08
698.	ENSECAG00000018631	LTBP2	latent transforming growth factor beta binding protein 2	-1.1136	9.81e-08
699.	ENSECAG00000020957	LCN2	lipocalin 2	-1.1137	4.726e-16
700.	ENSECAG00000059312	ENSECAG00000059312		-1.1158	4.103e-16
701.	ENSECAG00000013884	CACNB2	calcium voltage-gated channel auxiliary subunit beta 2	-1.1167	0.0030189
702.	ENSECAG00000023578	ELOVL3	ELOVL fatty acid elongase 3	-1.1184	1.972e-05
703.	ENSECAG00000051604	ENSECAG00000051604		-1.1187	0.0021522
704.	ENSECAG00000048239	ENSECAG00000048239		-1.1199	0.0019684
705.	ENSECAG00000009025	CDHR3	cadherin related family member 3	-1.1206	9.318e-05
706.	ENSECAG00000035205	ZNF853	zinc finger protein 853	-1.1257	1.731e-09
707.	ENSECAG00000029419	ENSECAG00000029419		-1.1268	0.0025731
708.	ENSECAG00000024315	TARS3	threonyl-tRNA synthetase 3	-1.1283	4.942e-05
709.	ENSECAG00000000487	SYNM	synemin	-1.129	2.935e-14
710.	ENSECAG00000010120	SNAI2	snail family transcriptional repressor 2	-1.132	1.185e-15
711.	ENSECAG00000011774	APCDD1	APC down-regulated 1	-1.1322	0.000562
712.	ENSECAG00000015023	FAM184A	family with sequence similarity 184 member A	-1.1357	7.465e-07
713.	ENSECAG00000032702	ENSECAG00000032702		-1.1365	6.236e-05
714.	ENSECAG00000028572	ENSECAG00000028572		-1.1372	1.947e-14
715.	ENSECAG00000010939	ANGPTL1	angiopoietin like 1	-1.1417	8.188e-05
716.	ENSECAG00000009424	CCDC171	coiled-coil domain containing 171	-1.1435	9.682e-10
717.	ENSECAG00000011912	RAB36	RAB36, member RAS onco family	-1.1445	4.156e-05
718.	ENSECAG00000017689	ARHGEF28	Rho guanine nucleotide exchange factor 28	-1.1453	7.874e-19
719.	ENSECAG00000000354	PLK2	polo like kinase 2	-1.1461	4.744e-31
720.	ENSECAG00000019233	ELMO1	engulfment and cell motility 1	-1.1462	8.684e-12
721.	ENSECAG00000034308	TRIM6	tripartite motif containing 6	-1.1525	0.0031984
722.	ENSECAG00000004050	SLC8A1	solute carrier family 8 member A1	-1.1528	2.694e-10
723.	ENSECAG00000052116	EPB41L5	erythrocyte membrane protein band 4.1 like 5	-1.1531	2.192e-11
724.	ENSECAG00000020002	DCDC1	doublecortin domain containing 1	-1.1535	2.161e-05
725.	ENSECAG00000009422	RGS7	regulator of G protein signaling 7	-1.1535	0.0033575
726.	ENSECAG00000059686	ENSECAG00000059686		-1.1547	0.0121546
727.	ENSECAG00000010830	MMP11	matrix metallopeptidase 11	-1.1586	4.071e-15
728.	ENSECAG00000011618	EDN1	endothelin 1	-1.1604	0.0001539
729.	ENSECAG00000004085	FAM78B	family with sequence similarity 78 member B	-1.163	0.0051336
730.	ENSECAG00000015195	EHD3	EH domain containing 3	-1.169	1.488e-20
731.	ENSECAG00000006669	ACSM3	acyl-CoA synthetase medium chain family member 3	-1.1737	6.286e-06
732.	ENSECAG00000008162	SIPA1L2	signal induced proliferation associated 1 like 2	-1.1745	4.83e-10
733.	ENSECAG00000016667	ENSECAG00000016667		-1.1775	5.241e-09
734.	ENSECAG00000022387	RUNDC3B	RUN domain containing 3B	-1.1778	0.0112223
735.	ENSECAG00000010414	PON2	paraoxonase 2	-1.181	4.4e-07
736.	ENSECAG00000023538	ENOX1	ecto-NOX disulfide-thiol exchanger 1	-1.1818	0.0009179
737.	ENSECAG00000007718	TMOD1	tropomodulin 1	-1.1833	1.769e-18
738.	ENSECAG00000008830	WNT5A	Wnt family member 5A	-1.1886	5.171e-72
739.	ENSECAG00000021042	VASH1	vasohibin 1	-1.1902	1.632e-18
740.	ENSECAG00000021066	KLHL24	kelch like family member 24	-1.1905	2.749e-32
741.	ENSECAG00000016431	MAGI1	membrane associated guanylate kinase, WW and PDZ domain containing 1	-1.1972	7.063e-09
742.	ENSECAG00000007087	FBXL13	F-box and leucine rich repeat protein 13	-1.1981	6.067e-08
743.	ENSECAG00000013242	ABCA3	ATP binding cassette subfamily A member 3	-1.1993	1.167e-19
744.	ENSECAG00000015824	APOM	apolipoprotein M	-1.202	0.0051595
745.	ENSECAG00000008335	PDK4	pyruvate dehydrogenase kinase 4	-1.2023	1.068e-05
746.	ENSECAG00000012652	CHDH	choline dehydrogenase	-1.2038	1.27e-06
747.	ENSECAG00000059950	ENSECAG00000059950		-1.2044	1.638e-07
748.	ENSECAG00000015760	ITGA3	integrin subunit alpha 3	-1.2093	1.606e-06
749.	ENSECAG00000021132	AFF2	ALF transcription elongation factor 2	-1.2104	3.542e-16
750.	ENSECAG00000012071	TCP11	t-complex 11	-1.2114	0.009892
751.	ENSECAG00000009138	MME	membrane metalloendopeptidase	-1.2132	3.923e-05
752.	ENSECAG00000057783	ENSECAG00000057783		-1.2138	1.336e-07
753.	ENSECAG00000016277	SGCD	sarcoglycan delta	-1.2154	5.371e-09
754.	ENSECAG00000029898	MPND	MPN domain containing	-1.216	2.262e-12
755.	ENSECAG00000020468	RELN	reelin	-1.2195	0.0016394
756.	ENSECAG00000015772	GALNT17	polypeptide N-acetylgalactosaminyltransferase 17	-1.2218	5.332e-05
757.	ENSECAG00000007088	KBTBD8	kelch repeat and BTB domain containing 8	-1.2254	6.475e-07
758.	ENSECAG00000014312	PRKCZ	protein kinase C zeta	-1.2256	0.0061895
759.	ENSECAG00000033624	ENSECAG00000033624		-1.2306	0.0049002
760.	ENSECAG00000003137	P4HTM	prolyl 4-hydroxylase, transmembrane	-1.2313	1.705e-07
761.	ENSECAG00000018803	PGM2L1	phosphoglucomutase 2 like 1	-1.2314	7.848e-14
762.	ENSECAG00000013723	SLC7A8	solute carrier family 7 member 8	-1.2386	0.0093489
763.	ENSECAG00000010747	SH3BGR	SH3 domain binding glutamate rich protein	-1.2396	7.546e-14
764.	ENSECAG00000031607	ENSECAG00000031607		-1.244	9.847e-05
765.	ENSECAG00000011432	SLC46A3	solute carrier family 46 member 3	-1.2536	6.294e-07
766.	ENSECAG00000060330	PLSCR4	phospholipid scramblase 4	-1.2543	1.075e-12
767.	ENSECAG00000015853	SORT1	sortilin 1	-1.2571	5.018e-05
768.	ENSECAG00000000166	SPHKAP	SPHK1 interactor, AKAP domain containing	-1.2572	4.348e-06
769.	ENSECAG00000024039	HFM1	helicase for meiosis 1	-1.265	3.495e-05
770.	ENSECAG00000012700	JADE3	jade family PHD finger 3	-1.2707	3.017e-07
771.	ENSECAG00000001988	FAT3	FAT atypical cadherin 3	-1.2766	8.007e-05
772.	ENSECAG00000008738	ID2	inhibitor of DNA binding 2	-1.2779	3.59e-24
773.	ENSECAG00000010242	MCTP1	multiple C2 and transmembrane domain containing 1	-1.2801	1.204e-26
774.	ENSECAG00000011187	TSPAN11	tetraspanin 11	-1.2805	5.421e-05
775.	ENSECAG00000015566	NSG1	neuronal vesicle trafficking associated 1	-1.2807	1.423e-33
776.	ENSECAG00000011749	MSX2	msh homeobox 2	-1.2834	2.075e-10
777.	ENSECAG00000023088	BMF	Bcl2 modifying factor	-1.2847	1.03e-08
778.	ENSECAG00000021186	FHOD3	formin homology 2 domain containing 3	-1.2848	0.0026232
779.	ENSECAG00000012812	SYBU	syntabulin	-1.2878	0.0057344
780.	ENSECAG00000024399	FGF12	fibroblast growth factor 12	-1.2882	0.0004228
781.	ENSECAG00000022556	ABCA9	ATP binding cassette subfamily A member 9	-1.2899	0.0004036
782.	ENSECAG00000015144	CADM1	cell adhesion molecule 1	-1.2903	6.206e-11
783.	ENSECAG00000013633	ARHGAP6	Rho GTPase activating protein 6	-1.292	1.252e-09
784.	ENSECAG00000021609	SLC40A1	solute carrier family 40 member 1	-1.2949	1.119e-33
785.	ENSECAG00000010901	CTNND2	catenin delta 2	-1.2977	0.0033918
786.	ENSECAG00000008564	MAGI2	membrane associated guanylate kinase, WW and PDZ domain containing 2	-1.3019	0.0052771
787.	ENSECAG00000013428	ID4	inhibitor of DNA binding 4	-1.3021	7.825e-14
788.	ENSECAG00000013393	AHR	aryl hydrocarbon receptor	-1.3116	4.452e-20
789.	ENSECAG00000000149	CNKSR2	connector enhancer of kinase suppressor of Ras 2	-1.3192	0.0072501
790.	ENSECAG00000017897	FAM167A	family with sequence similarity 167 member A	-1.3202	1.663e-06
791.	ENSECAG00000017502	PCDH9	protocadherin 9	-1.321	1.655e-07
792.	ENSECAG00000023089	SLAIN1	SLAIN motif family member 1	-1.322	0.0074511
793.	ENSECAG00000056462	MMP12	matrix metallopeptidase 12	-1.3273	0.0021111
794.	ENSECAG00000048282	ENSECAG00000048282		-1.3294	1.776e-07
795.	ENSECAG00000019701	ANKFN1	ankyrin repeat and fibronectin type III domain containing 1	-1.3306	6.521e-05
796.	ENSECAG00000059690	ENSECAG00000059690		-1.3317	0.0083155
797.	ENSECAG00000044952	ENSECAG00000044952		-1.3321	0.0077011
798.	ENSECAG00000019664	HID1	HID1 domain containing	-1.3325	0.0001069
799.	ENSECAG00000046252	ENSECAG00000046252		-1.3326	5.596e-05
800.	ENSECAG00000003570	PICK1	protein interacting with PRKCA 1	-1.3387	4.226e-11
801.	ENSECAG00000020437	BCL2	BCL2 apoptosis regulator	-1.344	1.397e-09
802.	ENSECAG00000031200	ENSECAG00000031200		-1.3454	2.474e-33
803.	ENSECAG00000021277	LAMA3	laminin subunit alpha 3	-1.3487	1.185e-05
804.	ENSECAG00000016430	DNAJC6	DnaJ heat shock protein family (Hsp40) member C6	-1.3497	0.0008645
805.	ENSECAG00000024701	AOX4	aldehyde oxidase 4	-1.3509	1.369e-05
806.	ENSECAG00000021602	PARM1	prostate androgen-regulated mucin-like protein 1	-1.3513	1.407e-09
807.	ENSECAG00000008762	HOGA1	4-hydroxy-2-oxoglutarate aldolase 1	-1.3516	1.792e-05
808.	ENSECAG00000034367	ENSECAG00000034367		-1.3543	0.0011637
809.	ENSECAG00000011154	CHRD	chordin	-1.3578	4.589e-22
810.	ENSECAG00000000207	ACTA1	actin alpha 1, skeletal muscle	-1.3607	0.0004675
811.	ENSECAG00000057169	ENSECAG00000057169		-1.3701	0.0066878
812.	ENSECAG00000014962	FAXDC2	fatty acid hydroxylase domain containing 2	-1.3716	3.235e-07
813.	ENSECAG00000015569	MATCAP2	microtubule associated tyrosine carboxypeptidase 2	-1.3741	5.628e-07
814.	ENSECAG00000025633	MIR27B	microRNA 27b	-1.3742	0.004636
815.	ENSECAG00000000794	EMB	embigin	-1.376	0.001779
816.	ENSECAG00000000816	AMPD3	adenosine monophosphate deaminase 3	-1.3776	3.585e-12
817.	ENSECAG00000018419	ANXA3	annexin A3	-1.3778	5.671e-05
818.	ENSECAG00000013582	DHRS3	dehydrogenase/reductase 3	-1.3781	3.825e-66
819.	ENSECAG00000021969	ITGB6	integrin subunit beta 6	-1.3838	0.001071
820.	ENSECAG00000000751	NEDD4L	NEDD4 like E3 ubiquitin protein ligase	-1.3845	3.558e-29
821.	ENSECAG00000023607	DOCK5	dedicator of cytokinesis 5	-1.3851	4.502e-12
822.	ENSECAG00000021663	SMOC1	SPARC related modular calcium binding 1	-1.3889	0.0029152
823.	ENSECAG00000043884	ENSECAG00000043884		-1.3907	0.0005755
824.	ENSECAG00000021576	SGCG	sarcoglycan gamma	-1.394	1.675e-06
825.	ENSECAG00000012212	LRP1B	LDL receptor related protein 1B	-1.3941	0.00038
826.	ENSECAG00000043642	NREP	neuronal reration related protein	-1.395	5.675e-28
827.	ENSECAG00000022407	SLIT2	slit guidance ligand 2	-1.3986	4.963e-14
828.	ENSECAG00000022054	CLSTN2	calsyntenin 2	-1.399	1.826e-19
829.	ENSECAG00000010989	SH3YL1	SH3 and SYLF domain containing 1	-1.3995	2.625e-16
830.	ENSECAG00000022129	HOXD3	homeobox D3	-1.4027	2.017e-06
831.	ENSECAG00000046600	ENSECAG00000046600		-1.4052	0.0004409
832.	ENSECAG00000002579	MATN2	matrilin 2	-1.4072	9.403e-12
833.	ENSECAG00000057732	ENSECAG00000057732		-1.4073	0.0070527
834.	ENSECAG00000006020	RRAGB	Ras related GTP binding B	-1.4084	2.684e-19
835.	ENSECAG00000032860	ENSECAG00000032860		-1.4167	2.786e-09
836.	ENSECAG00000014646	KNG1	kininogen 1	-1.427	5.28e-10
837.	ENSECAG00000021850	CLDN16	claudin 16	-1.4283	0.0016656
838.	ENSECAG00000021856	PADI2	peptidyl arginine deiminase 2	-1.4307	2.365e-09
839.	ENSECAG00000024637	P2RX5	purinergic receptor P2X 5	-1.4379	0.000193
840.	ENSECAG00000022629	SLC1A7	solute carrier family 1 member 7	-1.4438	3.148e-15
841.	ENSECAG00000022890	NEFL	neurofilament light chain	-1.4444	2.895e-05
842.	ENSECAG00000030788	DIO2	iodothyronine deiodinase 2	-1.4459	2.532e-13
843.	ENSECAG00000053674	MORN4	MORN repeat containing 4	-1.4562	5.401e-18
844.	ENSECAG00000033026	ENSECAG00000033026		-1.4579	8.338e-06
845.	ENSECAG00000000709	ENSECAG00000000709		-1.4581	0.0015327
846.	ENSECAG00000045190	ENSECAG00000045190		-1.4583	4.671e-08
847.	ENSECAG00000016786	JPH2	junctophilin 2	-1.4617	0.0017706
848.	ENSECAG00000003193	BAMBI	BMP and activin membrane bound inhibitor	-1.4655	1.021e-10
849.	ENSECAG00000010262	PERP	p53 apoptosis effector related to PMP22	-1.4659	1.165e-06
850.	ENSECAG00000005360	MITF	melanocyte inducing transcription factor	-1.4699	5.979e-39
851.	ENSECAG00000007379	KCNE3	potassium voltage-gated channel subfamily E regulatory subunit 3	-1.472	0.0013201
852.	ENSECAG00000013301	MFAP4	microfibril associated protein 4	-1.4722	1.518e-09
853.	ENSECAG00000012507	CRYAB	crystallin alpha B	-1.4748	6.669e-15
854.	ENSECAG00000016015	PCDH19	protocadherin 19	-1.4767	6.712e-08
855.	ENSECAG00000016573	TSPAN7	tetraspanin 7	-1.4779	0.000198
856.	ENSECAG00000012115	SEMA3D	semaphorin 3D	-1.4846	1.146e-09
857.	ENSECAG00000013425	IGFBP5	insulin like growth factor binding protein 5	-1.4883	0.0004673
858.	ENSECAG00000004258	IL17RB	interleukin 17 receptor B	-1.4884	0.0002332
859.	ENSECAG00000021653	SVEP1	sushi, von Willebrand factor type A, EGF and pentraxin domain containing 1	-1.489	2.24e-109
860.	ENSECAG00000032285	EMCN	endomucin	-1.4897	0.0007777
861.	ENSECAG00000037540	ENSECAG00000037540		-1.4915	0.0041115
862.	ENSECAG00000016829	ABTB2	ankyrin repeat and BTB domain containing 2	-1.4941	8.741e-11
863.	ENSECAG00000046102	ENSECAG00000046102		-1.5031	0.0009307
864.	ENSECAG00000015134	PELI2	pellino E3 ubiquitin protein ligase family member 2	-1.5041	4.491e-09
865.	ENSECAG00000007183	SEMA3E	semaphorin 3E	-1.5112	0.0014068
866.	ENSECAG00000047495	ENSECAG00000047495		-1.5158	0.000294
867.	ENSECAG00000000274	SPAG16	sperm associated antigen 16	-1.5167	1.379e-06
868.	ENSECAG00000038375	NEBL	nebulette	-1.5182	2.168e-07
869.	ENSECAG00000026951	ARVCF	ARVCF delta catenin family member	-1.5238	5.75e-05
870.	ENSECAG00000017802	OGN	osteoglycin	-1.5279	2.458e-08
871.	ENSECAG00000018314	TIMP3	TIMP metallopeptidase inhibitor 3	-1.5283	4.517e-14
872.	ENSECAG00000040382	ENSECAG00000040382		-1.5288	3.905e-13
873.	ENSECAG00000017938	BLK	BLK proto-onco, Src family tyrosine kinase	-1.5296	0.0004229
874.	ENSECAG00000013217	ECHDC2	enoyl-CoA hydratase domain containing 2	-1.5319	3.378e-11
875.	ENSECAG00000019008	SHROOM3	shroom family member 3	-1.5336	3.007e-10
876.	ENSECAG00000013450	CORO6	coronin 6	-1.5366	7.288e-05
877.	ENSECAG00000014200	TMEM178B	transmembrane protein 178B	-1.5367	0.0014068
878.	ENSECAG00000018888	RENBP	renin binding protein	-1.5378	8.708e-13
879.	ENSECAG00000010184	ADAMTSL3	ADAMTS like 3	-1.5425	1.336e-07
880.	ENSECAG00000009813	CD83	CD83 molecule	-1.5437	8.7e-05
881.	ENSECAG00000017812	AHRR	aryl hydrocarbon receptor repressor	-1.5474	4.245e-05
882.	ENSECAG00000024137	ENDOU	endonuclease, poly(U) specific	-1.5541	1.391e-07
883.	ENSECAG00000022370	NEFM	neurofilament medium chain	-1.5544	7.408e-06
884.	ENSECAG00000021544	FAIM2	Fas apoptotic inhibitory molecule 2	-1.5552	2.217e-12
885.	ENSECAG00000014295	PI3	peptidase inhibitor 3	-1.5569	0.0007759
886.	ENSECAG00000015892	CACNA1D	calcium voltage-gated channel subunit alpha1 D	-1.5587	1.489e-23
887.	ENSECAG00000012667	RBFOX1	RNA binding fox-1 homolog 1	-1.5615	1.44e-08
888.	ENSECAG00000020677	LHCGR	luteinizing hormone/choriogonadotropin receptor	-1.5631	0.001208
889.	ENSECAG00000007385	NIBAN1	niban apoptosis regulator 1	-1.5661	1.283e-36
890.	ENSECAG00000049817	ENSECAG00000049817		-1.5704	0.0003363
891.	ENSECAG00000019600	GRP	gastrin releasing peptide	-1.5791	1.446e-06
892.	ENSECAG00000053524	BEX4	brain expressed X-linked 4	-1.5806	0.0005326
893.	ENSECAG00000032497	ENSECAG00000032497		-1.5852	2.862e-05
894.	ENSECAG00000012662	SEMA3A	semaphorin 3A	-1.5901	2.953e-18
895.	ENSECAG00000022537	MAL2	mal, T cell differentiation protein 2	-1.5947	0.0019041
896.	ENSECAG00000019042	UPK1B	uroplakin 1B	-1.5991	8.118e-17
897.	ENSECAG00000018863	ADGRL3	adhesion G protein-coupled receptor L3	-1.6043	3.461e-10
898.	ENSECAG00000000435	LRP2	LDL receptor related protein 2	-1.607	2.588e-05
899.	ENSECAG00000022874	SCG5	secretogranin V	-1.6087	9.05e-08
900.	ENSECAG00000057723	ENSECAG00000057723		-1.6152	1.315e-13
901.	ENSECAG00000017816	ADORA1	adenosine A1 receptor	-1.6183	5.796e-16
902.	ENSECAG00000048455	ENSECAG00000048455		-1.6226	1.398e-10
903.	ENSECAG00000015715	ADAMTS15	ADAM metallopeptidase with thrombospondin type 1 motif 15	-1.6271	4.414e-17
904.	ENSECAG00000019940	AKAP6	A-kinase anchoring protein 6	-1.6302	5.071e-15
905.	ENSECAG00000015927	CABLES1	Cdk5 and Abl enzyme substrate 1	-1.6303	2.045e-05
906.	ENSECAG00000060247	ENSECAG00000060247		-1.6349	8.597e-27
907.	ENSECAG00000013677	FRY	FRY microtubule binding protein	-1.6351	8.176e-18
908.	ENSECAG00000018280	TACC2	transforming acidic coiled-coil containing protein 2	-1.637	5.565e-17
909.	ENSECAG00000004707	MFSD6	major facilitator superfamily domain containing 6	-1.6395	2.429e-07
910.	ENSECAG00000006060	RAI2	retinoic acid induced 2	-1.6427	3.382e-07
911.	ENSECAG00000026945	HES1	hes family bHLH transcription factor 1	-1.6436	3.299e-06
912.	ENSECAG00000025076	CTTNBP2	cortactin binding protein 2	-1.6485	7.787e-17
913.	ENSECAG00000059741	ENSECAG00000059741		-1.6657	1.03e-05
914.	ENSECAG00000019495	C5H1orf141	chromosome 5 C1orf141 homolog	-1.6748	0.0034614
915.	ENSECAG00000013781	CRACD	capping protein inhibiting regulator of actin dynamics	-1.6762	7.636e-07
916.	ENSECAG00000018472	PDGFB	platelet derived growth factor subunit B	-1.6818	4.533e-05
917.	ENSECAG00000015834	DMD	dystrophin	-1.6881	2.718e-09
918.	ENSECAG00000010880	SOX6	SRY-box transcription factor 6	-1.6931	2.243e-06
919.	ENSECAG00000010881	DPYD	dihydropyrimidine dehydrogenase	-1.6947	5.635e-15
920.	ENSECAG00000017398	CD180	CD180 molecule	-1.7038	0.0050276
921.	ENSECAG00000044796	GREM1	gremlin 1, DAN family BMP antagonist	-1.7072	2.471e-06
922.	ENSECAG00000040326	ENSECAG00000040326		-1.7136	7.804e-06
923.	ENSECAG00000036634	CCDC3	coiled-coil domain containing 3	-1.7166	1.615e-06
924.	ENSECAG00000024612	SNED1	sushi, nidogen and EGF like domains 1	-1.7294	0.000774
925.	ENSECAG00000008053	TMEM170B	transmembrane protein 170B	-1.732	1.244e-23
926.	ENSECAG00000001488	GPR171	G protein-coupled receptor 171	-1.7344	4.006e-06
927.	ENSECAG00000023960	KLHL30	kelch like family member 30	-1.7345	7.413e-05
928.	ENSECAG00000024045	EFHD1	EF-hand domain family member D1	-1.7366	3.339e-12
929.	ENSECAG00000016129	ABLIM3	actin binding LIM protein family member 3	-1.7369	1.132e-06
930.	ENSECAG00000053411	ENSECAG00000053411		-1.7403	0.0017908
931.	ENSECAG00000016251	ENSECAG00000016251		-1.7407	6.056e-05
932.	ENSECAG00000018692	SEPTIN12	septin 12	-1.7414	1.06e-10
933.	ENSECAG00000008038	TENM4	teneurin transmembrane protein 4	-1.7562	3.512e-32
934.	ENSECAG00000053581	ENSECAG00000053581		-1.7574	4.486e-05
935.	ENSECAG00000003776	ENPP2	ectonucleotide pyrophosphatase/phosphodiesterase 2	-1.7802	1.064e-05
936.	ENSECAG00000051305	ENSECAG00000051305		-1.7817	0.0027281
937.	ENSECAG00000018674	CEMIP	cell migration inducing hyaluronidase 1	-1.7857	7.987e-05
938.	ENSECAG00000011467	ALPL	alkaline phosphatase, biomineralization associated	-1.789	4.34e-12
939.	ENSECAG00000054759	ENSECAG00000054759		-1.7957	0.0002133
940.	ENSECAG00000033602	GPRIN3	GPRIN family member 3	-1.7987	0.0008381
941.	ENSECAG00000010967	MMP19	matrix metallopeptidase 19	-1.801	2.144e-30
942.	ENSECAG00000022853	CD28	CD28 molecule	-1.8039	0.0041366
943.	ENSECAG00000006848	SLC27A6	solute carrier family 27 member 6	-1.8152	7.048e-14
944.	ENSECAG00000030850	FGF18	fibroblast growth factor 18	-1.8269	4.13e-05
945.	ENSECAG00000021078	GRB14	growth factor receptor bound protein 14	-1.8329	4.984e-06
946.	ENSECAG00000023039	CCN3	cellular communication network factor 3	-1.8585	1.567e-07
947.	ENSECAG00000012993	JAG1	jagged canonical Notch ligand 1	-1.8646	1.033e-06
948.	ENSECAG00000018927	ANGPTL4	angiopoietin like 4	-1.8781	1.873e-11
949.	ENSECAG00000014504	KIF1A	kinesin family member 1A	-1.8924	6.17e-07
950.	ENSECAG00000015961	PPP1R9A	protein phosphatase 1 regulatory subunit 9A	-1.9109	2.187e-22
951.	ENSECAG00000011358	TMEM86A	transmembrane protein 86A	-1.9125	3.311e-07
952.	ENSECAG00000014313	DCLK2	doublecortin like kinase 2	-1.917	1.326e-07
953.	ENSECAG00000024448	TRIM63	tripartite motif containing 63	-1.929	6.291e-31
954.	ENSECAG00000000658	GPNMB	glycoprotein nmb	-1.9411	5.21e-124
955.	ENSECAG00000018771	PKNOX2	PBX/knotted 1 homeobox 2	-1.9477	4.448e-09
956.	ENSECAG00000002874	LRRN1	leucine rich repeat neuronal 1	-1.9497	0.0002025
957.	ENSECAG00000021092	KLF15	KLF transcription factor 15	-1.952	7.622e-15
958.	ENSECAG00000019335	TLCD4	TLC domain containing 4	-1.9672	3.134e-16
959.	ENSECAG00000013426	DLG2	discs large MAGUK scaffold protein 2	-1.9754	0.0006371
960.	ENSECAG00000012962	SAMD12	sterile alpha motif domain containing 12	-1.9755	8.016e-30
961.	ENSECAG00000032719	ENSECAG00000032719		-1.978	3.049e-05
962.	ENSECAG00000017379	CYP27C1	cytochrome P450 family 27 subfamily C member 1	-1.9943	5.18e-13
963.	ENSECAG00000039579	GDF15	growth differentiation factor 15	-1.9957	0.0017982
964.	ENSECAG00000011594	KCND3	potassium voltage-gated channel subfamily D member 3	-2	4.114e-26
965.	ENSECAG00000009586	C13H16orf89	chromosome 13 C16orf89 homolog	-2.0074	0.0014468
966.	ENSECAG00000007281	SAMD11	sterile alpha motif domain containing 11	-2.0219	3.82e-18
967.	ENSECAG00000004445	PDE11A	phosphodiesterase 11A	-2.0253	2.702e-46
968.	ENSECAG00000007220	HEYL	hes related family bHLH transcription factor with YRPW motif like	-2.0313	1.296e-08
969.	ENSECAG00000000501	UNC5CL	unc-5 family C-terminal like	-2.0617	0.0009274
970.	ENSECAG00000017460	ATP12A	ATPase H+/K+ transporting non-gastric alpha2 subunit	-2.0755	0.0007015
971.	ENSECAG00000031859	ENSECAG00000031859		-2.0784	8.935e-15
972.	ENSECAG00000059760	ADRA2A	adrenoceptor alpha 2A	-2.0817	1.184e-21
973.	ENSECAG00000027835	LRATD1	LRAT domain containing 1	-2.0832	0.0001789
974.	ENSECAG00000003067	PWWP3B	PWWP domain containing 3B	-2.0834	0.0004963
975.	ENSECAG00000009528	CDH3	cadherin 3	-2.0882	9.601e-05
976.	ENSECAG00000020869	FGFR4	fibroblast growth factor receptor 4	-2.103	1.719e-12
977.	ENSECAG00000006137	FAM227A	family with sequence similarity 227 member A	-2.1054	0.0007022
978.	ENSECAG00000007878	FRMD3	FERM domain containing 3	-2.1236	1.698e-07
979.	ENSECAG00000001554	P2RY14	purinergic receptor P2Y14	-2.1297	1.017e-32
980.	ENSECAG00000050236	ENSECAG00000050236		-2.1334	2.588e-05
981.	ENSECAG00000006980	FEZ1	fasciculation and elongation protein zeta 1	-2.1369	3.707e-15
982.	ENSECAG00000023387	FRRS1	ferric chelate reductase 1	-2.1423	2.968e-09
983.	ENSECAG00000023274	LAMA5	laminin subunit alpha 5	-2.1727	4.649e-13
984.	ENSECAG00000021621	MOB3B	MOB kinase activator 3B	-2.1826	1.489e-06
985.	ENSECAG00000002390	ENSECAG00000002390		-2.1987	2.884e-19
986.	ENSECAG00000018543	RCAN2	regulator of calcineurin 2	-2.2039	7.503e-17
987.	ENSECAG00000011898	SPEF2	sperm flagellar 2	-2.2062	2.578e-10
988.	ENSECAG00000007047	ASPN	asporin	-2.2074	6.076e-15
989.	ENSECAG00000048971	RNF152	ring finger protein 152	-2.2158	2.063e-09
990.	ENSECAG00000018069	ARAP2	ArfGAP with RhoGAP domain, ankyrin repeat and PH domain 2	-2.2383	3.936e-07
991.	ENSECAG00000011293	PTPRZ1	protein tyrosine phosphatase receptor type Z1	-2.2792	7.68e-32
992.	ENSECAG00000020101	SLC24A2	solute carrier family 24 member 2	-2.2794	2.163e-15
993.	ENSECAG00000029885	CHST7	carbohydrate sulfotransferase 7	-2.2887	2.935e-14
994.	ENSECAG00000011138	COL4A4	collagen type IV alpha 4 chain	-2.2949	1.845e-09
995.	ENSECAG00000017701	CELSR2	cadherin EGF LAG seven-pass G-type receptor 2	-2.3071	3.784e-09
996.	ENSECAG00000060299	ENSECAG00000060299		-2.3304	5.044e-08
997.	ENSECAG00000048070	ENSECAG00000048070		-2.336	4.457e-06
998.	ENSECAG00000044498	CA3	carbonic anhydrase 3	-2.3924	3.671e-06
999.	ENSECAG00000024302	MAP7	microtubule associated protein 7	-2.4419	0.0002263
1000.	ENSECAG00000046304	ENSECAG00000046304		-2.4515	1.187e-10
1001.	ENSECAG00000004698	PTGR1	prostaglandin reductase 1	-2.4534	8.511e-23
1002.	ENSECAG00000015460	HCLS1	hematopoietic cell-specific Lyn substrate 1	-2.4541	2.524e-08
1003.	ENSECAG00000015000	FAM83G	family with sequence similarity 83 member G	-2.4572	4.839e-11
1004.	ENSECAG00000022441	ESR1	estrogen receptor 1	-2.4811	1.23e-111
1005.	ENSECAG00000009164	PPARGC1A	PPARG coactivator 1 alpha	-2.5055	7.078e-09
1006.	ENSECAG00000028788	HES4	hes family bHLH transcription factor 4	-2.5787	2.754e-05
1007.	ENSECAG00000015934	MAMDC2	MAM domain containing 2	-2.5922	1.418e-23
1008.	ENSECAG00000039359	CYS1	cystin 1	-2.5951	3.913e-26
1009.	ENSECAG00000038712	TNXB	tenascin XB	-2.625	4.77e-94
1010.	ENSECAG00000040154	ELN	elastin	-2.6279	4.432e-29
1011.	ENSECAG00000014513	TNFSF15	TNF superfamily member 15	-2.6581	4.282e-10
1012.	ENSECAG00000014285	INHBB	inhibin subunit beta B	-2.7693	7.631e-17
1013.	ENSECAG00000057017	ABCA8	ATP binding cassette subfamily A member 8	-2.7835	1.083e-07
1014.	ENSECAG00000001197	TNFRSF19	TNF receptor superfamily member 19	-2.9113	1.042e-09
1015.	ENSECAG00000041748	COL4A3	collagen type IV alpha 3 chain	-2.9198	8.846e-25
1016.	ENSECAG00000008518	NPNT	nephronectin	-2.9404	2.954e-28
1017.	ENSECAG00000010721	MGP	matrix Gla protein	-3.111	7.44e-108
1018.	ENSECAG00000015826	RRAGD	Ras related GTP binding D	-3.183	3.975e-06
1019.	ENSECAG00000017407	MOXD1	monooxygenase DBH like 1	-3.2507	1.305e-84
1020.	ENSECAG00000036870	ST8SIA2	ST8 alpha-N-acetyl-neuraminide alpha-2,8-sialyltransferase 2	-3.2708	3.679e-19
1021.	ENSECAG00000013817	CYP1A1	cytochrome P450 family 1 subfamily A member 1	-3.4394	3.29e-05
1022.	ENSECAG00000042911	ENSECAG00000042911		-3.4954	8.248e-07
1023.	ENSECAG00000015484	ATP6V0D2	ATPase H+ transporting V0 subunit d2	-3.5973	2.616e-20
1024.	ENSECAG00000006772	DYSF	dysferlin	-3.624	7.59e-05
1025.	ENSECAG00000010791	LMCD1	LIM and cysteine rich domains 1	-3.6824	5.566e-14
1026.	ENSECAG00000018308	GREB1	growth regulating estrogen receptor binding 1	-3.6993	2.191e-24
1027.	ENSECAG00000056537	ENSECAG00000056537		-3.7679	1.887e-05
1028.	ENSECAG00000014239	PTGER3	prostaglandin E receptor 3	-3.8755	0.0002075
1029.	ENSECAG00000042952	GPX3	glutathione peroxidase 3	-3.9241	1.782e-10
1030.	ENSECAG00000014164	ADAMTS8	ADAM metallopeptidase with thrombospondin type 1 motif 8	-4.0699	8.133e-12
1031.	ENSECAG00000028632	ENSECAG00000028632		-4.6422	1.734e-07
1032.	ENSECAG00000023161	IGSF10	immunoglobulin superfamily member 10	-4.8469	1.098e-21
1033.	ENSECAG00000009483	PRLR	prolactin receptor	-5.8094	9.613e-16
