# Supplementary material for: Th1 and Th2 cells in equine endometrosis and their interactions with endometrial fibroblasts
Source: Sci Rep. 2025 Oct 16;15:36263. doi: 10.1038/s41598-025-20152-0 (PMC12533255; doi:10.1038/s41598-025-20152-0)
Supplement: Supplementary file 4 — Supplementary Material 4 [file 41598_2025_20152_MOESM4_ESM.xlsx]

## Sheet: Supplementary Table 4
Supplementary data 4. The full list of GO and KEGG terms enriched by identified differentially expressed genes (DEGs, padjusted ≤ 0.05 and log2FC ≥ 1.0 or log2FC ≤ -1.0) in fibroblasts derived from category I endometria (n=4) treated with Th2-CM for 48 hours.
No.	KEGG ID		Description	P-adjusted	Number of DEGs enriched to particular KEGG	List of DEGs enriched to the particular KEGG
1	hsa04110		Cell cycle	1.48219e-11	35	MTBP, ORC1, CDC6, CDC25B, MCM5, CDC45, PKMYT1, CDK1, AURKB, CCNE2, ESPL1, TRIP13, BUB1B, MCM3, SGO1, PLK1, ESCO2, NDC80, CCNA2, TTK, CDC20, BUB1, CDCA5, CCNB1, KNL1, MCM2, CCNB2, CCNB3, TICRR, CHEK2, FBXO5, CDT1, E2F2, CHEK1, MCM4
2	hsa04512		ECM-receptor interaction	1.06578e-05	19	COL6A5, ITGB8, TNN, ITGA4, COL6A1, HMMR, TNC, COL6A2, THBS1, LAMA1, ITGA3, RELN, LAMA3, ITGB6, LAMA5, COL4A4, TNXB, COL4A3, NPNT
3	hsa04820		Cytoskeleton in muscle cells	1.46997e-05	32	COL6A5, ITGB8, ACTN3, ITGA4, TNNT1, NID2, PDLIM3, COL6A1, DIAPH3, LMNB1, DAAM2, MYOZ3, DCN, COL6A2, ANK3, COL27A1, THBS1, LAMA1, MYOM1, TMOD1, ITGA3, SGCD, ACTA1, AMPD3, ITGB6, SGCG, NEBL, DMD, TRIM63, COL4A4, ELN, COL4A3
4	hsa05165		Human papillomavirus infection	0.000114962	38	COL6A5, ITGB8, TNN, PTGS2, OASL, STAT1, ITGA4, MX1, CCNE2, ISG15, COL6A1, CCNA2, TNC, TLR3, VEGFA, COL6A2, IRF1, THBS1, WNT8A, LAMA1, PTGER4, WNT5A, MAGI1, ITGA3, RELN, PRKCZ, LAMA3, ITGB6, HES1, JAG1, DLG2, HEYL, LAMA5, COL4A4, HES4, TNXB, COL4A3, ATP6V0D2
5	hsa04151		PI3K-Akt signaling pathway	0.000114962	40	COL6A5, NTRK1, CSF3R, KITLG, ITGB8, IL7, IL2RA, IL6, TNN, ITGA4, FGF1, TGFA, OSMR, NTF3, CCNE2, COL6A1, TNC, EREG, BRCA1, VEGFA, COL6A2, FGF7, THBS1, EFNA4, LAMA1, MAGI1, ITGA3, RELN, MAGI2, BCL2, LAMA3, ITGB6, PDGFB, FGF18, FGFR4, LAMA5, COL4A4, TNXB, COL4A3, PRLR
6	hsa04060		Cytokine-cytokine receptor interaction	0.000827953	33	CCL26, CXCL9, CSF3R, IL13RA2, CXCL11, CXCL12, CCL8, CXCL6, IL33, IL7, IL2RA, IL6, IL1A, ACKR3, OSMR, CXCL8, IL31RA, IL11, TNFSF13B, TNFSF14, IL21R, IL15, IL15RA, ACVR2A, IL12A, EDA, TNFRSF17, IL17RB, GDF15, TNFSF15, INHBB, TNFRSF19, PRLR
7	hsa05323		Rheumatoid arthritis	0.00257134	15	HLA-DRA, CXCL12, CXCL6, HLA-DMB, ICAM1, IL6, IL1A, CXCL8, IL11, TNFSF13B, IL15, VEGFA, CTSK, CD28, ATP6V0D2
8	hsa04115		p53 signaling pathway	0.00323751	13	RRM2, CDK1, CCNE2, GTSE1, CCNB1, CCNB2, TP53I3, CHEK2, CHEK1, THBS1, SESN3, BCL2, PERP
9	hsa04672		Intestinal immune network for IgA production	0.00421112	10	HLA-DRA, CXCL12, HLA-DMB, IL6, ITGA4, TNFSF13B, IL15, IL15RA, TNFRSF17, CD28
10	hsa04933		AGE-RAGE signaling pathway in diabetic complications	0.00421112	15	ICAM1, IL6, IL1A, STAT1, THBD, CXCL8, VCAM1, VEGFA, PIM1, PLCE1, EDN1, PRKCZ, BCL2, COL4A4, COL4A3
11	hsa03030		DNA replication	0.00867678	8	MCM5, MCM3, POLE, MCM2, MCM4, FEN1, DNA2, POLA2
12	hsa05412		Arrhythmogenic right ventricular cardiomyopathy	0.00867678	13	ITGB8, ACTN3, ITGA4, CACNA2D3, LAMA1, CACNB2, SLC8A1, ITGA3, SGCD, ITGB6, SGCG, CACNA1D, DMD
13	hsa05133		Pertussis	0.00867678	12	CXCL6, IRF8, C2, IL6, SERPING1, IL1A, C3, CXCL8, C1R, C1S, IRF1, IL12A
14	hsa04640		Hematopoietic cell lineage	0.00867678	14	CSF3R, KITLG, HLA-DRA, CD7, HLA-DMB, IL7, IL2RA, IL6, IL1A, ITGA4, IL11, TFRC, ITGA3, MME
15	hsa05410		Hypertrophic cardiomyopathy	0.00867678	14	ITGB8, IL6, ITGA4, CACNA2D3, LAMA1, CACNB2, SLC8A1, EDN1, ITGA3, SGCD, ITGB6, SGCG, CACNA1D, DMD
16	hsa04630		JAK-STAT signaling pathway	0.0134057	19	CSF3R, IL13RA2, SOCS1, CISH, IL7, IL2RA, IL6, STAT1, OSMR, IL31RA, IL11, IL21R, IL15, IL15RA, PIM1, IL12A, BCL2, PDGFB, PRLR
17	hsa05164		Influenza A	0.0181213	19	HLA-DRA, CIITA, HLA-DMB, IL33, ICAM1, IL6, IL1A, STAT1, IRF7, CXCL8, MX1, IFIH1, OAS3, OAS2, TLR3, OAS1, RIGI, FDPS, IL12A
18	hsa04510		Focal adhesion	0.0224979	21	COL6A5, ITGB8, TNN, ITGA4, COL6A1, TNC, VEGFA, COL6A2, THBS1, LAMA1, PPP1R12B, ITGA3, RELN, BCL2, LAMA3, ITGB6, PDGFB, LAMA5, COL4A4, TNXB, COL4A3
19	hsa05143		African trypanosomiasis	0.0349729	7	IDO1, APOA1, ICAM1, IL6, VCAM1, IL12A, KNG1
20	hsa04064		NF-kappa B signaling pathway	0.0357655	13	CXCL12, ICAM1, PTGS2, CXCL8, TNFSF13B, TNFSF14, MALT1, VCAM1, RIGI, EDA, BLNK, CARD10, BCL2
21	hsa04350		TGF-beta signaling pathway	0.0437765	13	TFRC, RGMA, DCN, EMP3, ACVR2A, THBS1, FMOD, ID2, ID4, CHRD, BAMBI, GREM1, INHBB
No.	GO term ID	Term category	Description	P-adjusted	Number of DEGs enriched to particular GO term	List of DEGs enriched to the particular GO term
1	GO:0048285	BP	organelle fission	2.40199e-22	78	MTBP, IL1A, TGFA, MASTL, ZWINT, KIF18B, CDC25B, TOP2A, KIF14, KIF4A, PKMYT1, UCP2, DLGAP5, CDK1, KIF2C, AURKB, CCNE2, ESPL1, CENPI, TRIP13, BUB1B, SPC25, SGO1, CDCA8, MYBL2, PLK1, KIF11, NDC80, KIF23, RACGAP1, TTK, CDC20, KIF20B, BUB1, ASPM, BRCA2, KIFC1, CDCA5, CCNB1, AURKA, NUF2, NCAPH, KIF22, CDCA2, KNL1, EREG, CCNB2, MTFR2, TPX2, CENPF, NUSAP1, ANLN, SPDL1, CHEK2, FBXO5, PIWIL2, PRC1, CDT1, C…
2	GO:0000280	BP	nuclear division	2.40199e-22	74	MTBP, IL1A, TGFA, MASTL, ZWINT, KIF18B, CDC25B, TOP2A, KIF14, KIF4A, PKMYT1, DLGAP5, CDK1, KIF2C, AURKB, CCNE2, ESPL1, CENPI, TRIP13, BUB1B, SPC25, SGO1, CDCA8, MYBL2, PLK1, KIF11, NDC80, KIF23, RACGAP1, TTK, CDC20, KIF20B, BUB1, ASPM, BRCA2, KIFC1, CDCA5, CCNB1, AURKA, NUF2, NCAPH, KIF22, CDCA2, KNL1, EREG, CCNB2, TPX2, CENPF, NUSAP1, ANLN, SPDL1, CHEK2, FBXO5, PIWIL2, PRC1, CDT1, CHEK1, SPAG5, …
3	GO:0007059	BP	chromosome segregation	1.72784e-22	73	CDC6, ZWINT, KIF18B, TOP2A, KIF14, KIF4A, CENPL, HJURP, DLGAP5, CDK1, KIF2C, AURKB, CCNE2, ESPL1, CENPI, TRIP13, BUB1B, SPC25, SGO1, CDCA8, MYBL2, PLK1, KIF11, ESCO2, NDC80, KIF23, RACGAP1, TTK, CDC20, BUB1, MIS18A, ASPM, KIFC1, CDCA5, CCNB1, AURKA, NUF2, NCAPH, KIF22, CDCA2, KNL1, CCNB2, CENPN, TPX2, CENPF, ECT2, NUSAP1, SPDL1, TACC3, CHEK2, FBXO5, PRC1, CDT1, BRCA1, CENPT, SPAG5, NCAPG2, SGO2, …
4	GO:0044772	BP	mitotic cell cycle phase transition	8.7886e-14	62	MTBP, ORC1, MASTL, CDC6, CLSPN, RRM2, ZWINT, CDC25B, KIF14, IQGAP3, PKMYT1, DTL, DLGAP5, CDK1, AURKB, CCNE2, ESPL1, TRIP13, BUB1B, GTSE1, SPC25, CDCA8, PLK1, NDC80, CCNA2, TTK, CDC20, BUB1, CDCA5, CCNB1, POLE, AURKA, CCNF, FOXM1, NUF2, KNL1, CCNB2, MELK, CCNB3, CENPF, ANLN, TICRR, SPDL1, TACC3, CHEK2, FBXO5, BRCA1, E2F2, CHEK1, GEN1, HASPIN, STIL, CKS1B, KNTC1, SASS6, BCL7A, PLK2, ID2, ID4, BCL2,…
5	GO:0140014	BP	mitotic nuclear division	1.92675e-23	60	MTBP, IL1A, TGFA, ZWINT, KIF18B, KIF14, KIF4A, PKMYT1, DLGAP5, CDK1, KIF2C, AURKB, ESPL1, CENPI, TRIP13, BUB1B, SPC25, CDCA8, MYBL2, PLK1, KIF11, NDC80, KIF23, RACGAP1, TTK, CDC20, KIF20B, BUB1, KIFC1, CDCA5, CCNB1, AURKA, NUF2, NCAPH, KIF22, CDCA2, KNL1, EREG, TPX2, CENPF, NUSAP1, ANLN, SPDL1, CHEK2, FBXO5, PRC1, CDT1, CHEK1, SPAG5, NCAPG2, GEN1, NCAPG, HASPIN, KNTC1, NCAPD2, NEK2, REEP4, EDN1, …
6	GO:0098813	BP	nuclear chromosome segregation	2.68241e-20	59	CDC6, ZWINT, KIF18B, TOP2A, KIF14, KIF4A, DLGAP5, CDK1, KIF2C, AURKB, CCNE2, ESPL1, CENPI, TRIP13, BUB1B, SPC25, SGO1, CDCA8, MYBL2, PLK1, KIF11, NDC80, KIF23, RACGAP1, TTK, CDC20, BUB1, ASPM, KIFC1, CDCA5, CCNB1, AURKA, NUF2, NCAPH, KIF22, KNL1, CCNB2, TPX2, CENPF, ECT2, NUSAP1, SPDL1, TACC3, CHEK2, FBXO5, PRC1, CDT1, SPAG5, NCAPG2, GEN1, GEM, NCAPG, HASPIN, CENPQ, BRIP1, KNTC1, NCAPD2, NEK2, BC…
7	GO:1901987	BP	regulation of cell cycle phase transition	6.98592e-13	59	MTBP, ORC1, DYRK3, CDC6, CLSPN, RRM2, ZWINT, CDC25B, KIF14, CDC45, PKMYT1, DTL, DLGAP5, CDK1, AURKB, ESPL1, TRIP13, BUB1B, GTSE1, SPC25, CDCA8, PLK1, NDC80, TTK, CDC20, BUB1, BRCA2, CDCA5, CCNB1, AURKA, NUF2, KNL1, PARP9, CENPF, ANLN, TICRR, SPDL1, CHEK2, FBXO5, CDT1, BRCA1, CHEK1, GEN1, TIMELESS, TIPIN, HASPIN, DTX3L, STIL, BRIP1, KNTC1, RHNO1, DNA2, SASS6, BCL7A, PLK2, ID2, BCL2, GPNMB, CYP1A1
8	GO:0001819	BP	positive regulation of cytokine production	1.93489e-08	53	POSTN, IDO1, CD274, CD74, GBP5, IRF8, IL33, IL7, AIM2, IL6, NOX5, PTGS2, IL1A, STAT1, C3, IRF7, PLA2G3, MALT1, ISG15, RUNX1, IFIH1, PDE4B, OAS3, PTAFR, ARRDC4, EREG, TRAF3IP3, OAS2, GATA6, IL15, B2M, BRCA1, PDE4D, TLR3, OAS1, IRF1, CHI3L1, RIGI, GAPDH, GPRC5B, THBS1, IL12A, PTGER4, TRIM6, WNT5A, PRKCZ, CADM1, MMP12, MIR27B, CD83, CD28, ADRA2A, TNXB
9	GO:0000819	BP	sister chromatid segregation	3.12674e-20	50	CDC6, ZWINT, KIF18B, TOP2A, KIF14, KIF4A, DLGAP5, CDK1, KIF2C, AURKB, ESPL1, CENPI, TRIP13, BUB1B, SPC25, CDCA8, MYBL2, PLK1, KIF11, NDC80, KIF23, RACGAP1, TTK, CDC20, BUB1, KIFC1, CDCA5, CCNB1, NUF2, NCAPH, KIF22, KNL1, TPX2, CENPF, NUSAP1, SPDL1, TACC3, CHEK2, FBXO5, PRC1, CDT1, SPAG5, NCAPG2, GEN1, NCAPG, HASPIN, KNTC1, NCAPD2, NEK2, BCL7A
10	GO:0045786	BP	negative regulation of cell cycle	4.04547e-10	50	MTBP, PTGS2, ORC1, CDC6, CLSPN, ZWINT, CDC45, PKMYT1, DTL, CDK1, AURKB, ESPL1, TRIP13, BUB1B, GTSE1, SPC25, CDCA8, PLK1, NDC80, TTK, CDC20, BUB1, BRCA2, CCNB1, CCNF, NUF2, KNL1, PARP9, CENPF, TICRR, SPDL1, CHEK2, FBXO5, CDT1, BRCA1, CHEK1, GEN1, TIMELESS, TIPIN, HASPIN, DTX3L, BRIP1, KNTC1, SUV39H1, RHNO1, NEK2, DNA2, PLK2, BCL2, GPNMB
11	GO:0045785	BP	positive regulation of cell adhesion	1.35073e-07	50	ALOX15, PDCD1LG2, CD274, KITLG, HLA-DRA, CD74, SOCS1, CXCL12, APOA1, HLA-DMB, IL7, IL2RA, IL6, HAS2, IL1A, ITGA4, TNFSF13B, TNFSF14, ABI3BP, MALT1, RUNX1, GPAM, PTAFR, KIF26B, IL15, TFRC, B2M, ADAM19, NFKBIZ, VCAM1, VEGFA, ADA, ANK3, S100A10, SFRP1, IL12A, LAMA1, EPB41L5, WNT5A, MAGI1, ITGA3, PRKCZ, CHRD, MIR27B, DOCK5, CD83, HES1, PDGFB, CD28, NPNT
12	GO:0022407	BP	regulation of cell-cell adhesion	7.62421e-07	49	PDCD1LG2, IDO1, CD274, KITLG, HLA-DRA, CD74, SOCS1, CXCL12, APOA1, HLA-DMB, IL7, IL2RA, IL6, HAS2, IL1A, PAG1, ITGA4, TNFSF13B, ADORA2A, TNFSF14, MALT1, RUNX1, GPAM, PTAFR, LOXL3, KIF26B, IL15, TFRC, B2M, ADAM19, NFKBIZ, VCAM1, VEGFA, IRF1, ADA, ANK3, ZC3H12A, IL12A, EPCAM, EPB41L5, WNT5A, MAGI1, PRKCZ, CD83, HES1, CD28, JAG1, GPNMB, CELSR2
13	GO:0010948	BP	negative regulation of cell cycle process	8.4749e-13	48	MTBP, ORC1, CDC6, CLSPN, ZWINT, CDC45, PKMYT1, DTL, CDK1, AURKB, ESPL1, TRIP13, BUB1B, GTSE1, SPC25, CDCA8, PLK1, NDC80, TTK, CDC20, BUB1, BRCA2, CCNB1, CCNF, NUF2, KNL1, PARP9, CENPF, TICRR, SPDL1, CHEK2, FBXO5, CDT1, BRCA1, CHEK1, GEN1, TIMELESS, TIPIN, HASPIN, DTX3L, BRIP1, KNTC1, RHNO1, NEK2, DNA2, PLK2, BCL2, GPNMB
14	GO:0045787	BP	positive regulation of cell cycle	3.91329e-12	48	MTBP, IL1A, TGFA, DYRK3, CDC6, RRM2, CDC25B, KIF14, DTL, DLGAP5, CDK1, AURKB, ESPL1, CDCA8, NDC80, KIF23, RACGAP1, CDC20, KIF20B, BUB1, BRCA2, CDCA5, CCNB1, AURKA, NCAPH, EREG, ECT2, NUSAP1, FBXO5, PIWIL2, PLK4, CHEK1, SPAG5, NCAPG2, GEN1, NCAPG, FEN1, STIL, RHNO1, NCAPD2, SASS6, EDN1, WNT5A, MSX2, HES1, PDGFB, CD28, CYP1A1
15	GO:1901990	BP	regulation of mitotic cell cycle phase transition	1.29131e-10	47	MTBP, ORC1, CDC6, CLSPN, RRM2, ZWINT, CDC25B, KIF14, DTL, DLGAP5, CDK1, AURKB, ESPL1, TRIP13, BUB1B, GTSE1, SPC25, CDCA8, PLK1, NDC80, TTK, CDC20, BUB1, CDCA5, CCNB1, AURKA, NUF2, KNL1, CENPF, ANLN, TICRR, SPDL1, CHEK2, FBXO5, BRCA1, CHEK1, GEN1, HASPIN, STIL, KNTC1, SASS6, BCL7A, PLK2, ID2, BCL2, GPNMB, CYP1A1
16	GO:0000070	BP	mitotic sister chromatid segregation	1.2929e-20	46	ZWINT, KIF18B, KIF14, KIF4A, DLGAP5, CDK1, KIF2C, AURKB, ESPL1, CENPI, TRIP13, BUB1B, SPC25, CDCA8, MYBL2, PLK1, KIF11, NDC80, KIF23, RACGAP1, TTK, CDC20, BUB1, KIFC1, CDCA5, CCNB1, NUF2, NCAPH, KIF22, KNL1, TPX2, CENPF, NUSAP1, SPDL1, CHEK2, FBXO5, PRC1, CDT1, SPAG5, NCAPG2, GEN1, NCAPG, HASPIN, KNTC1, NCAPD2, NEK2
17	GO:0090068	BP	positive regulation of cell cycle process	7.24585e-14	45	MTBP, IL1A, TGFA, DYRK3, CDC6, RRM2, CDC25B, KIF14, DTL, DLGAP5, CDK1, AURKB, ESPL1, CDCA8, NDC80, KIF23, RACGAP1, CDC20, KIF20B, BUB1, CDCA5, CCNB1, AURKA, NCAPH, EREG, ECT2, NUSAP1, FBXO5, PIWIL2, PLK4, SPAG5, NCAPG2, GEN1, NCAPG, FEN1, STIL, RHNO1, NCAPD2, SASS6, EDN1, WNT5A, MSX2, PDGFB, CD28, CYP1A1
18	GO:0003012	BP	muscle system process	2.45759e-06	45	TIAM1, KCNE4, ACTN3, EDNRB, PTGS2, TNNT1, KCNB2, PDE4B, PTAFR, RGS4, GATA6, PDE4D, ADA, ZC3H12A, GUCY1A1, GPD1L, PPP1R12B, MEF2A, PLCE1, REM1, CACNB2, SYNM, SLC8A1, EDN1, EHD3, TMOD1, SGCD, FGF12, ACTA1, NEDD4L, DOCK5, KCNE3, CRYAB, IGFBP5, CACNA1D, ADORA1, AKAP6, DMD, TRIM63, KLF15, KCND3, ADRA2A, NPNT, LMCD1, PTGER3
19	GO:0051656	BP	establishment of organelle localization	6.2877e-06	45	IL13RA2, PTGDR, ITGA4, BICDL2, PLA2G3, KIF14, KIF2C, AURKB, ESPL1, SPC25, SGO1, CDCA8, PLK1, NDC80, RACGAP1, LMNB1, KIFC1, CDCA5, CCNB1, NUF2, KIF22, KNL1, CENPF, ECT2, NUSAP1, SPDL1, CENPA, SPRY2, CDT1, SAPCD2, SPAG5, GEM, CENPQ, KNTC1, NEK2, MARK1, PARD3B, PRKCZ, SYBU, ANKFN1, NEFL, GRP, KIF1A, CDH3, FEZ1
20	GO:1901988	BP	negative regulation of cell cycle phase transition	1.38043e-12	44	ORC1, CDC6, CLSPN, ZWINT, CDC45, PKMYT1, DTL, CDK1, AURKB, TRIP13, BUB1B, GTSE1, SPC25, CDCA8, PLK1, NDC80, TTK, CDC20, BUB1, BRCA2, CCNB1, NUF2, KNL1, PARP9, CENPF, TICRR, SPDL1, CHEK2, FBXO5, CDT1, BRCA1, CHEK1, GEN1, TIMELESS, TIPIN, HASPIN, DTX3L, BRIP1, KNTC1, RHNO1, DNA2, PLK2, BCL2, GPNMB
21	GO:0010639	BP	negative regulation of organelle organization	1.11403e-08	44	STMN2, S1PR1, MTBP, ZWINT, TOP2A, PIF1, AURKB, ESPL1, TRIP13, BUB1B, SPC25, CDCA8, PLK1, NDC80, TTK, CDC20, BUB1, CCNB1, CCNF, NUF2, KNL1, TPX2, CENPF, TFRC, SPDL1, FBXO5, BRCA1, CHEK1, BNIP3, MID1IP1, GEN1, HASPIN, RTEL1, CKAP2, KNTC1, RHPN2, PFN2, TMOD1, FHOD3, ARHGAP6, PICK1, SLIT2, CRACD, FEZ1
22	GO:0009615	BP	response to virus	2.40312e-06	44	CXCL9, GBP5, CXCL12, CCL8, ITGB8, VWCE, IL33, AIM2, IL6, BST2, TRIM22, IFI44L, IFI44, ZBP1, GBP1, IFIT3, OASL, STAT1, IFI27, IRF7, MX1, USP18, ISG15, IFIH1, GPAM, DDX60, OAS3, RTP4, OAS2, PARP9, DCLK1, IL15, BNIP3, TLR3, OAS1, IRF1, DTX3L, RIGI, ZC3H12A, IL12A, TRIM6, MMP12, BCL2, ITGB6
23	GO:0006935	BP	chemotaxis	1.33915e-05	44	CCL26, CXCL9, CSF3R, PTGDR2, CXCL11, CD74, CXCL12, S1PR1, NRG1, CCL8, CXCL6, APOA1, TIAM1, IL6, EDNRB, ACKR3, FGF1, TNFAIP6, CXCL8, TNFSF14, NTF3, ROBO1, PDE4B, PTAFR, VCAM1, SEMA5A, VEGFA, FGF7, THBS1, IL12A, ANOS1, EDN1, WNT5A, SLIT2, PADI2, SEMA3D, SEMA3E, SEMA3A, PDGFB, GREM1, ENPP2, FGF18, CCN3, GPNMB
24	GO:0042330	BP	taxis	1.45941e-05	44	CCL26, CXCL9, CSF3R, PTGDR2, CXCL11, CD74, CXCL12, S1PR1, NRG1, CCL8, CXCL6, APOA1, TIAM1, IL6, EDNRB, ACKR3, FGF1, TNFAIP6, CXCL8, TNFSF14, NTF3, ROBO1, PDE4B, PTAFR, VCAM1, SEMA5A, VEGFA, FGF7, THBS1, IL12A, ANOS1, EDN1, WNT5A, SLIT2, PADI2, SEMA3D, SEMA3E, SEMA3A, PDGFB, GREM1, ENPP2, FGF18, CCN3, GPNMB
25	GO:0048732	BP	gland development	8.13624e-06	43	PCSK1, NRG1, CDO1, APOA1, IL6, FGF1, TGFA, CGA, IQGAP3, UCP2, ROBO1, BRCA2, AURKA, TNC, CCNB2, OAS2, GATA6, VEGFA, FGF7, ADA, APLN, VDR, SFRP1, LAMA1, EDA, LBH, NPC1, SNAI2, EDN1, WNT5A, ID2, MSX2, CADM1, ID4, BCL2, HOXD3, IGFBP5, HES1, LAMA5, ESR1, INHBB, CYP1A1, PRLR
26	GO:0050673	BP	epithelial cell proliferation	5.24519e-05	43	CCL26, CXCL12, APOA1, IL6, HAS2, UHRF1, NOX5, EDNRB, GPBAR1, STAT1, ITGA4, FGF1, TGFA, IQGAP3, ROBO1, BRCA2, EREG, B2M, NFKBIZ, SEMA5A, VEGFA, FGF7, APLN, VDR, SFRP1, ACVR2A, THBS1, IL12A, SNAI2, WNT5A, VASH1, ID2, MMP12, MIR27B, IGFBP5, HES1, PDGFB, CCN3, JAG1, CDH3, LAMA5, ESR1, COL4A3
27	GO:0140694	BP	non-membrane-bounded organelle assembly	2.66749e-06	42	KRT8, TNNT1, KIF4A, DLGAP5, AURKB, CDCA8, MYBL2, PLK1, KIF11, NDC80, KIF23, RACGAP1, CDC20, ASPM, KIFC1, AURKA, CCNB2, TPX2, CENPF, ANLN, CENPA, CHEK2, FBXO5, PRC1, BRCA1, PLK4, CENPT, WDR62, SPAG5, RNF213, STIL, KNTC1, NEK2, SASS6, MEF2A, PLK2, EDN1, TMOD1, FHOD3, ACTA1, DOCK5, NEBL
28	GO:0043410	BP	positive regulation of MAPK cascade	8.52301e-05	42	ALOX15, NTRK1, CCL26, CD74, NRG1, CCL8, ICAM1, IL6, GPBAR1, IL1A, ACKR3, FGF1, TGFA, IL11, IQGAP3, NTF3, ROBO1, SPRY2, GAREM1, TLR3, VEGFA, CHI3L1, ZC3H12A, THBS1, ARRB1, PLCE1, EDN1, WNT5A, PRKCZ, MIR27B, PELI2, SEMA3A, ADORA1, PDGFB, FGF18, GPNMB, GDF15, UNC5CL, ADRA2A, FGFR4, TNFRSF19, NPNT
29	GO:0006260	BP	DNA replication	1.10115e-10	41	ORC1, CDC6, MCM10, DSCC1, RRM2, MCM5, CDC45, POLQ, PIF1, DTL, CDK1, CCNE2, RECQL4, MCM3, ESCO2, CCNA2, BRCA2, POLE, EREG, MCM2, CHAF1A, TICRR, FBXO5, CDT1, BRCA1, CHEK1, MCM4, GEN1, TIMELESS, GINS2, TIPIN, RTEL1, FEN1, TRAIP, CHTF18, FAM111B, DNA2, POLA2, WDHD1, JADE3, ADRA2A
30	GO:0060537	BP	muscle tissue development	2.55259e-05	41	S1PR1, NRG1, TNN, ACTN3, KEL, SIK1, CDK1, RUNX1, RCAN1, RGS4, GATA6, CENPF, KCNK2, VEGFA, PIM1, WNT8A, MYOM1, MEF2A, SLC8A1, EDN1, WNT5A, SGCD, ID2, MSX2, FHOD3, BCL2, ACTA1, SGCG, JPH2, IGFBP5, NEBL, RBFOX1, LRP2, AKAP6, DMD, SOX6, GREM1, TENM4, HEYL, PPARGC1A, ELN
31	GO:0001503	BP	ossification	4.45924e-05	41	ALOX15, S1PR1, IL6, TNN, ACTN3, PTGS2, TNFAIP6, CDH11, ISG15, RUNX1, COL6A1, SNAI1, TNC, FBXO5, VDR, SFRP1, ACVR2A, ADAMTS12, ANKH, PTGER4, CTSK, SNAI2, SLC8A1, WNT5A, SORT1, MSX2, ID4, BCL2, CHRD, DHRS3, SMOC1, BAMBI, IGFBP5, GREM1, ALPL, FGF18, JAG1, ASPN, NPNT, MGP, IGSF10
32	GO:0000075	BP	cell cycle checkpoint signaling	5.10706e-15	40	ORC1, CDC6, CLSPN, ZWINT, CDC45, DTL, CDK1, AURKB, TRIP13, BUB1B, GTSE1, SPC25, CDCA8, PLK1, NDC80, TTK, CDC20, BUB1, BRCA2, CCNB1, NUF2, KNL1, PARP9, CENPF, TICRR, SPDL1, CHEK2, CDT1, BRCA1, CHEK1, GEN1, TIMELESS, TIPIN, HASPIN, DTX3L, BRIP1, KNTC1, RHNO1, DNA2, PLK2
33	GO:0051347	BP	positive regulation of transferase activity	2.15204e-05	40	NTRK1, INSRR, CD74, NRG1, APOA1, FGF1, CLSPN, DSCC1, KIF14, NTF3, AURKB, MALT1, ROBO1, PLK1, CDC20, ARRDC4, EREG, TPX2, ECT2, TXN, TLR3, VEGFA, CHI3L1, CHTF18, GPRC5B, NEK2, THBS1, CARD10, EDN1, WNT5A, RELN, PARM1, PDGFB, GREM1, CEMIP, FGF18, ADRA2A, FGFR4, TNFSF15, PRLR
34	GO:0007159	BP	leukocyte cell-cell adhesion	2.78293e-05	40	PDCD1LG2, IDO1, CD274, KITLG, HLA-DRA, CD74, SOCS1, CXCL12, HLA-DMB, IL7, IL2RA, ICAM1, IL6, HAS2, IL1A, PAG1, ITGA4, TNFSF13B, ADORA2A, TNFSF14, MALT1, RUNX1, GPAM, PTAFR, LOXL3, NT5E, IL15, TFRC, B2M, NFKBIZ, VCAM1, IRF1, ADA, ZC3H12A, IL12A, PRKCZ, CD83, HES1, CD28, GPNMB
35	GO:0042692	BP	muscle cell differentiation	2.78293e-05	40	CXCL9, KRT8, NRG1, ACTN3, EDNRB, TNNT1, KEL, TNFSF14, SIK1, CDK1, RCAN1, RGS4, EREG, GATA6, VEGFA, WNT8A, LAMA1, MEF2A, SLC8A1, EDN1, TMOD1, SGCD, SORT1, ID2, FHOD3, BCL2, ACTA1, DOCK5, IGFBP5, NEBL, ADAMTS15, AKAP6, HES1, PDGFB, DMD, SOX6, GREM1, CCN3, GDF15, NPNT
36	GO:0010720	BP	positive regulation of cell development	9.68688e-05	40	KITLG, HLA-DRA, CD74, SOCS1, CXCL12, TIAM1, IL33, IL7, IL2RA, IL6, ACTN3, CRABP2, PLA2G3, MALT1, RUNX1, ROBO1, ASPM, AURKA, IL15, NFKBIZ, WDR62, SEMA5A, VEGFA, PTPRD, ADA, IL15RA, MME, RELN, PRKCZ, ID2, ID4, BCL2, SLIT2, NEFL, CD83, LRP2, HES1, TENM4, PTPRZ1, HCLS1
37	GO:0001667	BP	ameboidal-type cell migration	0.000800832	40	KITLG, APOA1, HAS2, TIMP1, EDNRB, PTGS2, ITGA4, FGF1, ROBO1, SNAI1, DAAM2, ANLN, DCN, SEMA5A, VEGFA, FGF7, ZC3H12A, THBS1, PFN2, CARD10, SNAI2, PLK2, EPB41L5, EDN1, WNT5A, VASH1, ITGA3, MIR27B, ANXA3, DOCK5, SLIT2, SEMA3D, SEMA3E, SEMA3A, PDGFB, GREM1, ENPP2, FGF18, CCN3, LAMA5
38	GO:0051783	BP	regulation of nuclear division	1.41529e-18	39	MTBP, IL1A, TGFA, ZWINT, PKMYT1, DLGAP5, AURKB, ESPL1, TRIP13, BUB1B, SPC25, CDCA8, PLK1, NDC80, TTK, CDC20, KIF20B, BUB1, CCNB1, AURKA, NUF2, CDCA2, KNL1, EREG, CENPF, NUSAP1, SPDL1, FBXO5, PIWIL2, CHEK1, GEN1, HASPIN, KNTC1, NEK2, EDN1, WNT5A, MSX2, PDGFB, CD28
39	GO:0031589	BP	cell-substrate adhesion	1.69836e-06	39	ALOX15, POSTN, APOA1, ITGB8, TIAM1, TNN, HAS2, ACTN3, GBP1, LYPD3, ITGA4, CDH11, KIF14, NID2, ABI3BP, VCAM1, VEGFA, S100A10, SFRP1, ADAMTS12, THBS1, EDA, EPB41L5, ITGA3, PRKCZ, ARHGAP6, MMP12, BCL2, ITGB6, DOCK5, HOXD3, SEMA3E, PDGFB, GREM1, SNED1, JAG1, LAMA5, TNXB, NPNT
40	GO:1903131	BP	mononuclear cell differentiation	0.000833493	39	NTRK1, HLA-DRA, CD74, SOCS1, IRF8, ITGB8, IL7, IL2RA, IL6, BATF2, IL1A, ITGA4, IRF7, IL31RA, IL11, TNFSF13B, MALT1, RUNX1, LOXL3, CDH17, IL15, B2M, NFKBIZ, VCAM1, VEGFA, IRF1, ADA, IL15RA, ZC3H12A, SFRP1, BLNK, PTGER4, CTSK, PRKCZ, ID2, BCL2, ITGB6, CD83, CD28
41	GO:0031667	BP	response to nutrient levels	0.00140226	39	NTRK1, POSTN, PCSK1, C2, PTGS2, IL1A, STAT1, UCP2, UPP1, TNC, LIPG, TFRC, MFSD2A, NFKBIZ, VCAM1, BNIP3, SLC2A1, SLC22A3, IL15RA, ZC3H12A, PIM1, BRIP1, SUV39H1, VDR, SFRP1, SESN3, CTSK, SNAI2, PDK4, PICK1, BCL2, RRAGB, ALPL, GDF15, RNF152, PPARGC1A, INHBB, RRAGD, CYP1A1
42	GO:1903037	BP	regulation of leukocyte cell-cell adhesion	2.03531e-05	38	PDCD1LG2, IDO1, CD274, KITLG, HLA-DRA, CD74, SOCS1, CXCL12, HLA-DMB, IL7, IL2RA, IL6, HAS2, IL1A, PAG1, ITGA4, TNFSF13B, ADORA2A, TNFSF14, MALT1, RUNX1, GPAM, PTAFR, LOXL3, IL15, TFRC, B2M, NFKBIZ, VCAM1, IRF1, ADA, ZC3H12A, IL12A, PRKCZ, CD83, HES1, CD28, GPNMB
43	GO:0016049	BP	cell growth	0.00266977	38	POSTN, CXCL12, CISH, TIAM1, TNN, BST2, ITGA4, CRABP2, KIF14, RGS4, AURKA, TNC, DCLK1, MFSD2A, RGMA, BRCA1, SEMA5A, VEGFA, SFRP1, PLCE1, EPB41L5, EDN1, WNT5A, PRKCZ, JADE3, BCL2, NEDD4L, SLIT2, CRYAB, SEMA3D, IGFBP5, IL17RB, SEMA3E, SEMA3A, AKAP6, GREM1, CCN3, ST8SIA2
44	GO:0006936	BP	muscle contraction	8.06111e-06	37	KCNE4, ACTN3, EDNRB, PTGS2, TNNT1, KCNB2, PDE4B, PTAFR, PDE4D, ADA, ZC3H12A, GUCY1A1, GPD1L, PPP1R12B, PLCE1, REM1, CACNB2, SYNM, SLC8A1, EDN1, EHD3, TMOD1, SGCD, FGF12, ACTA1, NEDD4L, DOCK5, KCNE3, CRYAB, CACNA1D, ADORA1, DMD, TRIM63, KCND3, ADRA2A, NPNT, PTGER3
45	GO:0010959	BP	regulation of metal ion transport	0.00010718	37	CXCL9, CXCL11, CXCL12, KCNE4, PTGS2, ADORA2A, KEL, SIK1, PDE4B, RGS4, B2M, CABP1, PDE4D, ANK3, AKAP5, KCNMB1, GPD1L, REM1, CACNB2, SLC8A1, RGS7, FGF12, BCL2, NEDD4L, P2RX5, JPH2, KCNE3, CACNA1D, LHCGR, GRP, ADORA1, AKAP6, HES1, PDGFB, DMD, CEMIP, ADRA2A
46	GO:0032102	BP	negative regulation of response to external stimulus	0.00282316	37	APOA1, IL33, IL2RA, SERPING1, THBD, TNFAIP6, SERPINB2, ADORA2A, USP18, AURKB, ISG15, ROBO1, OAS3, NT5E, RGMA, PBK, SEMA5A, OAS1, ADA, C1QTNF12, THBS1, PTGER4, PLK2, EDN1, WNT5A, AHR, MMP12, SLIT2, KNG1, PADI2, SEMA3D, SEMA3E, SEMA3A, ADORA1, PDGFB, GREM1, CCN3
47	GO:0007088	BP	regulation of mitotic nuclear division	3.96278e-19	36	MTBP, IL1A, TGFA, ZWINT, PKMYT1, DLGAP5, AURKB, ESPL1, TRIP13, BUB1B, SPC25, CDCA8, PLK1, NDC80, TTK, CDC20, KIF20B, BUB1, CCNB1, AURKA, NUF2, CDCA2, KNL1, EREG, CENPF, NUSAP1, SPDL1, FBXO5, CHEK1, GEN1, HASPIN, KNTC1, NEK2, EDN1, PDGFB, CD28
48	GO:1902850	BP	microtubule cytoskeleton organization involved in mitosis	2.66303e-14	36	KIF4A, DLGAP5, CDK1, AURKB, ESPL1, SPC25, CDCA8, MYBL2, PLK1, KIF11, NDC80, KIF23, RACGAP1, TTK, CDC20, KIFC1, CCNB1, AURKA, NUF2, TPX2, NUSAP1, SPDL1, CENPA, TACC3, CHEK2, SPRY2, PRC1, WDR62, SAPCD2, STIL, NEK2, FAM110A, SASS6, PLK2, ANKFN1, TACC2
49	GO:0051607	BP	defense response to virus	7.0964e-06	36	CXCL9, GBP5, IL33, AIM2, IL6, BST2, TRIM22, IFI44L, ZBP1, GBP1, IFIT3, OASL, STAT1, IFI27, IRF7, MX1, USP18, ISG15, IFIH1, GPAM, DDX60, OAS3, RTP4, OAS2, PARP9, IL15, BNIP3, TLR3, OAS1, IRF1, DTX3L, RIGI, ZC3H12A, TRIM6, MMP12, BCL2
50	GO:0140546	BP	defense response to symbiont	7.50364e-06	36	CXCL9, GBP5, IL33, AIM2, IL6, BST2, TRIM22, IFI44L, ZBP1, GBP1, IFIT3, OASL, STAT1, IFI27, IRF7, MX1, USP18, ISG15, IFIH1, GPAM, DDX60, OAS3, RTP4, OAS2, PARP9, IL15, BNIP3, TLR3, OAS1, IRF1, DTX3L, RIGI, ZC3H12A, TRIM6, MMP12, BCL2
51	GO:0002696	BP	positive regulation of leukocyte activation	9.73237e-05	36	PDCD1LG2, CD274, KITLG, HLA-DRA, CD74, SOCS1, HLA-DMB, IL33, IL7, IL2RA, IL6, IL1A, PLA2G3, TNFSF13B, TNFSF14, MALT1, RUNX1, GPAM, PTAFR, IL15, TFRC, B2M, PLA2G4A, NFKBIZ, VCAM1, ADA, IL15RA, THBS1, IL12A, WNT5A, PRKCZ, BCL2, CD83, HES1, CD28, PRLR
52	GO:0050867	BP	positive regulation of cell activation	0.000203443	36	PDCD1LG2, CD274, KITLG, HLA-DRA, CD74, SOCS1, HLA-DMB, IL33, IL7, IL2RA, IL6, IL1A, PLA2G3, TNFSF13B, TNFSF14, MALT1, RUNX1, GPAM, PTAFR, IL15, TFRC, B2M, PLA2G4A, NFKBIZ, VCAM1, ADA, IL15RA, THBS1, IL12A, WNT5A, PRKCZ, BCL2, CD83, HES1, CD28, PRLR
53	GO:0050900	BP	leukocyte migration	0.000203443	36	CCL26, CXCL9, CSF3R, CXCL11, KITLG, CD74, CXCL12, S1PR1, CCL8, CXCL6, IL33, ICAM1, IL6, EDNRB, IL1A, ITGA4, TNFAIP6, CXCL8, TNFSF14, PDE4B, PTAFR, VCAM1, VEGFA, ADA, THBS1, IL12A, PTGER4, EDN1, WNT5A, ITGA3, SLIT2, PADI2, ADORA1, PDGFB, GREM1, CCN3
54	GO:1903706	BP	regulation of hemopoiesis	0.000515285	36	CSF3R, KITLG, HLA-DRA, CD74, SOCS1, IL7, IL2RA, STAT1, TNFAIP6, IRF7, PLA2G3, MALT1, ISG15, RUNX1, LOXL3, IL15, B2M, NFKBIZ, TLR3, IRF1, ADA, IL15RA, ZC3H12A, SFRP1, ACVR2A, SNAI2, PRKCZ, P4HTM, ID2, FAXDC2, MITF, CD83, GPR171, CD28, JAG1, HCLS1
55	GO:0030099	BP	myeloid cell differentiation	0.00084288	36	CSF3R, KITLG, CD74, SOCS1, IRF8, ITGB8, IL33, BATF2, STAT1, TNFAIP6, DYRK3, IRF7, IL31RA, IL11, PLA2G3, UCP2, ISG15, RUNX1, RACGAP1, EPAS1, IL15, TFRC, B2M, TLR3, NCAPG2, VEGFA, SFRP1, ACVR2A, P4HTM, ID2, FAXDC2, ITGB6, MITF, GPR171, JAG1, HCLS1
56	GO:0051960	BP	regulation of nervous system development	0.00308621	36	NTRK1, CXCL12, TIAM1, IL33, IL6, CRABP2, KIF14, ROBO1, ASPM, DAAM2, RGMA, B2M, WDR62, SEMA5A, VEGFA, PTPRD, S100A10, BHLHE40, WNT5A, MME, RELN, ID2, ID4, SLIT2, CLSTN2, NEFL, SEMA3D, SEMA3E, SEMA3A, LRP2, HES1, TENM4, LRRN1, HEYL, PTPRZ1, ST8SIA2
57	GO:0031349	BP	positive regulation of defense response	0.004868	36	IDO1, ALPK1, GBP5, IL33, AIM2, IL6, ZBP1, PTGS2, OASL, C3, OSMR, IRF7, PLA2G3, IFIH1, DDX60, OAS3, EREG, PARP9, IL15, NFKBIZ, TLR3, NPAS2, OAS1, IRF1, RIGI, GPRC5B, IL12A, PTGER4, TRIM6, WNT5A, CADM1, MMP12, GRP, CD28, ESR1, PTGER3
58	GO:0033044	BP	regulation of chromosome organization	1.30855e-08	35	CDC6, ZWINT, TOP2A, PIF1, DLGAP5, CDK1, AURKB, ESPL1, TRIP13, BUB1B, SPC25, CDCA8, PLK1, NDC80, TTK, CDC20, BUB1, CCNB1, NUF2, NCAPH, KNL1, CENPF, SPDL1, TACC3, FBXO5, NCAPG2, GEN1, NCAPG, HASPIN, RTEL1, FEN1, KNTC1, NCAPD2, NEK2, BCL7A
59	GO:0045930	BP	negative regulation of mitotic cell cycle	1.44296e-08	35	MTBP, ORC1, CDC6, CLSPN, ZWINT, DTL, CDK1, AURKB, TRIP13, BUB1B, GTSE1, SPC25, CDCA8, PLK1, NDC80, TTK, CDC20, BUB1, CCNB1, NUF2, KNL1, CENPF, TICRR, SPDL1, CHEK2, FBXO5, BRCA1, CHEK1, GEN1, TIPIN, HASPIN, KNTC1, PLK2, BCL2, GPNMB
60	GO:0030198	BP	extracellular matrix organization	7.79097e-06	35	POSTN, MMP25, IL6, HAS2, NID2, ABI3BP, RUNX1, LOXL3, CST3, COL15A1, ADAMTS4, COL27A1, ADAMTS12, FMOD, ADAMTS16, LAMA1, CRISPLD2, CTSK, MMP11, MMP12, MIR27B, SMOC1, MATN2, MFAP4, ADAMTSL3, ADAMTS15, GREM1, MMP19, FGFR4, COL4A4, TNXB, ELN, COL4A3, NPNT, ADAMTS8
61	GO:0022409	BP	positive regulation of cell-cell adhesion	8.13624e-06	35	PDCD1LG2, CD274, KITLG, HLA-DRA, CD74, SOCS1, HLA-DMB, IL7, IL2RA, IL6, HAS2, IL1A, ITGA4, TNFSF13B, TNFSF14, MALT1, RUNX1, GPAM, PTAFR, KIF26B, IL15, TFRC, B2M, ADAM19, NFKBIZ, VCAM1, ADA, ANK3, IL12A, WNT5A, MAGI1, PRKCZ, CD83, HES1, CD28
62	GO:0043062	BP	extracellular structure organization	8.13624e-06	35	POSTN, MMP25, IL6, HAS2, NID2, ABI3BP, RUNX1, LOXL3, CST3, COL15A1, ADAMTS4, COL27A1, ADAMTS12, FMOD, ADAMTS16, LAMA1, CRISPLD2, CTSK, MMP11, MMP12, MIR27B, SMOC1, MATN2, MFAP4, ADAMTSL3, ADAMTS15, GREM1, MMP19, FGFR4, COL4A4, TNXB, ELN, COL4A3, NPNT, ADAMTS8
63	GO:0045229	BP	external encapsulating structure organization	8.58926e-06	35	POSTN, MMP25, IL6, HAS2, NID2, ABI3BP, RUNX1, LOXL3, CST3, COL15A1, ADAMTS4, COL27A1, ADAMTS12, FMOD, ADAMTS16, LAMA1, CRISPLD2, CTSK, MMP11, MMP12, MIR27B, SMOC1, MATN2, MFAP4, ADAMTSL3, ADAMTS15, GREM1, MMP19, FGFR4, COL4A4, TNXB, ELN, COL4A3, NPNT, ADAMTS8
64	GO:0002237	BP	response to molecule of bacterial origin	0.000118698	35	CXCL9, PDCD1LG2, PCSK1, IDO1, CD274, CXCL11, GBP5, CXCL6, IRF8, C2, IL6, EDNRB, PTGS2, IL1A, THBD, CXCL8, MALT1, PDE4B, PTAFR, CMPK2, B2M, NFKBIZ, VCAM1, ZC3H12A, IL12A, PTGER4, TRIM6, EDN1, WNT5A, PLSCR4, AHR, DIO2, CD180, ALPL, CYP1A1
65	GO:0050727	BP	regulation of inflammatory response	0.00137641	35	ALOX15, IDO1, APOA1, IL33, IL2RA, AIM2, IL6, ZBP1, EDNRB, PTGS2, C3, TNFAIP6, OSMR, PLA2G3, ADORA2A, USP18, TNC, NT5E, IL15, PBK, NFKBIZ, TLR3, ADA, GPRC5B, C1QTNF12, ADAMTS12, PTGER4, PLK2, WNT5A, AHR, ADORA1, CD28, CCN3, ESR1, PTGER3
66	GO:0060485	BP	mesenchyme development	2.80407e-05	34	KITLG, NRG1, TIAM1, IL6, HAS2, EDNRB, STAT1, ROBO1, SNAI1, LOXL3, SPRY2, SEMA5A, SFRP1, NCAM1, WNT8A, MARK1, SNAI2, EPB41L5, EDN1, WNT5A, KBTBD8, MSX2, BCL2, ACTA1, BAMBI, SEMA3D, SEMA3E, SEMA3A, HES1, GREM1, JAG1, HEYL, LAMA5, TNXB
67	GO:0071496	BP	cellular response to external stimulus	8.52301e-05	34	POSTN, IL33, SLC1A2, PTGS2, ITGA4, TNFSF14, UCP2, UPP1, NR4A2, TNC, MFSD2A, VCAM1, CHEK1, BNIP3, TLR3, SLC2A1, IRF1, ZC3H12A, PIM1, BRIP1, SUV39H1, VDR, SFRP1, PTGER4, SESN3, CTSK, SNAI2, PDK4, PICK1, BCL2, RRAGB, RNF152, INHBB, RRAGD
68	GO:0045765	BP	regulation of angiogenesis	9.83209e-05	34	ITGB8, IL6, TNN, IL1A, STAT1, C3, FGF1, CXCL8, WARS1, RUNX1, GATA6, SPRY2, BRCA1, E2F2, TLR3, DCN, SEMA5A, VEGFA, CHI3L1, ZC3H12A, ERAP1, SFRP1, THBS1, PLK2, WNT5A, VASH1, MIR27B, ANXA3, SEMA3E, GREM1, FGF18, ANGPTL4, GPNMB, COL4A3
69	GO:1901342	BP	regulation of vasculature development	0.000123077	34	ITGB8, IL6, TNN, IL1A, STAT1, C3, FGF1, CXCL8, WARS1, RUNX1, GATA6, SPRY2, BRCA1, E2F2, TLR3, DCN, SEMA5A, VEGFA, CHI3L1, ZC3H12A, ERAP1, SFRP1, THBS1, PLK2, WNT5A, VASH1, MIR27B, ANXA3, SEMA3E, GREM1, FGF18, ANGPTL4, GPNMB, COL4A3
70	GO:0090130	BP	tissue migration	0.000433748	34	KITLG, APOA1, HAS2, PTGS2, FGF1, ROBO1, SNAI1, DAAM2, ANLN, DCN, SEMA5A, VEGFA, FGF7, ZC3H12A, THBS1, PFN2, CARD10, SNAI2, PLK2, EPB41L5, EDN1, WNT5A, VASH1, ITGA3, ACTA1, MIR27B, ANXA3, DOCK5, SLIT2, PDGFB, GREM1, ENPP2, FGF18, CCN3
71	GO:0050863	BP	regulation of T cell activation	0.00045254	34	PDCD1LG2, IDO1, CD274, KITLG, HLA-DRA, CD74, SOCS1, HLA-DMB, IL7, IL2RA, IL6, IL1A, PAG1, TNFSF13B, ADORA2A, TNFSF14, MALT1, RUNX1, GPAM, LOXL3, IL15, TFRC, B2M, NFKBIZ, VCAM1, IRF1, ADA, ZC3H12A, IL12A, PRKCZ, CD83, HES1, CD28, GPNMB
72	GO:0050678	BP	regulation of epithelial cell proliferation	0.00133649	34	CCL26, CXCL12, HAS2, UHRF1, EDNRB, GPBAR1, STAT1, ITGA4, FGF1, TGFA, IQGAP3, ROBO1, BRCA2, EREG, B2M, SEMA5A, VEGFA, FGF7, APLN, VDR, SFRP1, THBS1, IL12A, SNAI2, WNT5A, VASH1, MMP12, MIR27B, HES1, PDGFB, JAG1, CDH3, LAMA5, COL4A3
73	GO:0040013	BP	negative regulation of locomotion	0.00237092	34	CD74, CXCL12, IL33, TNN, BST2, TIMP1, TNFAIP6, CDH11, ROBO1, DCN, SEMA5A, ADA, SFRP1, THBS1, PFN2, PTGER4, CARD10, WNT5A, VASH1, MCTP1, MAGI2, BCL2, CHRD, SLIT2, PADI2, MITF, SEMA3D, IGFBP5, SEMA3E, SEMA3A, ADORA1, GREM1, CCN3, JAG1
74	GO:0006816	BP	calcium ion transport	0.00497404	34	CXCL9, CXCL11, CXCL12, CCL8, EDNRB, PTGS2, TRPM6, ADORA2A, CACNA2D3, PDE4B, RGS4, CABP1, PDE4D, VDR, RAMP1, AKAP5, PLCE1, REM1, CALCRL, CACNB2, SLC8A1, EDN1, BCL2, P2RX5, JPH2, CACNA1D, LHCGR, AKAP6, HES1, PDGFB, DMD, CEMIP, ADRA2A, SLC24A2
75	GO:0034765	BP	regulation of monoatomic ion transmembrane transport	0.00647783	34	CXCL9, CXCL11, KCNE4, KEL, CACNA2D3, KCNB2, PDE4B, RGS4, CABP1, PDE4D, ANK3, AKAP5, KCNMB1, GPD1L, REM1, CACNB2, SLC8A1, RGS7, EDN1, RELN, FGF12, BCL2, NEDD4L, P2RX5, JPH2, KCNE3, CACNA1D, LHCGR, GRP, AKAP6, DMD, CEMIP, KCND3, ADRA2A
76	GO:1901991	BP	negative regulation of mitotic cell cycle phase transition	4.4435e-10	33	ORC1, CDC6, CLSPN, ZWINT, DTL, CDK1, AURKB, TRIP13, BUB1B, GTSE1, SPC25, CDCA8, PLK1, NDC80, TTK, CDC20, BUB1, CCNB1, NUF2, KNL1, CENPF, TICRR, SPDL1, CHEK2, FBXO5, BRCA1, CHEK1, GEN1, HASPIN, KNTC1, PLK2, BCL2, GPNMB
77	GO:0007051	BP	spindle organization	9.8864e-10	33	KIF4A, DLGAP5, AURKB, ESPL1, SPC25, CDCA8, MYBL2, PLK1, KIF11, NDC80, KIF23, RACGAP1, TTK, CDC20, ASPM, KIFC1, CCNB1, AURKA, NUF2, CCNB2, TPX2, TACC3, CHEK2, FBXO5, PRC1, WDR62, SPAG5, STIL, NEK2, FAM110A, SASS6, PLK2, TACC2
78	GO:0032496	BP	response to lipopolysaccharide	0.000203443	33	CXCL9, PDCD1LG2, PCSK1, IDO1, CD274, CXCL11, GBP5, CXCL6, IRF8, C2, IL6, EDNRB, PTGS2, IL1A, THBD, CXCL8, MALT1, PDE4B, PTAFR, CMPK2, NFKBIZ, VCAM1, ZC3H12A, IL12A, PTGER4, TRIM6, EDN1, WNT5A, PLSCR4, DIO2, CD180, ALPL, CYP1A1
79	GO:0070661	BP	leukocyte proliferation	0.00022371	33	PDCD1LG2, IDO1, CD274, KITLG, CD74, HLA-DMB, IL33, IL7, IL2RA, IL6, BST2, IL1A, TNFSF13B, TNFSF14, MALT1, HELLS, GPAM, IL15, TFRC, NFKBIZ, VCAM1, IRF1, ADA, PSMB10, IL12A, AHR, BCL2, HES1, CD180, GREM1, CD28, GPNMB, PRLR
80	GO:1902074	BP	response to salt	0.000476439	33	ALOX15, NTRK1, PCSK1, KRT8, TIAM1, SLC1A2, EDNRB, PTGS2, IL1A, CCNA2, RGS4, NT5E, ECT2, B2M, SYT5, SLC1A3, ZC3H12A, TXNIP, THBS1, KCNMB1, ANKH, MEF2A, EDN1, WNT5A, P2RX5, NEFL, PDGFB, ALPL, DLG2, ASPN, INHBB, ST8SIA2, CYP1A1
81	GO:0010631	BP	epithelial cell migration	0.000619598	33	KITLG, APOA1, HAS2, PTGS2, FGF1, ROBO1, SNAI1, DAAM2, ANLN, DCN, SEMA5A, VEGFA, FGF7, ZC3H12A, THBS1, PFN2, CARD10, SNAI2, PLK2, EPB41L5, EDN1, WNT5A, VASH1, ITGA3, MIR27B, ANXA3, DOCK5, SLIT2, PDGFB, GREM1, ENPP2, FGF18, CCN3
82	GO:0090132	BP	epithelium migration	0.000701898	33	KITLG, APOA1, HAS2, PTGS2, FGF1, ROBO1, SNAI1, DAAM2, ANLN, DCN, SEMA5A, VEGFA, FGF7, ZC3H12A, THBS1, PFN2, CARD10, SNAI2, PLK2, EPB41L5, EDN1, WNT5A, VASH1, ITGA3, MIR27B, ANXA3, DOCK5, SLIT2, PDGFB, GREM1, ENPP2, FGF18, CCN3
83	GO:0030900	BP	forebrain development	0.00246878	33	PCSK1, CXCL12, PHACTR1, SLC1A2, KIF14, ROBO1, NR4A2, ASPM, DCLK1, MFSD2A, B2M, TACC3, BNIP3, WDR62, SEMA5A, SLC2A1, STIL, WNT5A, RELN, ID2, ID4, PCDH9, ANXA3, SLIT2, NEFL, SEMA3E, SEMA3A, LRP2, TACC2, HES1, DCLK2, FEZ1, INHBB
84	GO:0043434	BP	response to peptide hormone	0.00538552	33	PCSK1, INSRR, SOCS1, CXCL12, CDO1, TIMP1, EDNRB, PTGS2, STAT1, CDC6, UCP2, NR4A2, CCNA2, PTPRE, EREG, SLC2A1, SLC39A14, BRIP1, C1QTNF12, SESN3, CTSK, EDN1, PDK4, PRKCZ, SORT1, NEFL, IGFBP5, LHCGR, ALPL, GRB14, KLF15, GDF15, INHBB
85	GO:0007409	BP	axonogenesis	0.00907149	33	NTRK1, PLEKHG4B, CXCL12, TIAM1, TNN, ITGA4, CRABP2, CDH11, KEL, ROBO1, NR4A2, DCLK1, RGMA, SEMA5A, VEGFA, TUBB3, ANK3, EFNA4, NCAM1, ANOS1, ARHGEF28, EDN1, WNT5A, RELN, BCL2, EMB, SLIT2, NEFL, SEMA3D, SEMA3E, SEMA3A, FEZ1, PTPRZ1
86	GO:0010975	BP	regulation of neuron projection development	0.0106492	33	NTRK1, STMN2, CXCL12, TIAM1, TNN, CRABP2, PLA2G3, KEL, ROBO1, MFSD2A, RGMA, B2M, SEMA5A, VEGFA, PTPRD, IL15RA, KNDC1, SFRP1, MARK1, WNT5A, ITGA3, RELN, FAT3, MAGI2, NEDD4L, SLIT2, NEFL, SEMA3D, SEMA3E, SEMA3A, HES1, KIF1A, FEZ1
87	GO:0007015	BP	actin filament organization	0.0141971	33	ALOX15, CCL26, CXCL12, S1PR1, APOA1, PHACTR1, IQGAP3, DIAPH3, RGS4, DAAM2, SEMA5A, GAS2L3, S100A10, SFRP1, ARRB1, RHPN2, PFN2, PTGER4, ELMO1, TMOD1, FHOD3, ARHGAP6, PICK1, BCL2, ACTA1, SLIT2, NEBL, SHROOM3, CORO6, CRACD, PPP1R9A, HCLS1, ELN
88	GO:0002443	BP	leukocyte mediated immunity	0.0149773	33	IL13RA2, HLA-DRA, CD74, CXCL6, PTGDR, C2, ICAM1, IL6, SERPING1, BST2, C3, EXO1, IRF7, PLA2G3, MALT1, IL21R, PTAFR, C1R, TFRC, C1S, B2M, NFKBIZ, TLR3, RIGI, IL12A, PRKCZ, CADM1, AHR, ANXA3, SVEP1, GRP, CD28, JAG1
89	GO:0051983	BP	regulation of chromosome segregation	5.29177e-14	32	CDC6, ZWINT, DLGAP5, CDK1, KIF2C, AURKB, ESPL1, TRIP13, BUB1B, SPC25, CDCA8, PLK1, NDC80, TTK, CDC20, BUB1, CCNB1, NUF2, NCAPH, CDCA2, KNL1, CENPF, SPDL1, TACC3, FBXO5, NCAPG2, GEN1, NCAPG, HASPIN, KNTC1, NCAPD2, BCL7A
90	GO:0048762	BP	mesenchymal cell differentiation	2.40084e-06	32	KITLG, NRG1, TIAM1, IL6, HAS2, EDNRB, STAT1, SNAI1, LOXL3, SPRY2, SEMA5A, SFRP1, NCAM1, WNT8A, MARK1, SNAI2, EPB41L5, EDN1, WNT5A, KBTBD8, MSX2, BCL2, BAMBI, SEMA3D, SEMA3E, SEMA3A, HES1, GREM1, JAG1, HEYL, LAMA5, TNXB
91	GO:0051321	BP	meiotic cell cycle	1.4174e-05	32	EXO1, MASTL, CDC25B, TOP2A, PKMYT1, CCNE2, ESPL1, TRIP13, SGO1, PLK1, NDC80, TTK, CDC20, ASPM, BRCA2, AURKA, NUF2, NCAPH, EREG, CCNB2, CCNB3, FBXO5, PIWIL2, RAD54L, SGO2, BRIP1, NCAPD2, NEK2, EDN1, WNT5A, HFM1, MSX2
92	GO:0051146	BP	striated muscle cell differentiation	4.5405e-05	32	CXCL9, KRT8, NRG1, ACTN3, TNNT1, KEL, TNFSF14, SIK1, CDK1, RCAN1, RGS4, GATA6, VEGFA, WNT8A, MEF2A, SLC8A1, EDN1, TMOD1, SGCD, SORT1, FHOD3, BCL2, ACTA1, DOCK5, IGFBP5, NEBL, ADAMTS15, AKAP6, SOX6, GREM1, CCN3, GDF15
93	GO:0002697	BP	regulation of immune effector process	0.00241483	32	IL13RA2, HLA-DRA, CD74, CXCL6, APOA1, HLA-DMB, IL33, ICAM1, IL6, SERPING1, BST2, C3, PLA2G3, MALT1, DDX60, PTAFR, LOXL3, TFRC, B2M, NFKBIZ, TLR3, RIGI, ZC3H12A, GPRC5B, IL12A, TRIM6, WNT5A, PRKCZ, CADM1, AHR, SVEP1, CD28
94	GO:0009314	BP	response to radiation	0.00866296	32	SLC1A2, TIMP1, IL1A, THBD, SIK1, DTL, AURKB, BRCA2, ECT2, TICRR, CHEK2, PBK, VCAM1, BRCA1, TXN, RAD54L, RP1, TIPIN, FEN1, SLC1A3, RHNO1, BHLHE40, SFRP1, IL12A, SNAI2, MME, ID2, BMF, BCL2, ITGB6, MFAP4, CRYAB
95	GO:0030098	BP	lymphocyte differentiation	0.0088508	32	NTRK1, HLA-DRA, CD74, SOCS1, IRF8, IL7, IL2RA, IL6, IL1A, ITGA4, IL11, TNFSF13B, MALT1, RUNX1, LOXL3, CDH17, IL15, B2M, NFKBIZ, VCAM1, IRF1, ADA, IL15RA, ZC3H12A, SFRP1, BLNK, PTGER4, PRKCZ, ID2, BCL2, CD83, CD28
96	GO:0051051	BP	negative regulation of transport	0.0254739	32	IL13RA2, CD74, NRG1, KCNE4, PTGS2, IL11, KEL, UCP2, RGS4, CABP1, TXN, ADA, ANK3, SFRP1, THBS1, IL12A, REM1, EDN1, MCTP1, BCL2, MIR27B, NEDD4L, KCNE3, CRYAB, GRP, ADORA1, HES1, CCN3, ADRA2A, INHBB, DYSF, PTGER3
97	GO:0022412	BP	cellular process involved in reproduction in multicellular organism	0.0267431	32	PTGDR2, ZDBF2, NOX5, TNFAIP6, MASTL, PLA2G3, CGA, CDC25B, TOP2A, TRIP13, PLK1, NDC80, TTK, ASPM, BRCA2, AURKA, NCAPH, KNL1, EREG, CCNB2, FBXO5, PIWIL2, BRIP1, SFRP1, EDN1, TCP11, PICK1, BCL2, SLIT2, SPAG16, SPEF2, INHBB
98	GO:0007093	BP	mitotic cell cycle checkpoint signaling	1.84137e-12	31	ORC1, CDC6, CLSPN, ZWINT, DTL, CDK1, AURKB, TRIP13, BUB1B, GTSE1, SPC25, CDCA8, PLK1, NDC80, TTK, CDC20, BUB1, CCNB1, NUF2, KNL1, CENPF, TICRR, SPDL1, CHEK2, BRCA1, CHEK1, GEN1, TIPIN, HASPIN, KNTC1, PLK2
99	GO:0006302	BP	double-strand break repair	0.000118698	31	UHRF1, MCM5, CDC45, POLQ, RECQL4, TRIP13, MCM3, ESCO2, BRCA2, ZGRF1, CDCA5, FOXM1, PARPBP, MCM2, PARP9, CHEK2, BRCA1, CHEK1, MCM4, RAD54L, GEN1, TIMELESS, FANCB, GINS2, RTEL1, FEN1, DTX3L, BRIP1, DNA2, BCL7A, MPND
100	GO:0019932	BP	second-messenger-mediated signaling	0.000141324	31	PTGDR2, ACTN3, EDNRB, GBP1, ACKR3, CXCL8, RCAN1, PDE7B, VCAM1, PDE4D, VEGFA, ADA, GUCY1A1, THBS1, AKAP5, RUNDC3A, PLCE1, REM1, SLC8A1, EDN1, SGCD, MCTP1, AHR, P2RX5, LHCGR, AKAP6, DMD, PPP1R9A, PDE11A, RCAN2, LMCD1
101	GO:0048872	BP	homeostasis of number of cells	0.00019785	31	KITLG, CD74, CXCL6, IL7, IL2RA, AIM2, IL6, STAT1, DYRK3, TNFSF13B, TNFSF14, ISG15, GPAM, PDE4B, RACGAP1, CCNB2, EPAS1, B2M, NFKBIZ, NCAPG2, VEGFA, ADA, ACVR2A, TNFRSF17, P4HTM, ID2, SLC40A1, BCL2, EMCN, CCN3, HCLS1
102	GO:0060326	BP	cell chemotaxis	0.00031416	31	CCL26, CXCL9, CSF3R, CXCL11, CD74, CXCL12, S1PR1, CCL8, CXCL6, TIAM1, IL6, EDNRB, ACKR3, FGF1, TNFAIP6, CXCL8, TNFSF14, PDE4B, VCAM1, SEMA5A, VEGFA, THBS1, IL12A, EDN1, WNT5A, SLIT2, PADI2, PDGFB, GREM1, FGF18, CCN3
103	GO:0070482	BP	response to oxygen levels	0.000724247	31	POSTN, CXCL12, PTGS2, IL1A, UCP2, NR4A2, CCNA2, EGLN3, GATA6, EPAS1, TFRC, VCAM1, BNIP3, KCNK2, VEGFA, SLC2A1, ADA, PLOD1, BRIP1, SUV39H1, GUCY1A1, SFRP1, THBS1, KCNMB1, EDN1, PICK1, BCL2, CRYAB, ADORA1, ANGPTL4, CYP1A1
104	GO:0050767	BP	regulation of neurogenesis	0.0047092	31	CXCL12, TIAM1, IL33, IL6, CRABP2, ROBO1, ASPM, DAAM2, RGMA, B2M, WDR62, SEMA5A, VEGFA, PTPRD, S100A10, BHLHE40, WNT5A, MME, RELN, ID2, ID4, SLIT2, NEFL, SEMA3D, SEMA3E, SEMA3A, LRP2, HES1, TENM4, HEYL, PTPRZ1
105	GO:0016032	BP	viral process	0.0162913	31	CD74, CCL8, CIITA, ICAM1, BST2, TRIM22, OASL, STAT1, IFI27, IRF7, CXCL8, MX1, TOP2A, CDK1, ISG15, IFIH1, OAS3, PCSK5, OAS2, PARP9, TFRC, OAS1, ZC3H12A, LY6E, NCAM1, NPC1, CDHR3, TRIM6, BCL2, ITGB6, CD28
106	GO:0015711	BP	organic anion transport	0.0217813	31	SLC6A12, CA4, SLC1A2, PTGS2, IL1A, CRABP2, PLA2G3, ADORA2A, UCP2, SLC2A6, SLC16A3, RGS4, SLC16A6, MFSD2A, PLA2G4A, SLC4A4, SLC2A1, SLC39A14, SLC22A3, SLC1A3, THBS1, SLC6A6, ANKH, EDN1, SLC7A8, EMB, SLC1A7, LHCGR, LRP2, ADORA1, SLC27A6
107	GO:0034329	BP	cell junction assembly	0.0232441	31	NTRK1, CDH26, ICAM5, ACTN3, GPBAR1, GABRB3, CDH11, SNAI1, CDH17, ECT2, VEGFA, PTPRD, S100A10, SFRP1, THBS1, CDHR3, SNAI2, EPB41L5, WNT5A, ARHGAP6, CTNND2, BCL2, LAMA3, CLSTN2, CLDN16, ARVCF, ADGRL3, GREM1, LRRN1, CDH3, ST8SIA2
108	GO:0007160	BP	cell-matrix adhesion	3.17731e-06	30	POSTN, ITGB8, TIAM1, TNN, ACTN3, LYPD3, ITGA4, CDH11, NID2, VCAM1, VEGFA, S100A10, SFRP1, ADAMTS12, THBS1, EDA, EPB41L5, ITGA3, PRKCZ, ARHGAP6, MMP12, BCL2, ITGB6, HOXD3, SEMA3E, GREM1, SNED1, JAG1, TNXB, NPNT
109	GO:1903039	BP	positive regulation of leukocyte cell-cell adhesion	4.45924e-05	30	PDCD1LG2, CD274, KITLG, HLA-DRA, CD74, SOCS1, HLA-DMB, IL7, IL2RA, IL6, HAS2, IL1A, ITGA4, TNFSF13B, TNFSF14, MALT1, RUNX1, GPAM, PTAFR, IL15, TFRC, B2M, NFKBIZ, VCAM1, ADA, IL12A, PRKCZ, CD83, HES1, CD28
110	GO:0046651	BP	lymphocyte proliferation	0.000278124	30	PDCD1LG2, IDO1, CD274, KITLG, CD74, HLA-DMB, IL7, IL2RA, IL6, IL1A, TNFSF13B, TNFSF14, MALT1, HELLS, GPAM, IL15, TFRC, NFKBIZ, VCAM1, IRF1, ADA, PSMB10, IL12A, AHR, BCL2, HES1, CD180, CD28, GPNMB, PRLR
111	GO:0001822	BP	kidney development	0.000398667	30	HAS2, EDNRB, STAT1, FGF1, HELLS, PCSK5, KIF26B, CENPF, VEGFA, SFRP1, ADAMTS16, EPCAM, PLCE1, WNT5A, ITGA3, MME, MAGI2, BCL2, SLIT2, LRP2, HES1, PDGFB, GREM1, JAG1, KLF15, HEYL, LAMA5, COL4A4, COL4A3, NPNT
112	GO:0032943	BP	mononuclear cell proliferation	0.000398667	30	PDCD1LG2, IDO1, CD274, KITLG, CD74, HLA-DMB, IL7, IL2RA, IL6, IL1A, TNFSF13B, TNFSF14, MALT1, HELLS, GPAM, IL15, TFRC, NFKBIZ, VCAM1, IRF1, ADA, PSMB10, IL12A, AHR, BCL2, HES1, CD180, CD28, GPNMB, PRLR
113	GO:0036293	BP	response to decreased oxygen levels	0.000418599	30	POSTN, CXCL12, PTGS2, IL1A, UCP2, NR4A2, CCNA2, EGLN3, GATA6, EPAS1, TFRC, VCAM1, BNIP3, KCNK2, VEGFA, SLC2A1, ADA, PLOD1, BRIP1, SUV39H1, SFRP1, THBS1, KCNMB1, EDN1, PICK1, BCL2, CRYAB, ADORA1, ANGPTL4, CYP1A1
114	GO:1904062	BP	regulation of monoatomic cation transmembrane transport	0.000418599	30	CXCL9, CXCL11, KCNE4, KEL, PDE4B, RGS4, CABP1, PDE4D, ANK3, AKAP5, KCNMB1, GPD1L, REM1, CACNB2, SLC8A1, RGS7, EDN1, FGF12, BCL2, NEDD4L, P2RX5, JPH2, KCNE3, CACNA1D, LHCGR, GRP, AKAP6, DMD, CEMIP, ADRA2A
115	GO:0072001	BP	renal system development	0.000627682	30	HAS2, EDNRB, STAT1, FGF1, HELLS, PCSK5, KIF26B, CENPF, VEGFA, SFRP1, ADAMTS16, EPCAM, PLCE1, WNT5A, ITGA3, MME, MAGI2, BCL2, SLIT2, LRP2, HES1, PDGFB, GREM1, JAG1, KLF15, HEYL, LAMA5, COL4A4, COL4A3, NPNT
116	GO:0021700	BP	developmental maturation	0.00083114	30	S1PR1, ACTN3, EDNRB, C3, PLA2G3, CDC25B, KIF14, TRIP13, NR4A2, CDC20, BRCA2, AURKA, EREG, EPAS1, IL15, FBXO5, VEGFA, ADAMTS12, EDN1, WNT5A, TCP11, RELN, MSX2, SYBU, PICK1, BCL2, NEFL, HES1, GREM1, CDH3
117	GO:0051251	BP	positive regulation of lymphocyte activation	0.00083114	30	PDCD1LG2, CD274, KITLG, HLA-DRA, CD74, SOCS1, HLA-DMB, IL7, IL2RA, IL6, IL1A, TNFSF13B, TNFSF14, MALT1, RUNX1, GPAM, IL15, TFRC, B2M, NFKBIZ, VCAM1, ADA, IL15RA, IL12A, PRKCZ, BCL2, CD83, HES1, CD28, PRLR
118	GO:0033674	BP	positive regulation of kinase activity	0.001158	30	NTRK1, INSRR, CD74, NRG1, FGF1, CLSPN, KIF14, NTF3, MALT1, ROBO1, EREG, TPX2, ECT2, TXN, TLR3, VEGFA, CHI3L1, GPRC5B, THBS1, CARD10, EDN1, WNT5A, RELN, PDGFB, CEMIP, FGF18, ADRA2A, FGFR4, TNFSF15, PRLR
119	GO:0006310	BP	DNA recombination	0.00133156	30	UHRF1, EXO1, TOP2A, MCM5, CDC45, POLQ, PIF1, RECQL4, TRIP13, MCM3, HROB, BRCA2, PARPBP, MCM2, TFRC, NFKBIZ, BRCA1, CHEK1, MCM4, RAD54L, GEN1, TIMELESS, FANCB, GINS2, RTEL1, FEN1, BRIP1, RHNO1, HFM1, CD28
120	GO:0002460	BP	adaptive immune response based on somatic recombination of immune receptors built from immunoglobulin superfamily domains	0.00598581	30	IL13RA2, CD274, HLA-DRA, CD74, IL33, C2, ICAM1, IL6, SERPING1, C3, EXO1, IRF7, TNFSF13B, MALT1, IL21R, LOXL3, C1R, TFRC, C1S, B2M, PLA2G4A, NFKBIZ, ADA, ZC3H12A, IL12A, PRKCZ, AHR, SVEP1, CD28, JAG1
121	GO:0007178	BP	transmembrane receptor protein serine/threonine kinase signaling pathway	0.0147435	30	ITGB8, TNFAIP6, KCP, GATA6, RGMA, SPRY2, SFRP1, ACVR2A, THBS1, FMOD, LTBP2, WNT5A, ITGA3, MSX2, MAGI2, CHRD, MIR27B, ITGB6, NREP, BAMBI, LRP2, HES1, GREM1, CCN3, GDF15, ASPN, FAM83G, TNXB, INHBB, NPNT
122	GO:0009410	BP	response to xenobiotic stimulus	0.0270338	30	NTRK1, PCSK1, AIM2, SLC1A2, PTGS2, STAT1, ADORA2A, CDK1, PDE4B, GATA6, CENPF, TFRC, NFKBIZ, TLR3, NPAS2, RAD54L, ADA, SLC1A3, SFRP1, TXNIP, THBS1, NPC1, EDN1, ABCA3, ITGA3, AHR, BCL2, LHCGR, CDH3, CYP1A1
123	GO:0016055	BP	Wnt signaling pathway	0.0483595	30	TIAM1, TNN, EDNRB, NR4A2, ASPM, DAAM2, DEPDC1B, SEMA5A, RNF213, GPRC5B, SFRP1, WNT8A, EDA, NKD2, MARK1, RSPO1, SNAI2, APCDD1, EDN1, WNT5A, ITGA3, CTNND2, MAGI2, BAMBI, MITF, GREM1, TMEM170B, KLF15, CDH3, CELSR2
124	GO:0198738	BP	cell-cell signaling by wnt	0.0497798	30	TIAM1, TNN, EDNRB, NR4A2, ASPM, DAAM2, DEPDC1B, SEMA5A, RNF213, GPRC5B, SFRP1, WNT8A, EDA, NKD2, MARK1, RSPO1, SNAI2, APCDD1, EDN1, WNT5A, ITGA3, CTNND2, MAGI2, BAMBI, MITF, GREM1, TMEM170B, KLF15, CDH3, CELSR2
125	GO:0006261	BP	DNA-templated DNA replication	1.51876e-09	29	ORC1, CDC6, MCM10, DSCC1, MCM5, CDC45, POLQ, CCNE2, RECQL4, MCM3, BRCA2, POLE, MCM2, TICRR, FBXO5, CDT1, BRCA1, MCM4, GEN1, TIMELESS, GINS2, TIPIN, RTEL1, FEN1, TRAIP, CHTF18, DNA2, POLA2, WDHD1
126	GO:0060560	BP	developmental growth involved in morphogenesis	1.3573e-05	29	POSTN, CXCL12, S1PR1, TIAM1, TNN, ITGA4, CRABP2, FGF1, AURKA, TNC, KIF26B, DCLK1, RGMA, SPRY2, SEMA5A, VEGFA, SFRP1, EPB41L5, EDN1, WNT5A, PRKCZ, MAGI2, NEDD4L, SLIT2, SEMA3D, SEMA3E, SEMA3A, ESR1, ST8SIA2
127	GO:0018108	BP	peptidyl-tyrosine phosphorylation	0.000117484	29	NTRK1, KITLG, CD74, SOCS1, IL7, IL6, TGFA, IL31RA, IL11, NTF3, ERRFI1, PARP9, IL15, VEGFA, FGF7, GPRC5B, SFRP1, IL12A, RELN, PRKCZ, BLK, HES1, PDGFB, GREM1, ENPP2, ADRA2A, FGFR4, HCLS1, PRLR
128	GO:0018212	BP	peptidyl-tyrosine modification	0.000127228	29	NTRK1, KITLG, CD74, SOCS1, IL7, IL6, TGFA, IL31RA, IL11, NTF3, ERRFI1, PARP9, IL15, VEGFA, FGF7, GPRC5B, SFRP1, IL12A, RELN, PRKCZ, BLK, HES1, PDGFB, GREM1, ENPP2, ADRA2A, FGFR4, HCLS1, PRLR
129	GO:0001666	BP	response to hypoxia	0.00039292	29	POSTN, CXCL12, PTGS2, IL1A, UCP2, NR4A2, CCNA2, EGLN3, GATA6, EPAS1, TFRC, VCAM1, BNIP3, KCNK2, VEGFA, SLC2A1, ADA, PLOD1, BRIP1, SUV39H1, SFRP1, THBS1, KCNMB1, EDN1, BCL2, CRYAB, ADORA1, ANGPTL4, CYP1A1
130	GO:0007162	BP	negative regulation of cell adhesion	0.000759212	29	PDCD1LG2, POSTN, IDO1, CD274, CD74, SOCS1, CXCL12, APOA1, IL2RA, GBP1, PAG1, ADORA2A, RUNX1, LOXL3, TNC, SEMA5A, VEGFA, IRF1, ZC3H12A, THBS1, EPCAM, SNAI2, EPB41L5, ARHGAP6, MMP12, KNG1, SEMA3E, JAG1, GPNMB
131	GO:0071214	BP	cellular response to abiotic stimulus	0.00201542	29	INSRR, IL33, TIMP1, PTGS2, TNFSF14, AURKB, PTAFR, BRCA2, SERPINB6, ECT2, CHEK2, PBK, BRCA1, CHEK1, BNIP3, TLR3, SLC2A1, IRF1, RP1, RHNO1, SFRP1, PTGER4, SNAI2, MME, BMF, ITGB6, MFAP4, CRYAB, EFHD1
132	GO:0104004	BP	cellular response to environmental stimulus	0.00201542	29	INSRR, IL33, TIMP1, PTGS2, TNFSF14, AURKB, PTAFR, BRCA2, SERPINB6, ECT2, CHEK2, PBK, BRCA1, CHEK1, BNIP3, TLR3, SLC2A1, IRF1, RP1, RHNO1, SFRP1, PTGER4, SNAI2, MME, BMF, ITGB6, MFAP4, CRYAB, EFHD1
133	GO:0070371	BP	ERK1 and ERK2 cascade	0.00217568	29	ALOX15, NTRK1, CCL26, CD74, NRG1, CCL8, TIAM1, ICAM1, GBP1, GPBAR1, IL1A, ACKR3, FGF1, IQGAP3, CDK1, SPRY2, GAREM1, CHI3L1, ARRB1, PTGER4, EDN1, PRKCZ, MIR27B, TIMP3, PDGFB, FGF18, GPNMB, FGFR4, NPNT
134	GO:0090287	BP	regulation of cellular response to growth factor stimulus	0.00492413	29	FGF1, TNFAIP6, KCP, ROBO1, GATA6, RGMA, SPRY2, DCN, VEGFA, APLN, SFRP1, ADAMTS12, THBS1, IL12A, WNT5A, ITGA3, MSX2, CHRD, MIR27B, NREP, SLIT2, BAMBI, LRP2, HES1, GREM1, FGF18, ASPN, TNXB, NPNT
135	GO:0030336	BP	negative regulation of cell migration	0.00830729	29	CD74, CXCL12, IL33, TNN, BST2, TIMP1, TNFAIP6, CDH11, ROBO1, DCN, ADA, SFRP1, THBS1, PFN2, PTGER4, CARD10, VASH1, MCTP1, MAGI2, BCL2, CHRD, SLIT2, PADI2, MITF, IGFBP5, ADORA1, GREM1, CCN3, JAG1
136	GO:2000146	BP	negative regulation of cell motility	0.0133057	29	CD74, CXCL12, IL33, TNN, BST2, TIMP1, TNFAIP6, CDH11, ROBO1, DCN, ADA, SFRP1, THBS1, PFN2, PTGER4, CARD10, VASH1, MCTP1, MAGI2, BCL2, CHRD, SLIT2, PADI2, MITF, IGFBP5, ADORA1, GREM1, CCN3, JAG1
137	GO:1902903	BP	regulation of supramolecular fiber organization	0.0137278	29	ALOX15, CCL26, STMN2, CXCL12, S1PR1, APOA1, RGS4, DAAM2, TPX2, MID1IP1, SEMA5A, CKAP2, S100A10, SFRP1, RHPN2, PFN2, PTGER4, EDN1, TMOD1, FHOD3, ARHGAP6, SLAIN1, PICK1, SLIT2, CRYAB, CRACD, HCLS1, TNXB, ELN
138	GO:0001558	BP	regulation of cell growth	0.0282384	29	CXCL12, CISH, BST2, CRABP2, KIF14, RGS4, TNC, MFSD2A, RGMA, BRCA1, SEMA5A, VEGFA, SFRP1, PLCE1, EDN1, WNT5A, JADE3, BCL2, NEDD4L, SLIT2, CRYAB, SEMA3D, IGFBP5, IL17RB, SEMA3E, SEMA3A, AKAP6, GREM1, CCN3
139	GO:0042391	BP	regulation of membrane potential	0.0483595	29	KCNE4, GABRB3, ADORA2A, UCP2, RGS4, GABRA5, SLC4A4, BNIP3, KCNK2, DCN, ANK3, GPD1L, CACNB2, SLC8A1, EDN1, EHD3, RELN, PRKCZ, FGF12, BCL2, NEDD4L, P2RX5, SLC1A7, KCNE3, CACNA1D, ADORA1, AKAP6, DMD, KCND3
140	GO:0007052	BP	mitotic spindle organization	4.17331e-11	28	KIF4A, DLGAP5, AURKB, SPC25, CDCA8, MYBL2, PLK1, KIF11, NDC80, KIF23, RACGAP1, TTK, CDC20, KIFC1, CCNB1, AURKA, NUF2, TPX2, TACC3, CHEK2, PRC1, WDR62, STIL, NEK2, FAM110A, SASS6, PLK2, TACC2
141	GO:0051302	BP	regulation of cell division	2.10037e-07	28	IL1A, FGF1, TGFA, CDC6, KIF18B, CDC25B, KIF14, KIF20A, AURKB, CDCA8, PLK1, KIF23, RACGAP1, KIF20B, ASPM, BRCA2, AURKA, EREG, ECT2, PRC1, GAREM1, VEGFA, FGF7, TXNIP, LBH, KLHL13, DCDC1, PDGFB
142	GO:0060541	BP	respiratory system development	3.53305e-06	28	HSD11B1, FGF1, LOXL3, ERRFI1, TNC, GATA6, FGFRL1, EPAS1, SPRY2, VEGFA, TIMELESS, FGF7, ADA, CHI3L1, LAMA1, EDA, CRISPLD2, WNT5A, ABCA3, ITGA3, MME, MMP12, ITGB6, IGFBP5, HES1, FGF18, LAMA5, SPEF2
143	GO:1903046	BP	meiotic cell cycle process	3.53305e-06	28	MASTL, CDC25B, TOP2A, PKMYT1, CCNE2, ESPL1, TRIP13, SGO1, PLK1, NDC80, TTK, CDC20, ASPM, BRCA2, AURKA, NUF2, NCAPH, EREG, CCNB2, FBXO5, PIWIL2, RAD54L, BRIP1, NCAPD2, EDN1, WNT5A, HFM1, MSX2
144	GO:0034612	BP	response to tumor necrosis factor	0.000102006	28	CCL26, POSTN, KRT8, CCL8, APOA1, AIM2, HAS2, GBP1, PTGS2, STAT1, CXCL8, TNFSF13B, VCAM1, BRCA1, CHI3L1, TRAIP, ZC3H12A, SFRP1, ADAMTS12, THBS1, TNFRSF17, CTSK, EDN1, MIR27B, HES1, CCDC3, TNFRSF19, NPNT
145	GO:0014706	BP	striated muscle tissue development	0.000134644	28	S1PR1, NRG1, SIK1, CDK1, RUNX1, RGS4, GATA6, CENPF, KCNK2, VEGFA, PIM1, WNT8A, MEF2A, SLC8A1, EDN1, WNT5A, SGCD, ID2, MSX2, FHOD3, SGCG, JPH2, NEBL, LRP2, AKAP6, SOX6, GREM1, TENM4
146	GO:0048511	BP	rhythmic process	0.00075808	28	NTRK1, CA12, PROKR1, HAS2, TNFAIP6, CGA, ADORA2A, TOP2A, SIK1, DTL, PROKR2, CDK1, EREG, PIWIL2, NPAS2, TIMELESS, SUV39H1, BHLHE40, NAMPT, ENOX1, ID2, ID4, AHR, SLIT2, LHCGR, ADORA1, ESR1, PPARGC1A
147	GO:0019058	BP	viral life cycle	0.00235252	28	CD74, CCL8, CIITA, ICAM1, BST2, TRIM22, OASL, IFI27, CXCL8, MX1, TOP2A, CDK1, ISG15, IFIH1, OAS3, PCSK5, OAS2, TFRC, OAS1, ZC3H12A, LY6E, NCAM1, NPC1, CDHR3, TRIM6, BCL2, ITGB6, CD28
148	GO:0019216	BP	regulation of lipid metabolic process	0.00527967	28	CD74, SERPINA3, APOA1, PTGS2, IL1A, CIDEC, C3, FGF1, PLA2G3, CGA, SIK1, SNAI1, MFSD2A, BRCA1, MID1IP1, RNF213, RUBCNL, SNAI2, ABCA3, PDK4, ID2, LHCGR, ADORA1, PDGFB, CCDC3, ADRA2A, FGFR4, PPARGC1A
149	GO:0032970	BP	regulation of actin filament-based process	0.0172478	28	ALOX15, CCL26, CXCL12, S1PR1, APOA1, BST2, IL1A, PDE4B, RGS4, DAAM2, ECT2, PDE4D, SEMA5A, S100A10, SFRP1, RHPN2, PFN2, PTGER4, EDN1, TMOD1, FHOD3, ARHGAP6, PICK1, SLIT2, ADORA1, CRACD, HCLS1, ELN
150	GO:0000910	BP	cytokinesis	1.0518e-06	27	NOX5, CDC6, CDC25B, KIF14, IQGAP3, KIF4A, KIF20A, AURKB, ESPL1, CDCA8, PLK1, KIF23, RACGAP1, KIF20B, BRCA2, AURKA, ECT2, NUSAP1, ANLN, CENPA, PRC1, ANK3, CKAP2, CEP55, KLHL13, DCDC1, SEPTIN12
151	GO:0050920	BP	regulation of chemotaxis	4.44473e-05	27	CCL26, CD74, CXCL12, S1PR1, TIAM1, IL6, FGF1, TNFAIP6, CXCL8, TNFSF14, NTF3, ROBO1, SEMA5A, VEGFA, THBS1, IL12A, EDN1, WNT5A, SLIT2, PADI2, SEMA3D, SEMA3E, SEMA3A, PDGFB, GREM1, FGF18, CCN3
152	GO:0071356	BP	cellular response to tumor necrosis factor	6.70915e-05	27	CCL26, POSTN, KRT8, CCL8, APOA1, AIM2, HAS2, GBP1, STAT1, CXCL8, TNFSF13B, VCAM1, BRCA1, CHI3L1, TRAIP, ZC3H12A, SFRP1, ADAMTS12, THBS1, TNFRSF17, CTSK, EDN1, MIR27B, HES1, CCDC3, TNFRSF19, NPNT
153	GO:0033002	BP	muscle cell proliferation	0.000117516	27	S1PR1, IL6, PTGS2, STAT1, CDK1, RUNX1, NDC80, PTAFR, EREG, GATA6, KCNK2, PDE1A, PIM1, APLN, THBS1, IL12A, CALCRL, EDN1, ID2, MIR27B, IGFBP5, OGN, PDGFB, TENM4, CCN3, PPARGC1A, ELN
154	GO:0048738	BP	cardiac muscle tissue development	0.000117516	27	S1PR1, NRG1, SIK1, CDK1, RUNX1, RGS4, GATA6, KCNK2, VEGFA, PIM1, WNT8A, MEF2A, SLC8A1, EDN1, WNT5A, SGCD, ID2, MSX2, FHOD3, SGCG, JPH2, NEBL, LRP2, AKAP6, SOX6, GREM1, TENM4
155	GO:0090257	BP	regulation of muscle system process	0.000117516	27	ACTN3, PTGS2, TNNT1, KCNB2, PDE4B, PTAFR, RGS4, PDE4D, ADA, ZC3H12A, GUCY1A1, PPP1R12B, MEF2A, PLCE1, REM1, SLC8A1, EDN1, EHD3, DOCK5, IGFBP5, ADORA1, AKAP6, DMD, TRIM63, ADRA2A, NPNT, LMCD1
156	GO:0050870	BP	positive regulation of T cell activation	0.000149802	27	PDCD1LG2, CD274, KITLG, HLA-DRA, CD74, SOCS1, HLA-DMB, IL7, IL2RA, IL6, IL1A, TNFSF13B, TNFSF14, MALT1, RUNX1, GPAM, IL15, TFRC, B2M, NFKBIZ, VCAM1, ADA, IL12A, PRKCZ, CD83, HES1, CD28
157	GO:0070663	BP	regulation of leukocyte proliferation	0.000388319	27	PDCD1LG2, IDO1, CD274, KITLG, CD74, HLA-DMB, IL33, IL7, IL2RA, IL6, BST2, IL1A, TNFSF13B, GPAM, IL15, TFRC, VCAM1, IRF1, ADA, IL12A, AHR, BCL2, HES1, GREM1, CD28, GPNMB, PRLR
158	GO:0018105	BP	peptidyl-serine phosphorylation	0.00153962	27	IL6, PTGS2, MASTL, DYRK3, IL11, CLSPN, NTF3, CDK1, PLK1, TTK, AURKA, TFRC, PBK, SPRY2, PDE4D, TXN, VEGFA, PFN2, GPD1L, MARK1, PLK2, TRIM6, WNT5A, PRKCZ, BCL2, DMD, HCLS1
159	GO:0018209	BP	peptidyl-serine modification	0.00269139	27	IL6, PTGS2, MASTL, DYRK3, IL11, CLSPN, NTF3, CDK1, PLK1, TTK, AURKA, TFRC, PBK, SPRY2, PDE4D, TXN, VEGFA, PFN2, GPD1L, MARK1, PLK2, TRIM6, WNT5A, PRKCZ, BCL2, DMD, HCLS1
160	GO:1905818	BP	regulation of chromosome separation	3.02118e-15	26	ZWINT, DLGAP5, AURKB, ESPL1, TRIP13, BUB1B, SPC25, CDCA8, PLK1, NDC80, TTK, CDC20, BUB1, CCNB1, NUF2, NCAPH, KNL1, CENPF, SPDL1, FBXO5, NCAPG2, GEN1, NCAPG, HASPIN, KNTC1, NCAPD2
161	GO:0051304	BP	chromosome separation	2.89324e-14	26	ZWINT, DLGAP5, AURKB, ESPL1, TRIP13, BUB1B, SPC25, CDCA8, PLK1, NDC80, TTK, CDC20, BUB1, CCNB1, NUF2, NCAPH, KNL1, CENPF, SPDL1, FBXO5, NCAPG2, GEN1, NCAPG, HASPIN, KNTC1, NCAPD2
162	GO:0033045	BP	regulation of sister chromatid segregation	7.69878e-12	26	CDC6, ZWINT, DLGAP5, CDK1, AURKB, ESPL1, TRIP13, BUB1B, SPC25, CDCA8, PLK1, NDC80, TTK, CDC20, BUB1, CCNB1, NUF2, KNL1, CENPF, SPDL1, TACC3, FBXO5, GEN1, HASPIN, KNTC1, BCL7A
163	GO:0030323	BP	respiratory tube development	5.1287e-06	26	HSD11B1, FGF1, LOXL3, ERRFI1, TNC, PCSK5, GATA6, EPAS1, SPRY2, VEGFA, TIMELESS, FGF7, ADA, CHI3L1, LAMA1, CRISPLD2, WNT5A, ABCA3, ITGA3, MME, MMP12, ITGB6, IGFBP5, HES1, FGF18, LAMA5
164	GO:0071695	BP	anatomical structure maturation	0.000623586	26	S1PR1, ACTN3, EDNRB, C3, PLA2G3, CDC25B, KIF14, TRIP13, NR4A2, BRCA2, AURKA, EREG, EPAS1, IL15, FBXO5, VEGFA, ADAMTS12, EDN1, WNT5A, TCP11, MSX2, PICK1, BCL2, HES1, GREM1, CDH3
165	GO:0031668	BP	cellular response to extracellular stimulus	0.00170365	26	POSTN, SLC1A2, ITGA4, UCP2, UPP1, NR4A2, TNC, MFSD2A, VCAM1, SLC2A1, ZC3H12A, PIM1, BRIP1, SUV39H1, VDR, SFRP1, SESN3, CTSK, SNAI2, PDK4, PICK1, BCL2, RRAGB, RNF152, INHBB, RRAGD
166	GO:0045860	BP	positive regulation of protein kinase activity	0.0017902	26	NRG1, FGF1, CLSPN, KIF14, NTF3, MALT1, ROBO1, EREG, TPX2, ECT2, TXN, TLR3, VEGFA, CHI3L1, GPRC5B, THBS1, CARD10, EDN1, WNT5A, RELN, PDGFB, CEMIP, FGF18, ADRA2A, TNFSF15, PRLR
167	GO:0002366	BP	leukocyte activation involved in immune response	0.00411949	26	IL13RA2, HLA-DRA, CD74, IRF8, HLA-DMB, IL33, PTGDR, ICAM1, IL6, EXO1, PLA2G3, MALT1, PTAFR, LOXL3, CDH17, TFRC, NFKBIZ, ADA, ZC3H12A, PTGER4, PRKCZ, ANXA3, GRP, CD180, CD28, DYSF
168	GO:0002263	BP	cell activation involved in immune response	0.00477916	26	IL13RA2, HLA-DRA, CD74, IRF8, HLA-DMB, IL33, PTGDR, ICAM1, IL6, EXO1, PLA2G3, MALT1, PTAFR, LOXL3, CDH17, TFRC, NFKBIZ, ADA, ZC3H12A, PTGER4, PRKCZ, ANXA3, GRP, CD180, CD28, DYSF
169	GO:1902105	BP	regulation of leukocyte differentiation	0.00837009	26	KITLG, HLA-DRA, CD74, SOCS1, IL7, IL2RA, TNFAIP6, IRF7, PLA2G3, MALT1, RUNX1, LOXL3, IL15, NFKBIZ, TLR3, IRF1, ADA, IL15RA, ZC3H12A, SFRP1, PRKCZ, ID2, MITF, CD83, CD28, HCLS1
170	GO:0055074	BP	calcium ion homeostasis	0.0118345	26	CXCL9, CXCL11, CXCL12, CCL8, FAM20A, KEL, NT5E, PDE4D, BNIP3, VDR, ANKH, PLCE1, CACNB2, SLC8A1, EDN1, WNT5A, SGCD, BCL2, JPH2, LHCGR, ADORA1, AKAP6, DMD, CEMIP, ALPL, SLC24A2
171	GO:0060562	BP	epithelial tube morphogenesis	0.0131443	26	FGF1, KIF20B, TNC, KIF26B, RGMA, SPRY2, VEGFA, TIMELESS, STIL, VDR, SFRP1, ADAMTS12, ADAMTS16, LAMA1, EDN1, WNT5A, MSX2, BCL2, SLIT2, SEMA3E, LRP2, HES1, GREM1, LAMA5, ESR1, NPNT
172	GO:0046942	BP	carboxylic acid transport	0.0218246	26	SLC6A12, SLC1A2, PTGS2, IL1A, CRABP2, PLA2G3, ADORA2A, UCP2, SLC16A3, RGS4, SLC16A6, MFSD2A, PLA2G4A, SLC2A1, SLC22A3, SLC1A3, THBS1, SLC6A6, EDN1, SLC7A8, EMB, SLC1A7, LHCGR, LRP2, ADORA1, SLC27A6
173	GO:0015849	BP	organic acid transport	0.022353	26	SLC6A12, SLC1A2, PTGS2, IL1A, CRABP2, PLA2G3, ADORA2A, UCP2, SLC16A3, RGS4, SLC16A6, MFSD2A, PLA2G4A, SLC2A1, SLC22A3, SLC1A3, THBS1, SLC6A6, EDN1, SLC7A8, EMB, SLC1A7, LHCGR, LRP2, ADORA1, SLC27A6
174	GO:0007091	BP	metaphase/anaphase transition of mitotic cell cycle	5.12519e-12	25	CDC6, ZWINT, DLGAP5, AURKB, ESPL1, TRIP13, BUB1B, SPC25, CDCA8, PLK1, NDC80, TTK, CDC20, BUB1, CCNB1, NUF2, KNL1, CENPF, SPDL1, TACC3, FBXO5, GEN1, HASPIN, KNTC1, BCL7A
175	GO:0044784	BP	metaphase/anaphase transition of cell cycle	1.07992e-11	25	CDC6, ZWINT, DLGAP5, AURKB, ESPL1, TRIP13, BUB1B, SPC25, CDCA8, PLK1, NDC80, TTK, CDC20, BUB1, CCNB1, NUF2, KNL1, CENPF, SPDL1, TACC3, FBXO5, GEN1, HASPIN, KNTC1, BCL7A
176	GO:0044839	BP	cell cycle G2/M phase transition	3.46697e-07	25	ORC1, MASTL, DYRK3, CDC6, CLSPN, CDC25B, KIF14, PKMYT1, DTL, CDK1, AURKB, PLK1, NDC80, CCNA2, CCNB1, AURKA, FOXM1, CCNB2, MELK, CENPF, TICRR, CHEK2, FBXO5, BRCA1, CHEK1
177	GO:0030324	BP	lung development	1.08749e-05	25	HSD11B1, FGF1, LOXL3, ERRFI1, TNC, GATA6, EPAS1, SPRY2, VEGFA, TIMELESS, FGF7, ADA, CHI3L1, LAMA1, CRISPLD2, WNT5A, ABCA3, ITGA3, MME, MMP12, ITGB6, IGFBP5, HES1, FGF18, LAMA5
178	GO:0140013	BP	meiotic nuclear division	1.885e-05	25	MASTL, CDC25B, TOP2A, CCNE2, ESPL1, TRIP13, SGO1, PLK1, NDC80, TTK, CDC20, ASPM, BRCA2, AURKA, NUF2, NCAPH, EREG, CCNB2, FBXO5, PIWIL2, RAD54L, BRIP1, WNT5A, HFM1, MSX2
179	GO:2000241	BP	regulation of reproductive process	5.24519e-05	25	PTGDR2, TIMP1, NOX5, EDNRB, IL1A, CDC25B, PKMYT1, TRIP13, SNAI1, PTAFR, TTK, CDC20, ASPM, AURKA, FBXO5, PIWIL2, VEGFA, ADA, SFRP1, WNT5A, TCP11, MSX2, JAG1, ESR1, INHBB
180	GO:0031032	BP	actomyosin structure organization	5.69882e-05	25	KRT8, S1PR1, APOA1, PHACTR1, TNNT1, IQGAP3, RACGAP1, ECT2, ANLN, S100A10, SFRP1, ARRB1, RHPN2, PFN2, MEF2A, PTGER4, EPB41L5, EDN1, TMOD1, FHOD3, ARHGAP6, ACTA1, NEBL, FRMD3, ELN
181	GO:0050730	BP	regulation of peptidyl-tyrosine phosphorylation	0.00027032	25	KITLG, CD74, SOCS1, IL7, IL6, TGFA, IL31RA, IL11, NTF3, ERRFI1, PARP9, IL15, VEGFA, FGF7, GPRC5B, SFRP1, IL12A, RELN, PRKCZ, HES1, PDGFB, GREM1, ENPP2, ADRA2A, HCLS1
182	GO:0030595	BP	leukocyte chemotaxis	0.000455837	25	CCL26, CXCL9, CSF3R, CXCL11, CD74, CXCL12, S1PR1, CCL8, CXCL6, IL6, EDNRB, TNFAIP6, CXCL8, TNFSF14, PDE4B, VEGFA, THBS1, IL12A, EDN1, WNT5A, SLIT2, PADI2, PDGFB, GREM1, CCN3
183	GO:0060047	BP	heart contraction	0.000541335	25	KCNE4, EDNRB, PDE4B, RGS4, GATA6, EPAS1, PDE4D, ADA, ZC3H12A, APLN, GPD1L, MEF2A, CACNB2, SLC8A1, EDN1, EHD3, SGCD, FGF12, NEDD4L, SGCG, KCNE3, CACNA1D, ADORA1, DMD, KCND3
184	GO:0003015	BP	heart process	0.00102753	25	KCNE4, EDNRB, PDE4B, RGS4, GATA6, EPAS1, PDE4D, ADA, ZC3H12A, APLN, GPD1L, MEF2A, CACNB2, SLC8A1, EDN1, EHD3, SGCD, FGF12, NEDD4L, SGCG, KCNE3, CACNA1D, ADORA1, DMD, KCND3
185	GO:0003018	BP	vascular process in circulatory system	0.00202817	25	SLC1A2, EDNRB, PTGS2, ADORA2A, KEL, TFRC, MFSD2A, SLC4A4, VEGFA, SLC2A1, SLC22A3, SLC1A3, GUCY1A1, KCNMB1, SLC6A6, SLC29A2, SLC8A1, EDN1, SLC7A8, DOCK5, SLIT2, KNG1, LRP2, ADORA1, ADRA2A
186	GO:0010721	BP	negative regulation of cell development	0.00460465	25	CD74, SOCS1, IL6, EDNRB, IL1A, TNFAIP6, RUNX1, LOXL3, DAAM2, RGMA, B2M, TLR3, SEMA5A, VEGFA, IRF1, ZC3H12A, SFRP1, SNAI2, WNT5A, ID2, ID4, SEMA3D, SEMA3E, SEMA3A, HES1
187	GO:0051962	BP	positive regulation of nervous system development	0.00508182	25	NTRK1, CXCL12, TIAM1, IL33, IL6, CRABP2, ROBO1, ASPM, WDR62, SEMA5A, VEGFA, PTPRD, MME, RELN, ID2, ID4, SLIT2, CLSTN2, NEFL, LRP2, HES1, TENM4, LRRN1, PTPRZ1, ST8SIA2
188	GO:0051054	BP	positive regulation of DNA metabolic process	0.00678439	25	IL6, DSCC1, CDK1, AURKB, CCNA2, FOXM1, EREG, TFRC, CDT1, BRCA1, NPAS2, TIMELESS, FANCB, RTEL1, CHTF18, NEK2, DNA2, BCL7A, PARM1, ANXA3, PDGFB, GREM1, CD28, FGFR4, PPARGC1A
189	GO:0048608	BP	reproductive structure development	0.0087214	25	NTRK1, KITLG, IL1A, C3, TNFAIP6, CGA, ASPM, BRCA2, TNC, EREG, GATA6, TLR3, VEGFA, BRIP1, SFRP1, ACVR2A, WNT5A, ID4, BCL2, SLIT2, LHCGR, LRP2, ESR1, INHBB, PRLR
190	GO:0061458	BP	reproductive system development	0.0101538	25	NTRK1, KITLG, IL1A, C3, TNFAIP6, CGA, ASPM, BRCA2, TNC, EREG, GATA6, TLR3, VEGFA, BRIP1, SFRP1, ACVR2A, WNT5A, ID4, BCL2, SLIT2, LHCGR, LRP2, ESR1, INHBB, PRLR
191	GO:0070372	BP	regulation of ERK1 and ERK2 cascade	0.0116579	25	ALOX15, NTRK1, CCL26, CD74, NRG1, CCL8, TIAM1, ICAM1, GBP1, GPBAR1, IL1A, ACKR3, FGF1, SPRY2, GAREM1, CHI3L1, ARRB1, PRKCZ, MIR27B, TIMP3, PDGFB, FGF18, GPNMB, FGFR4, NPNT
192	GO:0048638	BP	regulation of developmental growth	0.0188229	25	CXCL12, IL7, ACTN3, CRABP2, CGA, CDK1, RUNX1, GPAM, RGS4, GATA6, MFSD2A, RGMA, KCNK2, SEMA5A, VEGFA, PIM1, EDN1, WNT5A, BCL2, NEDD4L, SEMA3D, SEMA3E, SEMA3A, AKAP6, GDF15
193	GO:0048545	BP	response to steroid hormone	0.0200309	25	PCSK1, CDO1, IL6, PTGS2, PTAFR, PAPPA, BRCA1, SFRP1, TRERF1, TXNIP, THBS1, LBH, NPC1, EDN1, ABCA3, BCL2, ACTA1, ANXA3, SLIT2, PADI2, NEFL, ALPL, TRIM63, HEYL, ESR1
194	GO:0032956	BP	regulation of actin cytoskeleton organization	0.024379	25	ALOX15, CCL26, CXCL12, S1PR1, APOA1, BST2, IL1A, RGS4, DAAM2, ECT2, SEMA5A, S100A10, SFRP1, RHPN2, PFN2, PTGER4, EDN1, TMOD1, FHOD3, ARHGAP6, PICK1, SLIT2, CRACD, HCLS1, ELN
195	GO:0030522	BP	intracellular receptor signaling pathway	0.0372539	25	ALOX15, ALPK1, GBP5, OASL, IRF7, IFIH1, NR4A2, DDX60, OAS3, BRCA1, TLR3, OAS1, RIGI, PIM1, VDR, SFRP1, TRERF1, LBH, SNAI2, AHR, DHRS3, PADI2, AHRR, HEYL, ESR1
196	GO:0010038	BP	response to metal ion	0.0430278	25	ALOX15, PCSK1, PTGS2, IL1A, UCP2, CDK1, ECT2, TFRC, B2M, VCAM1, BNIP3, SYT5, ANK3, TXNIP, THBS1, KCNMB1, NPC1, MEF2A, EDN1, WNT5A, SLC40A1, BCL2, DLG2, INHBB, CYP1A1
197	GO:0050878	BP	regulation of body fluid levels	0.0497798	25	CDO1, IL6, SERPING1, HAS2, EDNRB, THBD, SERPINB2, ADORA2A, OAS2, PLA2G4A, VEGFA, ADA, APLN, VDR, PROCR, THBS1, TFPI2, ENPP4, EDN1, KNG1, ADORA1, PDGFB, ADRA2A, CELSR2, PRLR
198	GO:0030071	BP	regulation of mitotic metaphase/anaphase transition	1.46422e-11	24	CDC6, ZWINT, DLGAP5, AURKB, ESPL1, TRIP13, BUB1B, SPC25, CDCA8, PLK1, NDC80, TTK, CDC20, BUB1, CCNB1, NUF2, KNL1, CENPF, SPDL1, FBXO5, GEN1, HASPIN, KNTC1, BCL7A
199	GO:1902099	BP	regulation of metaphase/anaphase transition of cell cycle	3.16268e-11	24	CDC6, ZWINT, DLGAP5, AURKB, ESPL1, TRIP13, BUB1B, SPC25, CDCA8, PLK1, NDC80, TTK, CDC20, BUB1, CCNB1, NUF2, KNL1, CENPF, SPDL1, FBXO5, GEN1, HASPIN, KNTC1, BCL7A
200	GO:2001251	BP	negative regulation of chromosome organization	4.00394e-11	24	ZWINT, TOP2A, PIF1, AURKB, ESPL1, TRIP13, BUB1B, SPC25, CDCA8, PLK1, NDC80, TTK, CDC20, BUB1, CCNB1, NUF2, KNL1, CENPF, SPDL1, FBXO5, GEN1, HASPIN, RTEL1, KNTC1
201	GO:0050000	BP	chromosome localization	4.20742e-09	24	KIF14, DLGAP5, KIF2C, AURKB, SPC25, SGO1, CDCA8, NDC80, RACGAP1, KIFC1, CDCA5, CCNB1, NUF2, KIF22, KNL1, CENPF, ECT2, SPDL1, CDT1, SPAG5, GEM, CENPQ, KNTC1, NEK2
202	GO:0002685	BP	regulation of leukocyte migration	0.000608724	24	KITLG, CD74, CXCL12, IL33, ICAM1, IL6, IL1A, ITGA4, TNFAIP6, CXCL8, TNFSF14, PTAFR, VEGFA, ADA, THBS1, IL12A, PTGER4, EDN1, WNT5A, SLIT2, PADI2, ADORA1, GREM1, CCN3
203	GO:0050670	BP	regulation of lymphocyte proliferation	0.000930503	24	PDCD1LG2, IDO1, CD274, KITLG, CD74, HLA-DMB, IL7, IL2RA, IL6, IL1A, TNFSF13B, GPAM, IL15, TFRC, VCAM1, IRF1, ADA, IL12A, AHR, BCL2, HES1, CD28, GPNMB, PRLR
204	GO:0032944	BP	regulation of mononuclear cell proliferation	0.00117636	24	PDCD1LG2, IDO1, CD274, KITLG, CD74, HLA-DMB, IL7, IL2RA, IL6, IL1A, TNFSF13B, GPAM, IL15, TFRC, VCAM1, IRF1, ADA, IL12A, AHR, BCL2, HES1, CD28, GPNMB, PRLR
205	GO:0048863	BP	stem cell differentiation	0.00144586	24	KITLG, NRG1, EDNRB, GATA6, SEMA5A, SFRP1, WNT8A, LBH, EPCAM, SNAI2, TRIM6, EDN1, KBTBD8, MSX2, BCL2, SEMA3D, SEMA3E, SEMA3A, HES1, SOX6, GREM1, JAG1, LAMA5, ESR1
206	GO:0051924	BP	regulation of calcium ion transport	0.00183148	24	CXCL9, CXCL11, CXCL12, PTGS2, ADORA2A, PDE4B, RGS4, CABP1, PDE4D, AKAP5, REM1, CACNB2, SLC8A1, BCL2, P2RX5, JPH2, CACNA1D, LHCGR, AKAP6, HES1, PDGFB, DMD, CEMIP, ADRA2A
207	GO:0042113	BP	B cell activation	0.00607528	24	NTRK1, CD74, IRF8, IL7, IL6, BST2, ITGA4, EXO1, IL11, TNFSF13B, MALT1, CDH17, TFRC, NFKBIZ, VCAM1, ADA, SFRP1, BLNK, ID2, AHR, BCL2, CD180, CD28, PRLR
208	GO:0010632	BP	regulation of epithelial cell migration	0.0113472	24	HAS2, PTGS2, FGF1, DCN, SEMA5A, VEGFA, FGF7, ZC3H12A, THBS1, PFN2, CARD10, PLK2, EPB41L5, EDN1, WNT5A, VASH1, ITGA3, MIR27B, ANXA3, DOCK5, SLIT2, PDGFB, ENPP2, FGF18
209	GO:0007249	BP	canonical NF-kappaB signal transduction	0.0136188	24	ALPK1, CD74, BST2, TRIM22, EDNRB, IL1A, STAT1, MALT1, ECT2, TFRC, TLR3, ZC3H12A, GAPDH, GPRC5B, EDA, PLK2, TRIM6, EDN1, WNT5A, MIR27B, PELI2, UNC5CL, ESR1, TNFRSF19
210	GO:0051310	BP	metaphase chromosome alignment	4.63103e-10	23	KIF14, KIF2C, AURKB, SPC25, SGO1, CDCA8, NDC80, RACGAP1, KIFC1, CDCA5, CCNB1, NUF2, KIF22, KNL1, CENPF, ECT2, SPDL1, CDT1, SPAG5, GEM, CENPQ, KNTC1, NEK2
211	GO:0051303	BP	establishment of chromosome localization	5.67293e-09	23	KIF14, KIF2C, AURKB, SPC25, SGO1, CDCA8, NDC80, RACGAP1, KIFC1, CDCA5, CCNB1, NUF2, KIF22, KNL1, CENPF, ECT2, SPDL1, CDT1, SPAG5, GEM, CENPQ, KNTC1, NEK2
212	GO:0060759	BP	regulation of response to cytokine stimulus	6.77034e-05	23	CD74, APOA1, IL7, IL6, ZBP1, IRF7, USP18, ISG15, IFIH1, ROBO1, OAS3, PARP9, OAS1, TRAIP, RIGI, TRIM6, EDN1, WNT5A, MMP12, MIR27B, SLIT2, PADI2, CCDC3
213	GO:0019722	BP	calcium-mediated signaling	0.000443055	23	PTGDR2, ACTN3, EDNRB, GBP1, ACKR3, CXCL8, RCAN1, VCAM1, ADA, AKAP5, PLCE1, REM1, SLC8A1, EDN1, SGCD, MCTP1, P2RX5, LHCGR, AKAP6, DMD, PPP1R9A, RCAN2, LMCD1
214	GO:0009612	BP	response to mechanical stimulus	0.000533189	23	NTRK1, POSTN, CXCL12, IL33, PTGS2, STAT1, TNFSF14, TNC, CHEK1, BNIP3, KCNK2, TLR3, SLC2A1, IRF1, CHI3L1, SLC1A3, TXNIP, THBS1, PTGER4, SLC8A1, EDN1, ACTA1, DMD
215	GO:0097529	BP	myeloid leukocyte migration	0.00254755	23	CCL26, CXCL9, CSF3R, CXCL11, KITLG, CD74, CXCL12, CCL8, CXCL6, IL6, EDNRB, IL1A, TNFAIP6, CXCL8, PDE4B, VEGFA, THBS1, PTGER4, EDN1, SLIT2, PDGFB, GREM1, CCN3
216	GO:0045444	BP	fat cell differentiation	0.00338923	23	SOCS1, IL6, PTGS2, IL11, NR4A2, BNIP3, ZC3H12A, PIM1, ERAP1, SFRP1, SNAI2, MMP11, WNT5A, SORT1, ID2, MSX2, ID4, MIR27B, HES1, CCDC3, JAG1, PPARGC1A, INHBB
217	GO:1903522	BP	regulation of blood circulation	0.00527967	23	KCNE4, EDNRB, PTGS2, PDE4B, RGS4, EPAS1, PDE4D, ADA, ZC3H12A, APLN, GPD1L, MEF2A, CACNB2, SLC8A1, EDN1, EHD3, DOCK5, KCNE3, CACNA1D, ADORA1, DMD, KCND3, ADRA2A
218	GO:0002699	BP	positive regulation of immune effector process	0.008371	23	IL13RA2, HLA-DRA, CD74, HLA-DMB, IL33, IL6, C3, PLA2G3, MALT1, DDX60, PTAFR, TFRC, B2M, NFKBIZ, TLR3, RIGI, GPRC5B, IL12A, TRIM6, WNT5A, PRKCZ, CADM1, CD28
219	GO:0021537	BP	telencephalon development	0.0106492	23	CXCL12, PHACTR1, SLC1A2, KIF14, ROBO1, ASPM, MFSD2A, TACC3, BNIP3, WDR62, SLC2A1, WNT5A, RELN, ID2, ID4, ANXA3, SLIT2, NEFL, SEMA3A, TACC2, HES1, DCLK2, FEZ1
220	GO:0098742	BP	cell-cell adhesion via plasma-membrane adhesion molecules	0.0118345	23	CDH26, APOA1, ICAM1, PCDH15, CDH11, ROBO1, CDH17, FGFRL1, VCAM1, PTPRD, CDHR3, ITGA3, FAT3, CADM1, PCDH9, EMB, CLSTN2, CLDN16, PCDH19, ADGRL3, TENM4, CDH3, CELSR2
221	GO:0061448	BP	connective tissue development	0.0145951	23	ITGB8, TIMP1, RUNX1, SNAI1, SLC39A14, CHI3L1, COL27A1, ADAMTS12, CTSK, SNAI2, EDN1, WNT5A, MSX2, ID4, HOXD3, OGN, PDGFB, SOX6, GREM1, FGF18, CCN3, PPARGC1A, MGP
222	GO:0090092	BP	regulation of transmembrane receptor protein serine/threonine kinase signaling pathway	0.0217813	23	TNFAIP6, KCP, GATA6, RGMA, SPRY2, SFRP1, ACVR2A, THBS1, WNT5A, ITGA3, MSX2, MAGI2, CHRD, MIR27B, NREP, BAMBI, LRP2, HES1, GREM1, CCN3, ASPN, TNXB, NPNT
223	GO:0052547	BP	regulation of peptidase activity	0.0333751	23	SERPINA3, AIM2, SERPING1, TIMP1, SERPINB2, MALT1, ROBO1, SERPINB10, EGLN3, SERPINB6, CST3, VEGFA, PSMB9, GAPDH, THBS1, A2ML1, CTSK, MIR27B, KNG1, PERP, TIMP3, TNFSF15, COL4A3
224	GO:0043588	BP	skin development	0.0382913	23	IL1A, ASCL4, SNAI1, ERRFI1, EREG, GATA6, NFKBIZ, FGF7, VDR, TXNIP, KAZN, EDA, APCDD1, WNT5A, ITGA3, MSX2, BCL2, ITGB6, IGFBP5, JAG1, CDH3, LAMA5, TNFRSF19
225	GO:0045839	BP	negative regulation of mitotic nuclear division	4.69803e-14	22	MTBP, ZWINT, AURKB, TRIP13, BUB1B, SPC25, CDCA8, PLK1, NDC80, TTK, CDC20, BUB1, CCNB1, NUF2, KNL1, CENPF, SPDL1, FBXO5, CHEK1, GEN1, HASPIN, KNTC1
226	GO:0010965	BP	regulation of mitotic sister chromatid separation	1.27281e-13	22	ZWINT, DLGAP5, AURKB, ESPL1, TRIP13, BUB1B, SPC25, CDCA8, PLK1, NDC80, TTK, CDC20, BUB1, CCNB1, NUF2, KNL1, CENPF, SPDL1, FBXO5, GEN1, HASPIN, KNTC1
227	GO:0051306	BP	mitotic sister chromatid separation	3.40854e-13	22	ZWINT, DLGAP5, AURKB, ESPL1, TRIP13, BUB1B, SPC25, CDCA8, PLK1, NDC80, TTK, CDC20, BUB1, CCNB1, NUF2, KNL1, CENPF, SPDL1, FBXO5, GEN1, HASPIN, KNTC1
228	GO:0051784	BP	negative regulation of nuclear division	4.40886e-13	22	MTBP, ZWINT, AURKB, TRIP13, BUB1B, SPC25, CDCA8, PLK1, NDC80, TTK, CDC20, BUB1, CCNB1, NUF2, KNL1, CENPF, SPDL1, FBXO5, CHEK1, GEN1, HASPIN, KNTC1
229	GO:0051225	BP	spindle assembly	1.63864e-06	22	KIF4A, AURKB, CDCA8, MYBL2, PLK1, KIF11, NDC80, KIF23, RACGAP1, CDC20, ASPM, KIFC1, AURKA, CCNB2, TPX2, CHEK2, FBXO5, PRC1, SPAG5, STIL, NEK2, SASS6
230	GO:0031570	BP	DNA integrity checkpoint signaling	2.09185e-06	22	ORC1, CDC6, CLSPN, CDC45, DTL, CDK1, GTSE1, PLK1, BRCA2, PARP9, TICRR, CHEK2, CDT1, BRCA1, CHEK1, TIMELESS, TIPIN, DTX3L, BRIP1, RHNO1, DNA2, PLK2
231	GO:0000086	BP	G2/M transition of mitotic cell cycle	3.56591e-06	22	ORC1, MASTL, CDC6, CLSPN, CDC25B, KIF14, PKMYT1, DTL, CDK1, AURKB, PLK1, CCNA2, CCNB1, AURKA, FOXM1, MELK, CENPF, TICRR, CHEK2, FBXO5, BRCA1, CHEK1
232	GO:0045766	BP	positive regulation of angiogenesis	0.00021083	22	ITGB8, TNN, IL1A, C3, FGF1, CXCL8, RUNX1, GATA6, BRCA1, TLR3, SEMA5A, VEGFA, CHI3L1, ZC3H12A, ERAP1, THBS1, WNT5A, MIR27B, ANXA3, GREM1, FGF18, ANGPTL4
233	GO:1904018	BP	positive regulation of vasculature development	0.00021083	22	ITGB8, TNN, IL1A, C3, FGF1, CXCL8, RUNX1, GATA6, BRCA1, TLR3, SEMA5A, VEGFA, CHI3L1, ZC3H12A, ERAP1, THBS1, WNT5A, MIR27B, ANXA3, GREM1, FGF18, ANGPTL4
234	GO:0002819	BP	regulation of adaptive immune response	0.000930503	22	ALOX15, CD274, HLA-DRA, IL33, IL6, C3, IRF7, TNFSF13B, MALT1, LOXL3, TFRC, B2M, PLA2G4A, NFKBIZ, IRF1, ADA, ZC3H12A, IL12A, PRKCZ, AHR, SVEP1, CD28
235	GO:0043270	BP	positive regulation of monoatomic ion transport	0.00134862	22	CXCL9, CXCL11, CXCL12, ANK3, AKAP5, KCNMB1, GPD1L, CACNB2, RGS7, EDN1, RELN, FGF12, P2RX5, JPH2, CACNA1D, LHCGR, ADORA1, AKAP6, PDGFB, DMD, CEMIP, ADRA2A
236	GO:0070374	BP	positive regulation of ERK1 and ERK2 cascade	0.00166664	22	ALOX15, NTRK1, CCL26, CD74, NRG1, CCL8, ICAM1, GPBAR1, IL1A, ACKR3, FGF1, SPRY2, GAREM1, CHI3L1, ARRB1, PRKCZ, MIR27B, PDGFB, FGF18, GPNMB, FGFR4, NPNT
237	GO:0010810	BP	regulation of cell-substrate adhesion	0.00183148	22	ALOX15, POSTN, APOA1, HAS2, GBP1, ABI3BP, VEGFA, S100A10, SFRP1, THBS1, EPB41L5, ITGA3, PRKCZ, ARHGAP6, MMP12, BCL2, DOCK5, SEMA3E, PDGFB, GREM1, JAG1, NPNT
238	GO:0048588	BP	developmental cell growth	0.00475471	22	POSTN, CXCL12, TIAM1, TNN, ITGA4, CRABP2, RGS4, AURKA, DCLK1, RGMA, SEMA5A, VEGFA, EDN1, WNT5A, PRKCZ, NEDD4L, SLIT2, SEMA3D, SEMA3E, SEMA3A, AKAP6, ST8SIA2
239	GO:0002274	BP	myeloid leukocyte activation	0.00512982	22	IL13RA2, CD74, CXCL6, ITGB8, IL33, PTGDR, IL6, BATF2, CXCL8, IL31RA, PLA2G3, PTAFR, IL15, PLA2G4A, TLR3, ZC3H12A, THBS1, WNT5A, ANXA3, ITGB6, GRP, DYSF
240	GO:0007188	BP	adenylate cyclase-modulating G protein-coupled receptor signaling pathway	0.00678439	22	CXCL9, PTGDR2, CXCL11, S1PR1, ADORA2A, MRAP2, PDE4B, PDE4D, RAMP1, AKAP5, GNAL, PTGER4, CALCRL, EDN1, TCP11, CACNA1D, LHCGR, ADGRL3, ADORA1, GPR171, ADRA2A, PTGER3
241	GO:0031669	BP	cellular response to nutrient levels	0.00769458	22	POSTN, UCP2, UPP1, TNC, MFSD2A, SLC2A1, ZC3H12A, PIM1, BRIP1, SUV39H1, VDR, SFRP1, SESN3, CTSK, SNAI2, PDK4, PICK1, BCL2, RRAGB, RNF152, INHBB, RRAGD
242	GO:0006959	BP	humoral immune response	0.0101742	22	CXCL9, CXCL11, CXCL6, C2, IL7, IL6, SERPING1, C3, EXO1, CXCL8, CFB, C1R, GATA6, C1S, PSMB10, GAPDH, BLNK, BCL2, SVEP1, CD83, PI3, CD28
243	GO:0071216	BP	cellular response to biotic stimulus	0.0133057	22	CXCL9, PDCD1LG2, CD274, CXCL11, GBP5, CXCL6, IRF8, IL6, EDNRB, IL1A, CXCL8, MALT1, PDE4B, PTAFR, CMPK2, NFKBIZ, ZC3H12A, TXNIP, WNT5A, PLSCR4, AHR, CD180
244	GO:0001894	BP	tissue homeostasis	0.0216213	22	SERPINA3, S1PR1, IL7, IL6, PCDH15, PTGS2, NT5E, TFRC, MFSD2A, B2M, NFKBIZ, VEGFA, SLC2A1, RP1, ANKH, CTSK, PDK4, BCL2, CRACD, DMD, ALPL, CDH3
245	GO:0060249	BP	anatomical structure homeostasis	0.0216213	22	SERPINA3, S1PR1, IL7, IL6, PCDH15, PTGS2, NT5E, TFRC, MFSD2A, B2M, NFKBIZ, VEGFA, SLC2A1, RP1, ANKH, CTSK, PDK4, BCL2, CRACD, DMD, ALPL, CDH3
246	GO:0043542	BP	endothelial cell migration	0.0247421	22	APOA1, PTGS2, FGF1, ROBO1, DCN, SEMA5A, VEGFA, ZC3H12A, THBS1, CARD10, SNAI2, PLK2, EDN1, WNT5A, VASH1, MIR27B, ANXA3, SLIT2, PDGFB, GREM1, FGF18, CCN3
247	GO:0071900	BP	regulation of protein serine/threonine kinase activity	0.0254739	22	FGF1, CDC6, NTF3, PKMYT1, CCNE2, ROBO1, PLK1, CCNA2, CCNB1, CCNF, CCNB2, CCNB3, SPRY2, VEGFA, THBS1, SLC8A1, EDN1, WNT5A, PDGFB, CEMIP, FGF18, ADRA2A
248	GO:0071560	BP	cellular response to transforming growth factor beta stimulus	0.0270338	22	POSTN, ITGB8, NFKBIZ, SPRY2, SFRP1, THBS1, FMOD, CTSK, LTBP2, EPB41L5, EDN1, WNT5A, ITGA3, MIR27B, ITGB6, NREP, BAMBI, SOX6, GDF15, ASPN, TNXB, NPNT
249	GO:0007548	BP	sex differentiation	0.0276369	22	NTRK1, KITLG, IL1A, TNFAIP6, CGA, CENPI, ASPM, BRCA2, EREG, GATA6, TLR3, VEGFA, BRIP1, SFRP1, ACVR2A, WNT5A, BCL2, SLIT2, LHCGR, LRP2, ESR1, INHBB
250	GO:0052548	BP	regulation of endopeptidase activity	0.0276369	22	SERPINA3, AIM2, SERPING1, TIMP1, SERPINB2, MALT1, ROBO1, SERPINB10, EGLN3, SERPINB6, CST3, VEGFA, PSMB9, GAPDH, THBS1, A2ML1, MIR27B, KNG1, PERP, TIMP3, TNFSF15, COL4A3
251	GO:0071559	BP	response to transforming growth factor beta	0.0324263	22	POSTN, ITGB8, NFKBIZ, SPRY2, SFRP1, THBS1, FMOD, CTSK, LTBP2, EPB41L5, EDN1, WNT5A, ITGA3, MIR27B, ITGB6, NREP, BAMBI, SOX6, GDF15, ASPN, TNXB, NPNT
252	GO:0051056	BP	regulation of small GTPase mediated signal transduction	0.0345298	22	NTRK1, KITLG, PLEKHG4B, APOA1, TIAM1, KIF14, EPS8L1, ROBO1, RACGAP1, FOXM1, ARHGAP45, ECT2, SPRY2, ARHGAP19, ARRB1, PLCE1, ARHGEF28, SIPA1L2, ITGA3, RELN, ARHGAP6, SLIT2
253	GO:0033047	BP	regulation of mitotic sister chromatid segregation	1.76882e-13	21	ZWINT, CDK1, AURKB, TRIP13, BUB1B, SPC25, CDCA8, PLK1, NDC80, TTK, CDC20, BUB1, CCNB1, NUF2, KNL1, CENPF, SPDL1, FBXO5, GEN1, HASPIN, KNTC1
254	GO:0070665	BP	positive regulation of leukocyte proliferation	0.000141238	21	PDCD1LG2, CD274, KITLG, CD74, HLA-DMB, IL7, IL2RA, IL6, BST2, IL1A, TNFSF13B, GPAM, IL15, TFRC, VCAM1, ADA, IL12A, BCL2, HES1, CD28, PRLR
255	GO:0006937	BP	regulation of muscle contraction	0.000195032	21	ACTN3, PTGS2, TNNT1, KCNB2, PDE4B, PTAFR, PDE4D, ADA, ZC3H12A, GUCY1A1, PPP1R12B, PLCE1, REM1, SLC8A1, EDN1, EHD3, DOCK5, ADORA1, DMD, ADRA2A, NPNT
256	GO:0001959	BP	regulation of cytokine-mediated signaling pathway	0.000206769	21	CD74, APOA1, IL7, IL6, ZBP1, IRF7, USP18, ISG15, ROBO1, OAS3, PARP9, OAS1, TRAIP, TRIM6, EDN1, WNT5A, MMP12, MIR27B, SLIT2, PADI2, CCDC3
257	GO:0001837	BP	epithelial to mesenchymal transition	0.00035452	21	TIAM1, IL6, HAS2, SNAI1, LOXL3, SPRY2, SFRP1, NCAM1, WNT8A, MARK1, SNAI2, EPB41L5, EDN1, WNT5A, KBTBD8, MSX2, BAMBI, GREM1, JAG1, HEYL, TNXB
258	GO:0000725	BP	recombinational repair	0.000379845	21	UHRF1, MCM5, CDC45, POLQ, RECQL4, MCM3, HROB, BRCA2, PARPBP, MCM2, BRCA1, CHEK1, MCM4, RAD54L, GEN1, TIMELESS, FANCB, GINS2, RTEL1, FEN1, RHNO1
259	GO:0046631	BP	alpha-beta T cell activation	0.000431867	21	CDH26, CD274, HLA-DRA, SOCS1, IL2RA, IL6, ADORA2A, MALT1, RUNX1, LOXL3, IL15, NFKBIZ, IRF1, ADA, ZC3H12A, IL12A, PTGER4, PRKCZ, BCL2, CD83, CD28
260	GO:0048771	BP	tissue remodeling	0.000528622	21	S1PR1, IL7, IL6, TIMP1, IL1A, RUNX1, CST3, EPAS1, IL15, TFRC, VDR, SFRP1, CTSK, PDK4, MIR27B, DOCK5, MITF, IGFBP5, GREM1, JAG1, GPNMB
261	GO:0061138	BP	morphogenesis of a branching epithelium	0.000627682	21	FGF1, TNC, SPRY2, VEGFA, TIMELESS, FGF7, VDR, SFRP1, ADAMTS16, LAMA1, SNAI2, EDN1, WNT5A, MSX2, BCL2, SLIT2, SEMA3E, GREM1, LAMA5, ESR1, NPNT
262	GO:0042770	BP	signal transduction in response to DNA damage	0.000720693	21	CD74, DYRK3, CLSPN, DTL, CDK1, GTSE1, PLK1, SNAI1, BRCA2, FOXM1, PARP9, TICRR, CHEK2, BRCA1, CHEK1, TIPIN, DTX3L, BRIP1, RHNO1, SNAI2, PLK2
263	GO:0001763	BP	morphogenesis of a branching structure	0.00167483	21	FGF1, TNC, SPRY2, VEGFA, TIMELESS, FGF7, VDR, SFRP1, ADAMTS16, LAMA1, SNAI2, EDN1, WNT5A, MSX2, BCL2, SLIT2, SEMA3E, GREM1, LAMA5, ESR1, NPNT
264	GO:0044703	BP	multi-organism reproductive process	0.00196177	21	IDO1, TIMP1, PTGS2, THBD, UCP2, PTAFR, PCSK5, PAPPA, VEGFA, SLC2A1, VDR, ACVR2A, EDN1, ITGA3, BCL2, IGFBP5, ENDOU, ADRA2A, ESR1, CYP1A1, PRLR
265	GO:0044706	BP	multi-multicellular organism process	0.00332084	21	IDO1, TIMP1, PTGS2, THBD, UCP2, PTAFR, PCSK5, PAPPA, VEGFA, SLC2A1, VDR, ACVR2A, EDN1, ITGA3, BCL2, IGFBP5, ENDOU, ADRA2A, ESR1, CYP1A1, PRLR
266	GO:0034764	BP	positive regulation of transmembrane transport	0.00350496	21	CXCL9, CXCL11, SLC1A2, C3, AZIN2, ANK3, C1QTNF12, AKAP5, KCNMB1, MEF2A, CACNB2, RGS7, EDN1, RELN, P2RX5, JPH2, LHCGR, AKAP6, DMD, CEMIP, KLF15
267	GO:0008406	BP	gonad development	0.00724374	21	NTRK1, KITLG, IL1A, TNFAIP6, CGA, ASPM, BRCA2, EREG, GATA6, TLR3, VEGFA, BRIP1, SFRP1, ACVR2A, WNT5A, BCL2, SLIT2, LHCGR, LRP2, ESR1, INHBB
268	GO:0002573	BP	myeloid leukocyte differentiation	0.00781423	21	KITLG, CD74, SOCS1, ITGB8, IL33, BATF2, TNFAIP6, IRF7, IL31RA, PLA2G3, UCP2, RUNX1, IL15, TFRC, TLR3, VEGFA, SFRP1, ID2, ITGB6, MITF, HCLS1
269	GO:0045137	BP	development of primary sexual characteristics	0.0088024	21	NTRK1, KITLG, IL1A, TNFAIP6, CGA, ASPM, BRCA2, EREG, GATA6, TLR3, VEGFA, BRIP1, SFRP1, ACVR2A, WNT5A, BCL2, SLIT2, LHCGR, LRP2, ESR1, INHBB
270	GO:0071219	BP	cellular response to molecule of bacterial origin	0.00912905	21	CXCL9, PDCD1LG2, CD274, CXCL11, GBP5, CXCL6, IRF8, IL6, EDNRB, IL1A, CXCL8, MALT1, PDE4B, PTAFR, CMPK2, NFKBIZ, ZC3H12A, WNT5A, PLSCR4, AHR, CD180
271	GO:0050769	BP	positive regulation of neurogenesis	0.0104885	21	CXCL12, TIAM1, IL33, IL6, CRABP2, ROBO1, ASPM, WDR62, SEMA5A, VEGFA, PTPRD, MME, RELN, ID2, ID4, SLIT2, NEFL, LRP2, HES1, TENM4, PTPRZ1
272	GO:0000082	BP	G1/S transition of mitotic cell cycle	0.0152599	21	MTBP, CDC6, RRM2, KIF14, IQGAP3, CDK1, CCNE2, GTSE1, CCNA2, POLE, CHEK2, E2F2, STIL, SASS6, BCL7A, PLK2, ID2, ID4, BCL2, GPNMB, CYP1A1
273	GO:0006898	BP	receptor-mediated endocytosis	0.0189488	21	ACKR3, ITGA4, C3, CXCL8, NTF3, HMMR, TFRC, B2M, VEGFA, APLN, ARRB1, RAMP1, CALCRL, RSPO1, MAGI2, PICK1, DNAJC6, MIR27B, LRP1B, LRP2, GREM1
274	GO:0003007	BP	heart morphogenesis	0.0230553	21	S1PR1, NRG1, HAS2, ROBO1, SNAI1, GATA6, FGFRL1, VEGFA, STIL, PIM1, SNAI2, EDN1, WNT5A, MSX2, DHRS3, SLIT2, LRP2, HES1, JAG1, HEYL, ELN
275	GO:0043122	BP	regulation of canonical NF-kappaB signal transduction	0.023894	21	ALPK1, CD74, BST2, TRIM22, IL1A, STAT1, MALT1, ECT2, TFRC, TLR3, ZC3H12A, GAPDH, GPRC5B, EDA, PLK2, TRIM6, WNT5A, PELI2, UNC5CL, ESR1, TNFRSF19
276	GO:0110053	BP	regulation of actin filament organization	0.0304137	21	ALOX15, CCL26, CXCL12, S1PR1, APOA1, RGS4, DAAM2, SEMA5A, S100A10, SFRP1, RHPN2, PFN2, PTGER4, TMOD1, FHOD3, ARHGAP6, PICK1, SLIT2, CRACD, HCLS1, ELN
277	GO:0044843	BP	cell cycle G1/S phase transition	0.0362205	21	MTBP, CDC6, RRM2, KIF14, IQGAP3, CDK1, CCNE2, GTSE1, CCNA2, POLE, CHEK2, E2F2, STIL, SASS6, BCL7A, PLK2, ID2, ID4, BCL2, GPNMB, CYP1A1
278	GO:0033046	BP	negative regulation of sister chromatid segregation	1.76882e-13	20	ZWINT, AURKB, TRIP13, BUB1B, SPC25, CDCA8, PLK1, NDC80, TTK, CDC20, BUB1, CCNB1, NUF2, KNL1, CENPF, SPDL1, FBXO5, GEN1, HASPIN, KNTC1
279	GO:0033048	BP	negative regulation of mitotic sister chromatid segregation	1.76882e-13	20	ZWINT, AURKB, TRIP13, BUB1B, SPC25, CDCA8, PLK1, NDC80, TTK, CDC20, BUB1, CCNB1, NUF2, KNL1, CENPF, SPDL1, FBXO5, GEN1, HASPIN, KNTC1
280	GO:0045841	BP	negative regulation of mitotic metaphase/anaphase transition	1.76882e-13	20	ZWINT, AURKB, TRIP13, BUB1B, SPC25, CDCA8, PLK1, NDC80, TTK, CDC20, BUB1, CCNB1, NUF2, KNL1, CENPF, SPDL1, FBXO5, GEN1, HASPIN, KNTC1
281	GO:2000816	BP	negative regulation of mitotic sister chromatid separation	1.76882e-13	20	ZWINT, AURKB, TRIP13, BUB1B, SPC25, CDCA8, PLK1, NDC80, TTK, CDC20, BUB1, CCNB1, NUF2, KNL1, CENPF, SPDL1, FBXO5, GEN1, HASPIN, KNTC1
282	GO:0051985	BP	negative regulation of chromosome segregation	3.93971e-13	20	ZWINT, AURKB, TRIP13, BUB1B, SPC25, CDCA8, PLK1, NDC80, TTK, CDC20, BUB1, CCNB1, NUF2, KNL1, CENPF, SPDL1, FBXO5, GEN1, HASPIN, KNTC1
283	GO:1902100	BP	negative regulation of metaphase/anaphase transition of cell cycle	3.93971e-13	20	ZWINT, AURKB, TRIP13, BUB1B, SPC25, CDCA8, PLK1, NDC80, TTK, CDC20, BUB1, CCNB1, NUF2, KNL1, CENPF, SPDL1, FBXO5, GEN1, HASPIN, KNTC1
284	GO:1905819	BP	negative regulation of chromosome separation	3.93971e-13	20	ZWINT, AURKB, TRIP13, BUB1B, SPC25, CDCA8, PLK1, NDC80, TTK, CDC20, BUB1, CCNB1, NUF2, KNL1, CENPF, SPDL1, FBXO5, GEN1, HASPIN, KNTC1
285	GO:0061640	BP	cytoskeleton-dependent cytokinesis	3.49967e-06	20	NOX5, IQGAP3, KIF4A, KIF20A, AURKB, ESPL1, CDCA8, PLK1, KIF23, RACGAP1, KIF20B, ECT2, NUSAP1, ANLN, CENPA, ANK3, CKAP2, CEP55, DCDC1, SEPTIN12
286	GO:0050671	BP	positive regulation of lymphocyte proliferation	7.2998e-05	20	PDCD1LG2, CD274, KITLG, CD74, HLA-DMB, IL7, IL2RA, IL6, IL1A, TNFSF13B, GPAM, IL15, TFRC, VCAM1, ADA, IL12A, BCL2, HES1, CD28, PRLR
287	GO:0032946	BP	positive regulation of mononuclear cell proliferation	9.68688e-05	20	PDCD1LG2, CD274, KITLG, CD74, HLA-DMB, IL7, IL2RA, IL6, IL1A, TNFSF13B, GPAM, IL15, TFRC, VCAM1, ADA, IL12A, BCL2, HES1, CD28, PRLR
288	GO:0072006	BP	nephron development	0.00018694	20	EDNRB, STAT1, FGF1, KIF26B, VEGFA, ADAMTS16, PLCE1, ITGA3, MAGI2, BCL2, HES1, PDGFB, GREM1, JAG1, KLF15, HEYL, LAMA5, COL4A4, COL4A3, NPNT
289	GO:0007292	BP	female gamete generation	0.000318866	20	TNFAIP6, MASTL, CDC25B, TOP2A, TRIP13, PLK1, NDC80, TTK, HROB, ASPM, BRCA2, AURKA, NCAPH, EREG, CCNB2, FBXO5, PIWIL2, EDN1, BCL2, INHBB
290	GO:0035051	BP	cardiocyte differentiation	0.000374474	20	NRG1, SIK1, CDK1, RGS4, GATA6, VCAM1, VEGFA, WNT8A, MEF2A, SLC8A1, EDN1, SGCD, FHOD3, NEBL, AKAP6, HES1, SOX6, GREM1, TENM4, JAG1
291	GO:0050731	BP	positive regulation of peptidyl-tyrosine phosphorylation	0.000455837	20	KITLG, CD74, IL6, TGFA, IL31RA, IL11, NTF3, PARP9, IL15, VEGFA, FGF7, GPRC5B, IL12A, RELN, HES1, PDGFB, GREM1, ENPP2, ADRA2A, HCLS1
292	GO:0048659	BP	smooth muscle cell proliferation	0.000731076	20	S1PR1, IL6, PTGS2, STAT1, PTAFR, EREG, PDE1A, APLN, THBS1, IL12A, CALCRL, EDN1, ID2, MIR27B, IGFBP5, OGN, PDGFB, CCN3, PPARGC1A, ELN
293	GO:1901136	BP	carbohydrate derivative catabolic process	0.000877692	20	PDE4C, UPP1, PDE4B, PDE7B, HMMR, NT5E, CST3, PDE4D, ADA, CHI3L1, PDE1A, ADAMTS12, ENPP4, GPD1L, MMP12, HOGA1, AMPD3, RENBP, DPYD, CEMIP
294	GO:0006941	BP	striated muscle contraction	0.00147367	20	KCNE4, ACTN3, TNNT1, PDE4B, PDE4D, ZC3H12A, GPD1L, REM1, CACNB2, SYNM, SLC8A1, EHD3, SGCD, FGF12, NEDD4L, KCNE3, CACNA1D, ADORA1, DMD, KCND3
295	GO:0055001	BP	muscle cell development	0.00245182	20	KRT8, ACTN3, TNNT1, KEL, CDK1, RCAN1, RGS4, VEGFA, MEF2A, SLC8A1, EDN1, TMOD1, SGCD, FHOD3, BCL2, ACTA1, NEBL, AKAP6, HES1, DMD
296	GO:0051216	BP	cartilage development	0.00468385	20	ITGB8, TIMP1, RUNX1, SNAI1, SLC39A14, CHI3L1, COL27A1, ADAMTS12, CTSK, SNAI2, EDN1, WNT5A, MSX2, HOXD3, OGN, SOX6, GREM1, FGF18, CCN3, MGP
297	GO:0008016	BP	regulation of heart contraction	0.004868	20	KCNE4, EDNRB, PDE4B, RGS4, EPAS1, PDE4D, ADA, ZC3H12A, APLN, GPD1L, MEF2A, CACNB2, SLC8A1, EDN1, EHD3, KCNE3, CACNA1D, ADORA1, DMD, KCND3
298	GO:0042098	BP	T cell proliferation	0.00607528	20	PDCD1LG2, IDO1, CD274, KITLG, HLA-DMB, IL2RA, IL6, IL1A, TNFSF13B, TNFSF14, MALT1, GPAM, IL15, TFRC, VCAM1, IRF1, PSMB10, HES1, CD28, GPNMB
299	GO:0045637	BP	regulation of myeloid cell differentiation	0.00607528	20	CSF3R, KITLG, CD74, STAT1, TNFAIP6, IRF7, PLA2G3, ISG15, RUNX1, B2M, TLR3, SFRP1, ACVR2A, P4HTM, ID2, FAXDC2, MITF, GPR171, JAG1, HCLS1
300	GO:0071222	BP	cellular response to lipopolysaccharide	0.0106728	20	CXCL9, PDCD1LG2, CD274, CXCL11, GBP5, CXCL6, IRF8, IL6, EDNRB, IL1A, CXCL8, MALT1, PDE4B, PTAFR, CMPK2, NFKBIZ, ZC3H12A, WNT5A, PLSCR4, CD180
301	GO:0072330	BP	monocarboxylic acid biosynthetic process	0.0106728	20	ALOX15, IDO1, CD74, PTGS2, PLA2G3, PTGS1, SCD, LIPG, FADS2, DHRS9, PLA2G4A, BRCA1, MID1IP1, ELOVL3, EDN1, ACSM3, PDK4, HOGA1, FGFR4, CYP1A1
302	GO:0007163	BP	establishment or maintenance of cell polarity	0.0115993	20	FRMD4B, KIF2C, PLK1, NDC80, KIF20B, KIF26B, SPDL1, CENPA, SPRY2, SAPCD2, SPAG5, LAMA1, PARD3B, WNT5A, PRKCZ, ANKFN1, HES1, DLG2, FEZ1, MAP7
303	GO:0022898	BP	regulation of transmembrane transporter activity	0.017777	20	KCNE4, PDE4B, CABP1, PDE4D, ANK3, PIM1, GPD1L, CACNB2, EDN1, RELN, FGF12, BCL2, NEDD4L, JPH2, KCNE3, CACNA1D, GRP, AKAP6, DMD, ADRA2A
304	GO:0002703	BP	regulation of leukocyte mediated immunity	0.0247421	20	IL13RA2, HLA-DRA, CXCL6, ICAM1, IL6, BST2, C3, PLA2G3, MALT1, PTAFR, TFRC, B2M, TLR3, RIGI, IL12A, PRKCZ, CADM1, AHR, SVEP1, CD28
305	GO:0001649	BP	osteoblast differentiation	0.0320161	20	IL6, TNN, TNFAIP6, COL6A1, SNAI1, TNC, FBXO5, SFRP1, ACVR2A, SNAI2, MSX2, ID4, CHRD, SMOC1, BAMBI, IGFBP5, GREM1, ALPL, JAG1, NPNT
306	GO:0032409	BP	regulation of transporter activity	0.0484894	20	KCNE4, PDE4B, CABP1, PDE4D, ANK3, PIM1, GPD1L, CACNB2, EDN1, RELN, FGF12, BCL2, NEDD4L, JPH2, KCNE3, CACNA1D, GRP, AKAP6, DMD, ADRA2A
307	GO:0007094	BP	mitotic spindle assembly checkpoint signaling	8.20509e-13	19	ZWINT, AURKB, TRIP13, BUB1B, SPC25, CDCA8, PLK1, NDC80, TTK, CDC20, BUB1, CCNB1, NUF2, KNL1, CENPF, SPDL1, GEN1, HASPIN, KNTC1
308	GO:0071173	BP	spindle assembly checkpoint signaling	8.20509e-13	19	ZWINT, AURKB, TRIP13, BUB1B, SPC25, CDCA8, PLK1, NDC80, TTK, CDC20, BUB1, CCNB1, NUF2, KNL1, CENPF, SPDL1, GEN1, HASPIN, KNTC1
309	GO:0071174	BP	mitotic spindle checkpoint signaling	8.20509e-13	19	ZWINT, AURKB, TRIP13, BUB1B, SPC25, CDCA8, PLK1, NDC80, TTK, CDC20, BUB1, CCNB1, NUF2, KNL1, CENPF, SPDL1, GEN1, HASPIN, KNTC1
310	GO:0031577	BP	spindle checkpoint signaling	1.25723e-12	19	ZWINT, AURKB, TRIP13, BUB1B, SPC25, CDCA8, PLK1, NDC80, TTK, CDC20, BUB1, CCNB1, NUF2, KNL1, CENPF, SPDL1, GEN1, HASPIN, KNTC1
311	GO:0048660	BP	regulation of smooth muscle cell proliferation	0.00144282	19	S1PR1, IL6, PTGS2, STAT1, PTAFR, EREG, PDE1A, APLN, THBS1, IL12A, CALCRL, EDN1, ID2, MIR27B, IGFBP5, OGN, PDGFB, PPARGC1A, ELN
312	GO:0000724	BP	double-strand break repair via homologous recombination	0.00183148	19	UHRF1, MCM5, CDC45, POLQ, RECQL4, MCM3, BRCA2, PARPBP, MCM2, BRCA1, CHEK1, MCM4, RAD54L, GEN1, TIMELESS, FANCB, GINS2, RTEL1, FEN1
313	GO:0010634	BP	positive regulation of epithelial cell migration	0.0019362	19	HAS2, PTGS2, FGF1, SEMA5A, VEGFA, FGF7, ZC3H12A, THBS1, PLK2, EPB41L5, EDN1, WNT5A, ITGA3, MIR27B, ANXA3, DOCK5, PDGFB, ENPP2, FGF18
314	GO:0035265	BP	organ growth	0.00204238	19	S1PR1, IL7, CGA, CDK1, RUNX1, RGS4, GATA6, SPRY2, KCNK2, FGF7, PIM1, COL27A1, EDN1, MSX2, BCL2, AKAP6, TENM4, ESR1, PRLR
315	GO:0008217	BP	regulation of blood pressure	0.00368012	19	POSTN, EDNRB, PTGS2, PTGS1, PTAFR, PCSK5, PDE4D, ERAP1, APLN, GUCY1A1, ERAP2, ADAMTS16, EDN1, ACSM3, ID2, MIR27B, RENBP, ADORA1, PDGFB
316	GO:0046890	BP	regulation of lipid biosynthetic process	0.00411949	19	CD74, PTGS2, IL1A, C3, FGF1, PLA2G3, CGA, SIK1, SNAI1, MFSD2A, BRCA1, MID1IP1, SNAI2, ABCA3, PDK4, LHCGR, PDGFB, CCDC3, FGFR4
317	GO:0002822	BP	regulation of adaptive immune response based on somatic recombination of immune receptors built from immunoglobulin superfamily domains	0.00497856	19	CD274, HLA-DRA, IL33, IL6, C3, TNFSF13B, MALT1, LOXL3, TFRC, B2M, PLA2G4A, NFKBIZ, ADA, ZC3H12A, IL12A, PRKCZ, AHR, SVEP1, CD28
318	GO:0048469	BP	cell maturation	0.00543206	19	EDNRB, C3, PLA2G3, CDC25B, KIF14, TRIP13, NR4A2, BRCA2, AURKA, EREG, EPAS1, IL15, FBXO5, VEGFA, EDN1, TCP11, PICK1, BCL2, HES1
319	GO:0045664	BP	regulation of neuron differentiation	0.00626535	19	CXCL12, TIAM1, EDNRB, NTF3, ASPM, ECT2, B2M, WDR62, GPRC5B, SFRP1, RELN, ID2, ID4, BCL2, NREP, HOXD3, HES1, JAG1, HEYL
320	GO:0022408	BP	negative regulation of cell-cell adhesion	0.00864274	19	PDCD1LG2, IDO1, CD274, CD74, SOCS1, CXCL12, APOA1, IL2RA, PAG1, ADORA2A, RUNX1, LOXL3, VEGFA, IRF1, ZC3H12A, EPCAM, EPB41L5, JAG1, GPNMB
321	GO:0045619	BP	regulation of lymphocyte differentiation	0.0118012	19	HLA-DRA, CD74, SOCS1, IL7, IL2RA, MALT1, RUNX1, LOXL3, IL15, NFKBIZ, IRF1, ADA, IL15RA, ZC3H12A, SFRP1, PRKCZ, ID2, CD83, CD28
322	GO:0050866	BP	negative regulation of cell activation	0.0182312	19	PDCD1LG2, IDO1, IL13RA2, CD274, CD74, SOCS1, IL2RA, PAG1, THBD, IL31RA, ADORA2A, RUNX1, LOXL3, IRF1, ZC3H12A, SFRP1, ID2, PDGFB, GPNMB
323	GO:0007411	BP	axon guidance	0.0259012	19	NTRK1, PLEKHG4B, CXCL12, ROBO1, SEMA5A, VEGFA, TUBB3, EFNA4, NCAM1, ANOS1, EDN1, WNT5A, RELN, EMB, SLIT2, SEMA3D, SEMA3E, SEMA3A, FEZ1
324	GO:0097485	BP	neuron projection guidance	0.0259012	19	NTRK1, PLEKHG4B, CXCL12, ROBO1, SEMA5A, VEGFA, TUBB3, EFNA4, NCAM1, ANOS1, EDN1, WNT5A, RELN, EMB, SLIT2, SEMA3D, SEMA3E, SEMA3A, FEZ1
325	GO:0006813	BP	potassium ion transport	0.0337958	19	KCNE4, KEL, KCNB2, RGS4, KCNK2, SLC1A3, ANK3, KCNMB1, RGS7, NEDD4L, KCNE3, CACNA1D, GRP, ADORA1, AKAP6, KCND3, ATP12A, ADRA2A, SLC24A2
326	GO:0045926	BP	negative regulation of growth	0.0409687	19	BST2, CGA, RGS4, RGMA, BRCA1, KCNK2, SEMA5A, SFRP1, WNT5A, BCL2, SLIT2, CRYAB, SEMA3D, IGFBP5, SEMA3E, SEMA3A, GREM1, CCN3, GDF15
327	GO:0000281	BP	mitotic cytokinesis	1.08996e-06	18	IQGAP3, KIF4A, KIF20A, AURKB, ESPL1, CDCA8, PLK1, KIF23, RACGAP1, KIF20B, ECT2, NUSAP1, ANLN, CENPA, ANK3, CKAP2, CEP55, DCDC1
328	GO:0051781	BP	positive regulation of cell division	2.70519e-06	18	IL1A, FGF1, TGFA, CDC6, CDC25B, KIF14, AURKB, CDCA8, KIF23, RACGAP1, KIF20B, EREG, ECT2, GAREM1, VEGFA, FGF7, LBH, PDGFB
329	GO:1902749	BP	regulation of cell cycle G2/M phase transition	4.5405e-05	18	ORC1, DYRK3, CDC6, CLSPN, CDC25B, KIF14, PKMYT1, DTL, CDK1, AURKB, PLK1, CCNB1, AURKA, CENPF, TICRR, FBXO5, BRCA1, CHEK1
330	GO:0006275	BP	regulation of DNA replication	0.000105159	18	CDC6, DSCC1, MCM5, CDK1, MCM3, ESCO2, CCNA2, EREG, MCM2, TICRR, FBXO5, CDT1, MCM4, TIMELESS, TIPIN, CHTF18, DNA2, JADE3
331	GO:0045931	BP	positive regulation of mitotic cell cycle	0.000149802	18	MTBP, CDC6, RRM2, CDC25B, DTL, DLGAP5, CDK1, ESPL1, CDC20, BRCA2, CDCA5, CCNB1, AURKA, FBXO5, STIL, SASS6, HES1, CYP1A1
332	GO:0050921	BP	positive regulation of chemotaxis	0.000619598	18	CCL26, CD74, CXCL12, S1PR1, TIAM1, IL6, CXCL8, TNFSF14, NTF3, SEMA5A, VEGFA, THBS1, IL12A, EDN1, WNT5A, SLIT2, PDGFB, FGF18
333	GO:0072073	BP	kidney epithelium development	0.00087807	18	EDNRB, STAT1, FGF1, KIF26B, VEGFA, SFRP1, ADAMTS16, EPCAM, MAGI2, BCL2, SLIT2, HES1, GREM1, JAG1, KLF15, HEYL, LAMA5, NPNT
334	GO:0048754	BP	branching morphogenesis of an epithelial tube	0.00137641	18	FGF1, TNC, SPRY2, VEGFA, TIMELESS, VDR, ADAMTS16, LAMA1, EDN1, WNT5A, MSX2, BCL2, SLIT2, SEMA3E, GREM1, LAMA5, ESR1, NPNT
335	GO:0050792	BP	regulation of viral process	0.00286581	18	CD74, CIITA, BST2, TRIM22, OASL, STAT1, CXCL8, MX1, TOP2A, ISG15, IFIH1, OAS3, OAS2, OAS1, LY6E, TRIM6, BCL2, CD28
336	GO:0001764	BP	neuron migration	0.00484088	18	CXCL12, PHACTR1, TNN, NR4A2, KIF20B, ASPM, DCLK1, WDR62, VEGFA, MARK1, ITGA3, RELN, FAT3, SEMA3E, SEMA3A, ADGRL3, CELSR2, IGSF10
337	GO:1990138	BP	neuron projection extension	0.00528855	18	POSTN, CXCL12, TIAM1, TNN, ITGA4, AURKA, DCLK1, SEMA5A, VEGFA, EDN1, WNT5A, PRKCZ, NEDD4L, SLIT2, SEMA3D, SEMA3E, SEMA3A, ST8SIA2
338	GO:0071897	BP	DNA biosynthetic process	0.0108971	18	DSCC1, POLQ, PIF1, DTL, AURKB, CCNA2, HROB, POLE, CENPF, CHEK1, KCNK2, CHTF18, NEK2, JADE3, PARM1, PDGFB, GREM1, FGFR4
339	GO:0007623	BP	circadian rhythm	0.0166443	18	NTRK1, PROKR1, ADORA2A, TOP2A, SIK1, PROKR2, CDK1, PIWIL2, NPAS2, TIMELESS, SUV39H1, BHLHE40, NAMPT, ID2, ID4, AHR, ADORA1, PPARGC1A
340	GO:0002285	BP	lymphocyte activation involved in immune response	0.0234755	18	HLA-DRA, CD74, IRF8, HLA-DMB, ICAM1, IL6, EXO1, MALT1, LOXL3, CDH17, TFRC, NFKBIZ, ADA, ZC3H12A, PTGER4, PRKCZ, CD180, CD28
341	GO:0050679	BP	positive regulation of epithelial cell proliferation	0.0276211	18	CCL26, CXCL12, HAS2, GPBAR1, ITGA4, FGF1, TGFA, IQGAP3, SEMA5A, VEGFA, FGF7, APLN, SFRP1, WNT5A, MMP12, MIR27B, PDGFB, CDH3
342	GO:0097191	BP	extrinsic apoptotic signaling pathway	0.0405579	18	KITLG, KRT8, IL33, IL7, ICAM1, IL1A, IFI27, NFKBIZ, BRCA1, TLR3, SFRP1, THBS1, IL12A, SNAI2, SORT1, BCL2, TIMP3, FAIM2
343	GO:0032412	BP	regulation of monoatomic ion transmembrane transporter activity	0.0428522	18	KCNE4, PDE4B, CABP1, PDE4D, ANK3, GPD1L, CACNB2, EDN1, RELN, FGF12, NEDD4L, JPH2, KCNE3, CACNA1D, GRP, AKAP6, DMD, ADRA2A
344	GO:0032147	BP	activation of protein kinase activity	5.2246e-06	17	NRG1, FGF1, CLSPN, KIF14, NTF3, MALT1, TPX2, ECT2, TXN, TLR3, VEGFA, CHI3L1, CARD10, WNT5A, ADRA2A, TNFSF15, PRLR
345	GO:0022612	BP	gland morphogenesis	0.000275658	17	IL6, FGF1, TGFA, TNC, FGF7, VDR, SFRP1, LAMA1, EDA, SNAI2, WNT5A, MSX2, ID4, BCL2, IGFBP5, LAMA5, ESR1
346	GO:0032479	BP	regulation of type I interferon production	0.000299641	17	IRF8, XAF1, STAT1, IRF7, ISG15, IFIH1, OAS3, ARRDC4, TRAF3IP3, OAS2, TLR3, OAS1, IRF1, TRAIP, RIGI, GAPDH, MMP12
347	GO:0032606	BP	type I interferon production	0.000299641	17	IRF8, XAF1, STAT1, IRF7, ISG15, IFIH1, OAS3, ARRDC4, TRAF3IP3, OAS2, TLR3, OAS1, IRF1, TRAIP, RIGI, GAPDH, MMP12
348	GO:0030879	BP	mammary gland development	0.000685152	17	NRG1, CDO1, TGFA, IQGAP3, ROBO1, BRCA2, OAS2, VEGFA, APLN, VDR, LBH, WNT5A, ID2, MSX2, IGFBP5, ESR1, PRLR
349	GO:0061982	BP	meiosis I cell cycle process	0.000853174	17	CDC25B, TOP2A, PKMYT1, CCNE2, ESPL1, TRIP13, PLK1, NDC80, CDC20, BRCA2, AURKA, CCNB2, FBXO5, PIWIL2, RAD54L, BRIP1, HFM1
350	GO:0007098	BP	centrosome cycle	0.00100921	17	CDK1, SGO1, PLK1, KIF11, NDC80, BRCA2, AURKA, CCNF, BRCA1, PLK4, CHEK1, WDR62, GEN1, STIL, NEK2, SASS6, PLK2
351	GO:0014074	BP	response to purine-containing compound	0.00145247	17	CDO1, PTGS2, STAT1, THBD, ADORA2A, PTAFR, NT5E, GATA6, CHEK1, ADA, SLC8A1, AHR, P2RX5, IGFBP5, ADORA1, AKAP6, INHBB
352	GO:0034341	BP	response to type II interferon	0.00145247	17	CCL26, CD74, GBP5, GBP6, CCL8, IRF8, CIITA, BST2, GBP1, STAT1, PARP9, RAB20, TLR3, IRF1, GAPDH, EDN1, WNT5A
353	GO:1903900	BP	regulation of viral life cycle	0.00145247	17	CD74, CIITA, BST2, TRIM22, OASL, CXCL8, MX1, TOP2A, ISG15, IFIH1, OAS3, OAS2, OAS1, LY6E, TRIM6, BCL2, CD28
354	GO:0050729	BP	positive regulation of inflammatory response	0.00264841	17	IDO1, IL33, AIM2, IL6, ZBP1, PTGS2, C3, OSMR, PLA2G3, IL15, NFKBIZ, TLR3, GPRC5B, PTGER4, WNT5A, CD28, PTGER3
355	GO:0031023	BP	microtubule organizing center organization	0.00298135	17	CDK1, SGO1, PLK1, KIF11, NDC80, BRCA2, AURKA, CCNF, BRCA1, PLK4, CHEK1, WDR62, GEN1, STIL, NEK2, SASS6, PLK2
356	GO:0007584	BP	response to nutrient	0.00317683	17	POSTN, C2, PTGS2, IL1A, STAT1, TNC, LIPG, TFRC, NFKBIZ, VCAM1, PIM1, BRIP1, VDR, SFRP1, SNAI2, ALPL, CYP1A1
357	GO:0030010	BP	establishment of cell polarity	0.0033832	17	FRMD4B, PLK1, NDC80, KIF20B, KIF26B, SPDL1, CENPA, SPRY2, SAPCD2, SPAG5, LAMA1, PARD3B, WNT5A, PRKCZ, ANKFN1, HES1, FEZ1
358	GO:1903169	BP	regulation of calcium ion transmembrane transport	0.00880792	17	CXCL9, CXCL11, PDE4B, CABP1, PDE4D, AKAP5, REM1, CACNB2, SLC8A1, BCL2, P2RX5, JPH2, LHCGR, AKAP6, DMD, CEMIP, ADRA2A
359	GO:0031214	BP	biomineral tissue development	0.0092002	17	ALOX15, S1PR1, FAM20A, ACTN3, PTGS2, ISG15, FBXO5, VDR, ACVR2A, ANKH, SLC8A1, MSX2, ITGB6, GREM1, ALPL, ASPN, MGP
360	GO:0071772	BP	response to BMP	0.01131	17	TNFAIP6, KCP, GATA6, RGMA, SFRP1, ACVR2A, ADAMTS12, WNT5A, ITGA3, MSX2, CHRD, BAMBI, LRP2, HES1, GREM1, HEYL, FAM83G
361	GO:0071773	BP	cellular response to BMP stimulus	0.01131	17	TNFAIP6, KCP, GATA6, RGMA, SFRP1, ACVR2A, ADAMTS12, WNT5A, ITGA3, MSX2, CHRD, BAMBI, LRP2, HES1, GREM1, HEYL, FAM83G
362	GO:0042129	BP	regulation of T cell proliferation	0.0130841	17	PDCD1LG2, IDO1, CD274, KITLG, HLA-DMB, IL2RA, IL6, IL1A, TNFSF13B, GPAM, IL15, TFRC, VCAM1, IRF1, HES1, CD28, GPNMB
363	GO:0001659	BP	temperature homeostasis	0.0136955	17	ACTN3, EDNRB, PTGS2, IL1A, UCP2, SCD, EPAS1, IL15, VEGFA, LCN2, ELOVL3, DIO2, ADORA1, ALPL, PPARGC1A, PTGER3, PRLR
364	GO:1902107	BP	positive regulation of leukocyte differentiation	0.0147435	17	KITLG, HLA-DRA, CD74, SOCS1, IL7, IL2RA, PLA2G3, MALT1, RUNX1, IL15, NFKBIZ, ADA, IL15RA, PRKCZ, ID2, CD83, HCLS1
365	GO:1903708	BP	positive regulation of hemopoiesis	0.0147435	17	KITLG, HLA-DRA, CD74, SOCS1, IL7, IL2RA, PLA2G3, MALT1, RUNX1, IL15, NFKBIZ, ADA, IL15RA, PRKCZ, ID2, CD83, HCLS1
366	GO:0007565	BP	female pregnancy	0.0154734	17	IDO1, TIMP1, PTGS2, THBD, UCP2, PCSK5, PAPPA, VEGFA, SLC2A1, VDR, ITGA3, BCL2, IGFBP5, ENDOU, ADRA2A, ESR1, PRLR
367	GO:0021543	BP	pallium development	0.019113	17	PHACTR1, KIF14, ROBO1, ASPM, MFSD2A, TACC3, BNIP3, WDR62, SLC2A1, RELN, ID4, ANXA3, SLIT2, NEFL, TACC2, DCLK2, FEZ1
368	GO:0043123	BP	positive regulation of canonical NF-kappaB signal transduction	0.0232302	17	ALPK1, CD74, BST2, TRIM22, IL1A, MALT1, ECT2, TFRC, TLR3, GAPDH, GPRC5B, EDA, PLK2, TRIM6, PELI2, UNC5CL, TNFRSF19
369	GO:0001935	BP	endothelial cell proliferation	0.0287478	17	CCL26, CXCL12, APOA1, NOX5, STAT1, ITGA4, SEMA5A, VEGFA, FGF7, APLN, THBS1, IL12A, WNT5A, VASH1, MIR27B, PDGFB, COL4A3
370	GO:0002695	BP	negative regulation of leukocyte activation	0.0287478	17	PDCD1LG2, IDO1, IL13RA2, CD274, CD74, SOCS1, IL2RA, PAG1, IL31RA, ADORA2A, RUNX1, LOXL3, IRF1, ZC3H12A, SFRP1, ID2, GPNMB
371	GO:0071674	BP	mononuclear cell migration	0.0347315	17	CCL26, CXCL11, CXCL12, S1PR1, CCL8, ICAM1, IL6, ITGA4, TNFSF14, THBS1, IL12A, WNT5A, SLIT2, PADI2, PDGFB, GREM1, CCN3
372	GO:1901888	BP	regulation of cell junction assembly	0.0422353	17	NTRK1, ICAM5, GPBAR1, SNAI1, VEGFA, PTPRD, S100A10, SFRP1, THBS1, SNAI2, EPB41L5, WNT5A, ARHGAP6, CLSTN2, GREM1, LRRN1, ST8SIA2
373	GO:0071805	BP	potassium ion transmembrane transport	0.0483595	17	KCNE4, KEL, KCNB2, RGS4, KCNK2, SLC1A3, ANK3, KCNMB1, RGS7, NEDD4L, KCNE3, CACNA1D, GRP, AKAP6, KCND3, ATP12A, SLC24A2
374	GO:0042594	BP	response to starvation	0.0496374	17	UCP2, UPP1, MFSD2A, SLC2A1, ZC3H12A, SUV39H1, SFRP1, SESN3, CTSK, PDK4, PICK1, BCL2, RRAGB, RNF152, PPARGC1A, INHBB, RRAGD
375	GO:0032508	BP	DNA duplex unwinding	6.15571e-06	16	DSCC1, TOP2A, MCM5, CDC45, POLQ, PIF1, RECQL4, MCM3, MCM2, MCM4, GINS2, RTEL1, BRIP1, CHTF18, DNA2, HFM1
376	GO:0032392	BP	DNA geometric change	1.46978e-05	16	DSCC1, TOP2A, MCM5, CDC45, POLQ, PIF1, RECQL4, MCM3, MCM2, MCM4, GINS2, RTEL1, BRIP1, CHTF18, DNA2, HFM1
377	GO:0071103	BP	DNA conformation change	3.96785e-05	16	DSCC1, TOP2A, MCM5, CDC45, POLQ, PIF1, RECQL4, MCM3, MCM2, MCM4, GINS2, RTEL1, BRIP1, CHTF18, DNA2, HFM1
378	GO:0032465	BP	regulation of cytokinesis	4.45924e-05	16	CDC6, CDC25B, KIF14, KIF20A, AURKB, CDCA8, PLK1, KIF23, RACGAP1, KIF20B, BRCA2, AURKA, ECT2, PRC1, KLHL13, DCDC1
379	GO:0010389	BP	regulation of G2/M transition of mitotic cell cycle	0.00015381	16	ORC1, CDC6, CLSPN, CDC25B, KIF14, DTL, CDK1, AURKB, PLK1, CCNB1, AURKA, CENPF, TICRR, FBXO5, BRCA1, CHEK1
380	GO:0046634	BP	regulation of alpha-beta T cell activation	0.000493677	16	CD274, HLA-DRA, SOCS1, IL2RA, ADORA2A, MALT1, RUNX1, LOXL3, NFKBIZ, IRF1, ADA, ZC3H12A, IL12A, PRKCZ, CD83, CD28
381	GO:1901989	BP	positive regulation of cell cycle phase transition	0.000627682	16	MTBP, DYRK3, CDC6, RRM2, CDC25B, DTL, DLGAP5, CDK1, ESPL1, CDC20, CDCA5, CCNB1, FBXO5, STIL, SASS6, CYP1A1
382	GO:0071887	BP	leukocyte apoptotic process	0.000748479	16	IDO1, CD274, KITLG, CD74, CXCL12, IL2RA, IL6, IRF7, AURKB, GPAM, CHEK2, NFKBIZ, ADA, WNT5A, BCL2, HCLS1
383	GO:0000077	BP	DNA damage checkpoint signaling	0.001139	16	CLSPN, DTL, CDK1, GTSE1, PLK1, BRCA2, PARP9, TICRR, CHEK2, BRCA1, CHEK1, TIPIN, DTX3L, BRIP1, RHNO1, PLK2
384	GO:0019079	BP	viral genome replication	0.00165006	16	CCL8, BST2, OASL, IFI27, CXCL8, MX1, TOP2A, ISG15, IFIH1, OAS3, OAS2, OAS1, ZC3H12A, TRIM6, BCL2, CD28
385	GO:0055007	BP	cardiac muscle cell differentiation	0.00165006	16	NRG1, SIK1, CDK1, RGS4, GATA6, VEGFA, WNT8A, MEF2A, SLC8A1, EDN1, SGCD, FHOD3, NEBL, AKAP6, SOX6, GREM1
386	GO:0033135	BP	regulation of peptidyl-serine phosphorylation	0.00266977	16	IL6, PTGS2, IL11, NTF3, TFRC, SPRY2, PDE4D, TXN, VEGFA, PFN2, GPD1L, TRIM6, WNT5A, BCL2, DMD, HCLS1
387	GO:0008277	BP	regulation of G protein-coupled receptor signaling pathway	0.00283247	16	PTGDR2, C3, CXCL8, MRAP2, RGS20, PDE4B, RGS4, ADA, SLC39A14, APLN, ARRB1, RAMP1, PLCE1, RGS7, EDN1, GRP
388	GO:0060048	BP	cardiac muscle contraction	0.00283247	16	KCNE4, PDE4B, PDE4D, ZC3H12A, GPD1L, CACNB2, SLC8A1, EHD3, SGCD, FGF12, NEDD4L, KCNE3, CACNA1D, ADORA1, DMD, KCND3
389	GO:0070555	BP	response to interleukin-1	0.00302639	16	CCL26, PCSK1, CCL8, IL6, HAS2, ZBP1, GBP1, CXCL8, CHI3L1, ZC3H12A, SFRP1, ADAMTS12, EDN1, HES1, TRIM63, INHBB
390	GO:0045598	BP	regulation of fat cell differentiation	0.00457431	16	IL6, PTGS2, ZC3H12A, PIM1, SFRP1, SNAI2, MMP11, WNT5A, SORT1, ID2, MSX2, ID4, MIR27B, HES1, CCDC3, JAG1
391	GO:0030183	BP	B cell differentiation	0.00659573	16	NTRK1, IRF8, IL7, IL6, ITGA4, IL11, TNFSF13B, MALT1, CDH17, NFKBIZ, VCAM1, ADA, SFRP1, BLNK, ID2, BCL2
392	GO:0006633	BP	fatty acid biosynthetic process	0.0141971	16	ALOX15, CD74, PTGS2, PLA2G3, PTGS1, SCD, LIPG, FADS2, PLA2G4A, BRCA1, MID1IP1, ELOVL3, EDN1, ACSM3, PDK4, CYP1A1
393	GO:0009267	BP	cellular response to starvation	0.022897	16	UCP2, UPP1, MFSD2A, SLC2A1, ZC3H12A, SUV39H1, SFRP1, SESN3, CTSK, PDK4, PICK1, BCL2, RRAGB, RNF152, INHBB, RRAGD
394	GO:0015718	BP	monocarboxylic acid transport	0.022897	16	SLC6A12, PTGS2, IL1A, CRABP2, PLA2G3, SLC16A3, SLC16A6, MFSD2A, PLA2G4A, SLC2A1, SLC22A3, THBS1, EDN1, EMB, LHCGR, SLC27A6
395	GO:0045580	BP	regulation of T cell differentiation	0.0246633	16	HLA-DRA, CD74, SOCS1, IL7, IL2RA, MALT1, RUNX1, LOXL3, IL15, NFKBIZ, IRF1, ADA, ZC3H12A, PRKCZ, CD83, CD28
396	GO:0071478	BP	cellular response to radiation	0.0246633	16	TIMP1, AURKB, BRCA2, ECT2, CHEK2, PBK, BRCA1, RP1, RHNO1, SFRP1, SNAI2, MME, BMF, ITGB6, MFAP4, CRYAB
397	GO:0002040	BP	sprouting angiogenesis	0.0347457	16	TNN, PTGS2, FGF1, ROBO1, E2F2, SEMA5A, VEGFA, RNF213, THBS1, IL12A, CARD10, PLK2, MIR27B, SLIT2, SEMA3E, GREM1
398	GO:0002700	BP	regulation of production of molecular mediator of immune response	0.0360199	16	IL13RA2, CD74, APOA1, IL33, IL6, BST2, MALT1, TFRC, B2M, TLR3, RIGI, GPRC5B, TRIM6, WNT5A, PRKCZ, CD28
399	GO:0071706	BP	tumor necrosis factor superfamily cytokine production	0.0360199	16	CD274, IL33, IL6, IL1A, IFIH1, OAS3, PTAFR, OAS2, TLR3, OAS1, RIGI, ZC3H12A, THBS1, WNT5A, MIR27B, GPNMB
400	GO:1903555	BP	regulation of tumor necrosis factor superfamily cytokine production	0.0360199	16	CD274, IL33, IL6, IL1A, IFIH1, OAS3, PTAFR, OAS2, TLR3, OAS1, RIGI, ZC3H12A, THBS1, WNT5A, MIR27B, GPNMB
401	GO:0046777	BP	protein autophosphorylation	0.0478168	16	NTRK1, INSRR, SIK1, AURKB, AURKA, ERRFI1, MELK, CHEK2, VEGFA, PIM1, NEK2, PDGFB, GREM1, GPNMB, FGFR4, PRLR
402	GO:0008608	BP	attachment of spindle microtubules to kinetochore	5.11766e-08	15	KIF2C, AURKB, SPC25, SGO1, CDCA8, NDC80, RACGAP1, CCNB1, NUF2, KNL1, ECT2, CDT1, SPAG5, KNTC1, NEK2
403	GO:0014033	BP	neural crest cell differentiation	0.000205083	15	KITLG, NRG1, EDNRB, SEMA5A, SFRP1, WNT8A, SNAI2, EDN1, KBTBD8, SEMA3D, SEMA3E, SEMA3A, HES1, JAG1, LAMA5
404	GO:1901992	BP	positive regulation of mitotic cell cycle phase transition	0.000285141	15	MTBP, CDC6, RRM2, CDC25B, DTL, DLGAP5, CDK1, ESPL1, CDC20, CDCA5, CCNB1, FBXO5, STIL, SASS6, CYP1A1
405	GO:0140888	BP	interferon-mediated signaling pathway	0.000672375	15	ZBP1, STAT1, IFI27, IRF7, USP18, ISG15, IFIH1, OAS3, OAS2, PARP9, OAS1, IRF1, TRIM6, WNT5A, MMP12
406	GO:0001776	BP	leukocyte homeostasis	0.000800832	15	KITLG, CD74, CXCL6, IL2RA, AIM2, IL6, TNFSF13B, TNFSF14, GPAM, PDE4B, CCNB2, ADA, TNFRSF17, SLC40A1, BCL2
407	GO:0034502	BP	protein localization to chromosome	0.00183148	15	MTBP, CDK1, AURKB, BUB1B, PLK1, ESCO2, TTK, BRCA2, KNL1, SPDL1, CENPA, HASPIN, CENPQ, KNTC1, ESR1
408	GO:0035710	BP	CD4-positive, alpha-beta T cell activation	0.00183148	15	CDH26, CD274, HLA-DRA, SOCS1, IL2RA, IL6, MALT1, RUNX1, LOXL3, NFKBIZ, ZC3H12A, PTGER4, PRKCZ, CD83, CD28
409	GO:0072009	BP	nephron epithelium development	0.00196594	15	EDNRB, STAT1, FGF1, KIF26B, VEGFA, ADAMTS16, MAGI2, BCL2, HES1, GREM1, JAG1, KLF15, HEYL, LAMA5, NPNT
410	GO:0002688	BP	regulation of leukocyte chemotaxis	0.00302639	15	CD74, CXCL12, IL6, TNFAIP6, CXCL8, TNFSF14, VEGFA, THBS1, IL12A, EDN1, WNT5A, SLIT2, PADI2, GREM1, CCN3
411	GO:0007127	BP	meiosis I	0.0038057	15	CDC25B, TOP2A, CCNE2, ESPL1, TRIP13, PLK1, NDC80, BRCA2, AURKA, CCNB2, FBXO5, PIWIL2, RAD54L, BRIP1, HFM1
412	GO:0042476	BP	odontogenesis	0.00465242	15	CSF3R, FAM20A, TNC, GATA6, ACVR2A, EDA, ANKH, APCDD1, EDN1, MSX2, ITGB6, PERP, ALPL, LAMA5, ASPN
413	GO:0010212	BP	response to ionizing radiation	0.00649321	15	IL1A, THBD, BRCA2, ECT2, TICRR, CHEK2, VCAM1, BRCA1, RAD54L, RHNO1, SFRP1, SNAI2, BCL2, ITGB6, CRYAB
414	GO:0046434	BP	organophosphate catabolic process	0.0101783	15	PLBD1, PDE4C, UPP1, PDE4B, PDE7B, NT5E, LIPG, PLA2G4A, PDE4D, ADA, PDE1A, GPD1L, AMPD3, DPYD, ENPP2
415	GO:0002687	BP	positive regulation of leukocyte migration	0.0119256	15	KITLG, CD74, CXCL12, ICAM1, IL6, IL1A, ITGA4, CXCL8, TNFSF14, PTAFR, VEGFA, THBS1, IL12A, EDN1, WNT5A
416	GO:0008584	BP	male gonad development	0.0125901	15	NTRK1, KITLG, IL1A, ASPM, GATA6, TLR3, BRIP1, SFRP1, ACVR2A, WNT5A, BCL2, LHCGR, LRP2, ESR1, INHBB
417	GO:0045667	BP	regulation of osteoblast differentiation	0.0125901	15	IL6, TNN, TNFAIP6, FBXO5, SFRP1, ACVR2A, SNAI2, MSX2, CHRD, SMOC1, BAMBI, IGFBP5, GREM1, JAG1, NPNT
418	GO:0046546	BP	development of primary male sexual characteristics	0.0133057	15	NTRK1, KITLG, IL1A, ASPM, GATA6, TLR3, BRIP1, SFRP1, ACVR2A, WNT5A, BCL2, LHCGR, LRP2, ESR1, INHBB
419	GO:0045807	BP	positive regulation of endocytosis	0.0159521	15	APOA1, C2, C3, NTF3, IL15, B2M, VEGFA, IL15RA, APLN, ARRB1, WNT5A, MAGI2, PICK1, NEDD4L, GREM1
420	GO:0097530	BP	granulocyte migration	0.0168058	15	CCL26, CXCL9, CSF3R, CXCL11, CD74, CCL8, CXCL6, IL1A, TNFAIP6, CXCL8, PDE4B, THBS1, PTGER4, EDN1, SLIT2
421	GO:0007189	BP	adenylate cyclase-activating G protein-coupled receptor signaling pathway	0.0184411	15	CXCL9, CXCL11, S1PR1, ADORA2A, MRAP2, PDE4B, PDE4D, RAMP1, PTGER4, CALCRL, TCP11, LHCGR, ADGRL3, ADRA2A, PTGER3
422	GO:0034767	BP	positive regulation of monoatomic ion transmembrane transport	0.0184411	15	CXCL9, CXCL11, ANK3, AKAP5, KCNMB1, CACNB2, RGS7, EDN1, RELN, P2RX5, JPH2, LHCGR, AKAP6, DMD, CEMIP
423	GO:0036294	BP	cellular response to decreased oxygen levels	0.0184411	15	PTGS2, CCNA2, EGLN3, GATA6, EPAS1, BNIP3, KCNK2, VEGFA, BRIP1, SUV39H1, SFRP1, KCNMB1, EDN1, PICK1, BCL2
424	GO:0051494	BP	negative regulation of cytoskeleton organization	0.0230025	15	STMN2, S1PR1, CCNF, TPX2, BRCA1, MID1IP1, CKAP2, RHPN2, PFN2, TMOD1, FHOD3, ARHGAP6, PICK1, SLIT2, CRACD
425	GO:0030509	BP	BMP signaling pathway	0.0269595	15	TNFAIP6, KCP, GATA6, RGMA, SFRP1, ACVR2A, WNT5A, ITGA3, MSX2, CHRD, BAMBI, LRP2, HES1, GREM1, FAM83G
426	GO:0051250	BP	negative regulation of lymphocyte activation	0.0291112	15	PDCD1LG2, IDO1, CD274, CD74, SOCS1, IL2RA, PAG1, ADORA2A, RUNX1, LOXL3, IRF1, ZC3H12A, SFRP1, ID2, GPNMB
427	GO:0051897	BP	positive regulation of phosphatidylinositol 3-kinase/protein kinase B signal transduction	0.0316114	15	NTRK1, SPRY2, TXN, DCN, SEMA5A, CHI3L1, C1QTNF12, THBS1, IGFBP5, SEMA3E, LRP2, PDGFB, CD28, GDF15, HCLS1
428	GO:0002262	BP	myeloid cell homeostasis	0.0345025	15	KITLG, IL6, STAT1, DYRK3, ISG15, PDE4B, RACGAP1, EPAS1, B2M, NCAPG2, VEGFA, ACVR2A, P4HTM, ID2, HCLS1
429	GO:0046661	BP	male sex differentiation	0.0358267	15	NTRK1, KITLG, IL1A, ASPM, GATA6, TLR3, BRIP1, SFRP1, ACVR2A, WNT5A, BCL2, LHCGR, LRP2, ESR1, INHBB
430	GO:0071453	BP	cellular response to oxygen levels	0.0358267	15	PTGS2, CCNA2, EGLN3, GATA6, EPAS1, BNIP3, KCNK2, VEGFA, BRIP1, SUV39H1, SFRP1, KCNMB1, EDN1, PICK1, BCL2
431	GO:0072331	BP	signal transduction by p53 class mediator	0.0369931	15	CD74, DYRK3, AURKB, GTSE1, SNAI1, BRCA2, AURKA, FOXM1, CHEK2, E2F2, CHEK1, SNAI2, PLK2, BCL2, PERP
432	GO:0001936	BP	regulation of endothelial cell proliferation	0.0464284	15	CCL26, CXCL12, STAT1, ITGA4, SEMA5A, VEGFA, FGF7, APLN, THBS1, IL12A, WNT5A, VASH1, MIR27B, PDGFB, COL4A3
433	GO:0051785	BP	positive regulation of nuclear division	6.02813e-06	14	IL1A, TGFA, DLGAP5, ESPL1, CDC20, AURKA, EREG, NUSAP1, PIWIL2, EDN1, WNT5A, MSX2, PDGFB, CD28
434	GO:0090307	BP	mitotic spindle assembly	3.96785e-05	14	KIF4A, AURKB, CDCA8, MYBL2, PLK1, KIF11, KIF23, RACGAP1, CDC20, KIFC1, TPX2, CHEK2, PRC1, NEK2
435	GO:0032481	BP	positive regulation of type I interferon production	4.53033e-05	14	STAT1, IRF7, ISG15, IFIH1, OAS3, ARRDC4, TRAF3IP3, OAS2, TLR3, OAS1, IRF1, RIGI, GAPDH, MMP12
436	GO:0048864	BP	stem cell development	0.000346674	14	KITLG, NRG1, EDNRB, SEMA5A, SNAI2, EDN1, KBTBD8, BCL2, SEMA3D, SEMA3E, SEMA3A, HES1, JAG1, LAMA5
437	GO:0034340	BP	response to type I interferon	0.000385924	14	ZBP1, STAT1, IFI27, IRF7, MX1, USP18, ISG15, IFIH1, OAS3, OAS2, OAS1, TRIM6, WNT5A, MMP12
438	GO:0045132	BP	meiotic chromosome segregation	0.000466705	14	CCNE2, ESPL1, TRIP13, SGO1, PLK1, NDC80, TTK, ASPM, AURKA, NUF2, NCAPH, CCNB2, FBXO5, BRIP1
439	GO:0002027	BP	regulation of heart rate	0.00134469	14	KCNE4, EDNRB, RGS4, EPAS1, PDE4D, ADA, GPD1L, CACNB2, SLC8A1, EDN1, KCNE3, CACNA1D, DMD, KCND3
440	GO:0042102	BP	positive regulation of T cell proliferation	0.00171367	14	PDCD1LG2, CD274, KITLG, HLA-DMB, IL2RA, IL6, IL1A, TNFSF13B, GPAM, IL15, TFRC, VCAM1, HES1, CD28
441	GO:0046660	BP	female sex differentiation	0.0052261	14	KITLG, TNFAIP6, CGA, BRCA2, EREG, VEGFA, SFRP1, WNT5A, BCL2, SLIT2, LHCGR, LRP2, ESR1, INHBB
442	GO:0071346	BP	cellular response to type II interferon	0.0052261	14	CCL26, GBP5, GBP6, CCL8, IRF8, GBP1, STAT1, PARP9, RAB20, TLR3, IRF1, GAPDH, EDN1, WNT5A
443	GO:0030278	BP	regulation of ossification	0.00552782	14	S1PR1, ACTN3, ISG15, VDR, SFRP1, ACVR2A, ANKH, PTGER4, SLC8A1, WNT5A, BCL2, DHRS3, GREM1, MGP
444	GO:0071774	BP	response to fibroblast growth factor	0.00626535	14	POSTN, FGF1, CXCL8, SHCBP1, TNC, FGFRL1, SPRY2, FGF7, APLN, SFRP1, THBS1, WNT5A, FGF18, FGFR4
445	GO:0002824	BP	positive regulation of adaptive immune response based on somatic recombination of immune receptors built from immunoglobulin superfamily domains	0.00668153	14	CD274, HLA-DRA, IL6, C3, TNFSF13B, MALT1, TFRC, B2M, PLA2G4A, NFKBIZ, ADA, IL12A, PRKCZ, CD28
446	GO:0046632	BP	alpha-beta T cell differentiation	0.00668153	14	HLA-DRA, SOCS1, IL6, MALT1, RUNX1, LOXL3, NFKBIZ, IRF1, ADA, ZC3H12A, PTGER4, PRKCZ, BCL2, CD83
447	GO:2000027	BP	regulation of animal organ morphogenesis	0.00760708	14	TIAM1, FGF1, ROBO1, SAPCD2, VEGFA, FGF7, SFRP1, SNAI2, APCDD1, EDN1, WNT5A, MAGI2, GREM1, CELSR2
448	GO:0051384	BP	response to glucocorticoid	0.00799467	14	PCSK1, CDO1, IL6, PTGS2, PTAFR, PAPPA, EDN1, ABCA3, BCL2, ANXA3, SLIT2, NEFL, ALPL, TRIM63
449	GO:0090288	BP	negative regulation of cellular response to growth factor stimulus	0.00799467	14	TNFAIP6, SPRY2, DCN, APLN, SFRP1, ADAMTS12, THBS1, IL12A, WNT5A, CHRD, SLIT2, BAMBI, LRP2, GREM1
450	GO:0002821	BP	positive regulation of adaptive immune response	0.00948086	14	CD274, HLA-DRA, IL6, C3, TNFSF13B, MALT1, TFRC, B2M, PLA2G4A, NFKBIZ, ADA, IL12A, PRKCZ, CD28
451	GO:1904064	BP	positive regulation of cation transmembrane transport	0.0172892	14	CXCL9, CXCL11, ANK3, AKAP5, KCNMB1, CACNB2, RGS7, EDN1, P2RX5, JPH2, LHCGR, AKAP6, DMD, CEMIP
452	GO:0071456	BP	cellular response to hypoxia	0.0229957	14	PTGS2, CCNA2, EGLN3, GATA6, EPAS1, BNIP3, KCNK2, VEGFA, BRIP1, SUV39H1, SFRP1, KCNMB1, EDN1, BCL2
453	GO:0031960	BP	response to corticosteroid	0.0248702	14	PCSK1, CDO1, IL6, PTGS2, PTAFR, PAPPA, EDN1, ABCA3, BCL2, ANXA3, SLIT2, NEFL, ALPL, TRIM63
454	GO:0001890	BP	placenta development	0.0270338	14	KRT8, ITGB8, PTGS2, SNAI1, CCNF, EPAS1, ADAM19, PLK4, ADA, VDR, VASH1, MME, HES1, PDGFB
455	GO:1903038	BP	negative regulation of leukocyte cell-cell adhesion	0.02816	14	PDCD1LG2, IDO1, CD274, CD74, SOCS1, CXCL12, IL2RA, PAG1, ADORA2A, RUNX1, LOXL3, IRF1, ZC3H12A, GPNMB
456	GO:0050770	BP	regulation of axonogenesis	0.0350669	14	CXCL12, TIAM1, CRABP2, KEL, ROBO1, RGMA, SEMA5A, VEGFA, WNT5A, SLIT2, NEFL, SEMA3D, SEMA3E, SEMA3A
457	GO:0043524	BP	negative regulation of neuron apoptotic process	0.0441464	14	NTRK1, SNCB, PLA2G3, ADORA2A, KIF14, NTF3, UCP2, NR4A2, BCL2, NEFL, SEMA3E, FAIM2, PTPRZ1, PPARGC1A
458	GO:0007062	BP	sister chromatid cohesion	2.66175e-05	13	DSCC1, ESPL1, BUB1B, SGO1, PLK1, ESCO2, CDC20, BUB1, CDCA5, KIF22, SGO2, HASPIN, FEN1
459	GO:0014032	BP	neural crest cell development	0.000619598	13	KITLG, NRG1, EDNRB, SEMA5A, SNAI2, EDN1, KBTBD8, SEMA3D, SEMA3E, SEMA3A, HES1, JAG1, LAMA5
460	GO:0060337	BP	type I interferon-mediated signaling pathway	0.000619598	13	ZBP1, STAT1, IFI27, IRF7, USP18, ISG15, IFIH1, OAS3, OAS2, OAS1, TRIM6, WNT5A, MMP12
461	GO:0071357	BP	cellular response to type I interferon	0.000685152	13	ZBP1, STAT1, IFI27, IRF7, USP18, ISG15, IFIH1, OAS3, OAS2, OAS1, TRIM6, WNT5A, MMP12
462	GO:0045069	BP	regulation of viral genome replication	0.000833493	13	BST2, OASL, CXCL8, MX1, TOP2A, ISG15, IFIH1, OAS3, OAS2, OAS1, TRIM6, BCL2, CD28
463	GO:0044774	BP	mitotic DNA integrity checkpoint signaling	0.00103586	13	ORC1, CDC6, CLSPN, DTL, CDK1, GTSE1, PLK1, TICRR, CHEK2, BRCA1, CHEK1, TIPIN, PLK2
464	GO:0001960	BP	negative regulation of cytokine-mediated signaling pathway	0.00127856	13	APOA1, IL6, USP18, ISG15, ROBO1, OAS3, OAS1, TRAIP, MMP12, MIR27B, SLIT2, PADI2, CCDC3
465	GO:0060761	BP	negative regulation of response to cytokine stimulus	0.00197607	13	APOA1, IL6, USP18, ISG15, ROBO1, OAS3, OAS1, TRAIP, MMP12, MIR27B, SLIT2, PADI2, CCDC3
466	GO:0048661	BP	positive regulation of smooth muscle cell proliferation	0.00276761	13	S1PR1, IL6, PTGS2, STAT1, PTAFR, EREG, THBS1, CALCRL, EDN1, ID2, MIR27B, IGFBP5, PDGFB
467	GO:1990868	BP	response to chemokine	0.00300841	13	CCL26, CXCL9, CXCL11, CXCL12, CCL8, CXCL6, ACKR3, CXCL8, ROBO1, ZC3H12A, EDN1, SLIT2, PADI2
468	GO:1990869	BP	cellular response to chemokine	0.00300841	13	CCL26, CXCL9, CXCL11, CXCL12, CCL8, CXCL6, ACKR3, CXCL8, ROBO1, ZC3H12A, EDN1, SLIT2, PADI2
469	GO:0043266	BP	regulation of potassium ion transport	0.00388402	13	KCNE4, KEL, RGS4, ANK3, KCNMB1, RGS7, NEDD4L, KCNE3, CACNA1D, GRP, ADORA1, AKAP6, ADRA2A
470	GO:0033138	BP	positive regulation of peptidyl-serine phosphorylation	0.00457431	13	IL6, PTGS2, IL11, NTF3, TFRC, SPRY2, TXN, VEGFA, PFN2, TRIM6, WNT5A, BCL2, HCLS1
471	GO:0070252	BP	actin-mediated cell contraction	0.00484088	13	KCNE4, PDE4B, PDE4D, GPD1L, CACNB2, EPB41L5, SGCD, FGF12, NEDD4L, KCNE3, CACNA1D, ADORA1, KCND3
472	GO:0032760	BP	positive regulation of tumor necrosis factor production	0.00515634	13	IL33, IL6, IL1A, IFIH1, OAS3, PTAFR, OAS2, TLR3, OAS1, RIGI, THBS1, WNT5A, MIR27B
473	GO:0006939	BP	smooth muscle contraction	0.00626535	13	EDNRB, PTGS2, KCNB2, PTAFR, ADA, GUCY1A1, PLCE1, SLC8A1, EDN1, DOCK5, ADRA2A, NPNT, PTGER3
474	GO:1903557	BP	positive regulation of tumor necrosis factor superfamily cytokine production	0.00669945	13	IL33, IL6, IL1A, IFIH1, OAS3, PTAFR, OAS2, TLR3, OAS1, RIGI, THBS1, WNT5A, MIR27B
475	GO:0071347	BP	cellular response to interleukin-1	0.00722688	13	CCL26, CCL8, IL6, HAS2, ZBP1, GBP1, CXCL8, ZC3H12A, SFRP1, ADAMTS12, EDN1, HES1, INHBB
476	GO:0044344	BP	cellular response to fibroblast growth factor stimulus	0.0091501	13	POSTN, FGF1, CXCL8, SHCBP1, FGFRL1, SPRY2, FGF7, APLN, SFRP1, THBS1, WNT5A, FGF18, FGFR4
477	GO:2000278	BP	regulation of DNA biosynthetic process	0.0105438	13	DSCC1, PIF1, AURKB, CCNA2, CHEK1, KCNK2, CHTF18, NEK2, JADE3, PARM1, PDGFB, GREM1, FGFR4
478	GO:0030510	BP	regulation of BMP signaling pathway	0.0133657	13	TNFAIP6, KCP, GATA6, RGMA, SFRP1, WNT5A, ITGA3, MSX2, CHRD, BAMBI, LRP2, HES1, GREM1
479	GO:0010811	BP	positive regulation of cell-substrate adhesion	0.0147435	13	ALOX15, APOA1, HAS2, ABI3BP, VEGFA, S100A10, SFRP1, EPB41L5, ITGA3, PRKCZ, DOCK5, PDGFB, NPNT
480	GO:0030282	BP	bone mineralization	0.0147435	13	ALOX15, S1PR1, ACTN3, PTGS2, ISG15, VDR, ACVR2A, ANKH, SLC8A1, GREM1, ALPL, ASPN, MGP
481	GO:2001257	BP	regulation of cation channel activity	0.0147435	13	KCNE4, PDE4B, CABP1, PDE4D, ANK3, CACNB2, EDN1, FGF12, JPH2, KCNE3, GRP, AKAP6, DMD
482	GO:0001952	BP	regulation of cell-matrix adhesion	0.0165977	13	POSTN, VEGFA, S100A10, SFRP1, THBS1, EPB41L5, PRKCZ, ARHGAP6, MMP12, BCL2, SEMA3E, GREM1, JAG1
483	GO:0031623	BP	receptor internalization	0.0194615	13	ACKR3, CXCL8, NTF3, TFRC, VEGFA, APLN, ARRB1, RAMP1, CALCRL, RSPO1, MAGI2, PICK1, GREM1
484	GO:0098773	BP	skin epidermis development	0.0194615	13	SNAI1, GATA6, NFKBIZ, FGF7, EDA, APCDD1, WNT5A, MSX2, BCL2, IGFBP5, CDH3, LAMA5, TNFRSF19
485	GO:1990266	BP	neutrophil migration	0.020573	13	CCL26, CXCL9, CSF3R, CXCL11, CD74, CCL8, CXCL6, IL1A, TNFAIP6, CXCL8, PDE4B, EDN1, SLIT2
486	GO:0010595	BP	positive regulation of endothelial cell migration	0.0216755	13	PTGS2, FGF1, SEMA5A, VEGFA, ZC3H12A, THBS1, PLK2, EDN1, WNT5A, MIR27B, ANXA3, PDGFB, FGF18
487	GO:0014902	BP	myotube differentiation	0.0216755	13	CXCL9, ACTN3, KEL, TNFSF14, SIK1, RCAN1, SORT1, BCL2, ACTA1, DOCK5, ADAMTS15, CCN3, GDF15
488	GO:0045621	BP	positive regulation of lymphocyte differentiation	0.0216755	13	HLA-DRA, CD74, SOCS1, IL7, IL2RA, MALT1, RUNX1, IL15, NFKBIZ, ADA, IL15RA, PRKCZ, CD83
489	GO:0071621	BP	granulocyte chemotaxis	0.0216755	13	CCL26, CXCL9, CSF3R, CXCL11, CD74, CCL8, CXCL6, TNFAIP6, CXCL8, PDE4B, THBS1, EDN1, SLIT2
490	GO:0030048	BP	actin filament-based movement	0.0246967	13	KCNE4, PDE4B, PDE4D, GPD1L, CACNB2, EPB41L5, SGCD, FGF12, NEDD4L, KCNE3, CACNA1D, ADORA1, KCND3
491	GO:0050868	BP	negative regulation of T cell activation	0.0246967	13	PDCD1LG2, IDO1, CD274, CD74, SOCS1, IL2RA, PAG1, ADORA2A, RUNX1, LOXL3, IRF1, ZC3H12A, GPNMB
492	GO:0002702	BP	positive regulation of production of molecular mediator of immune response	0.028065	13	CD74, IL33, IL6, MALT1, TFRC, B2M, TLR3, RIGI, GPRC5B, TRIM6, WNT5A, PRKCZ, CD28
493	GO:0001101	BP	response to acid chemical	0.035521	13	NTRK1, SOCS1, KRT8, CDO1, SLC1A2, COL6A1, VEGFA, SESN3, CPEB3, EDN1, BCL2, RRAGB, RRAGD
494	GO:1900180	BP	regulation of protein localization to nucleus	0.0386523	13	PTGS2, CDK1, PLK1, PARP9, DCLK1, ECT2, TFRC, CABP1, DTX3L, ZC3H12A, CARD10, DCLK2, HCLS1
495	GO:1904019	BP	epithelial cell apoptotic process	0.0403993	13	KRT8, ICAM1, IL6, ITGA4, NFKBIZ, E2F2, SEMA5A, THBS1, NPC1, BCL2, ANGPTL4, ESR1, COL4A3
496	GO:0006270	BP	DNA replication initiation	1.14182e-06	12	ORC1, CDC6, MCM10, MCM5, CDC45, CCNE2, MCM3, MCM2, TICRR, CDT1, MCM4, POLA2
497	GO:0007143	BP	female meiotic nuclear division	1.5675e-06	12	MASTL, CDC25B, TOP2A, TRIP13, PLK1, NDC80, TTK, AURKA, NCAPH, EREG, CCNB2, FBXO5
498	GO:0007080	BP	mitotic metaphase chromosome alignment	9.68688e-05	12	KIF14, KIF2C, AURKB, CDCA8, NDC80, KIFC1, CDCA5, CCNB1, NUF2, KIF22, SPDL1, CDT1
499	GO:0050922	BP	negative regulation of chemotaxis	0.000578101	12	TNFAIP6, ROBO1, SEMA5A, THBS1, WNT5A, SLIT2, PADI2, SEMA3D, SEMA3E, SEMA3A, GREM1, CCN3
500	GO:0086003	BP	cardiac muscle cell contraction	0.00114188	12	KCNE4, PDE4B, PDE4D, GPD1L, CACNB2, SGCD, FGF12, NEDD4L, KCNE3, CACNA1D, ADORA1, KCND3
501	GO:2000514	BP	regulation of CD4-positive, alpha-beta T cell activation	0.00140226	12	CD274, HLA-DRA, SOCS1, IL2RA, MALT1, RUNX1, LOXL3, NFKBIZ, ZC3H12A, PRKCZ, CD83, CD28
502	GO:0003151	BP	outflow tract morphogenesis	0.00185834	12	ROBO1, GATA6, VEGFA, EDN1, WNT5A, MSX2, DHRS3, LRP2, HES1, JAG1, HEYL, ELN
503	GO:0033273	BP	response to vitamin	0.00296994	12	POSTN, PTGS2, IL1A, TNC, NFKBIZ, PIM1, BRIP1, VDR, SFRP1, SNAI2, ALPL, CYP1A1
504	GO:0070098	BP	chemokine-mediated signaling pathway	0.00465242	12	CCL26, CXCL9, CXCL11, CXCL12, CCL8, CXCL6, ACKR3, CXCL8, ROBO1, EDN1, SLIT2, PADI2
505	GO:0048525	BP	negative regulation of viral process	0.00527967	12	CIITA, BST2, OASL, STAT1, MX1, ISG15, IFIH1, OAS3, OAS2, OAS1, LY6E, TRIM6
506	GO:2000106	BP	regulation of leukocyte apoptotic process	0.00527967	12	IDO1, CD274, KITLG, CD74, CXCL12, IRF7, AURKB, GPAM, ADA, WNT5A, BCL2, HCLS1
507	GO:0001657	BP	ureteric bud development	0.00763518	12	FGF1, KIF26B, VEGFA, SFRP1, ADAMTS16, EPCAM, BCL2, SLIT2, HES1, GREM1, LAMA5, NPNT
508	GO:0072163	BP	mesonephric epithelium development	0.00811287	12	FGF1, KIF26B, VEGFA, SFRP1, ADAMTS16, EPCAM, BCL2, SLIT2, HES1, GREM1, LAMA5, NPNT
509	GO:0072164	BP	mesonephric tubule development	0.00811287	12	FGF1, KIF26B, VEGFA, SFRP1, ADAMTS16, EPCAM, BCL2, SLIT2, HES1, GREM1, LAMA5, NPNT
510	GO:0072080	BP	nephron tubule development	0.00866296	12	STAT1, FGF1, KIF26B, VEGFA, ADAMTS16, BCL2, HES1, GREM1, JAG1, HEYL, LAMA5, NPNT
511	GO:0008585	BP	female gonad development	0.00919583	12	KITLG, TNFAIP6, CGA, BRCA2, EREG, VEGFA, SFRP1, BCL2, SLIT2, LHCGR, ESR1, INHBB
512	GO:0001823	BP	mesonephros development	0.0106728	12	FGF1, KIF26B, VEGFA, SFRP1, ADAMTS16, EPCAM, BCL2, SLIT2, HES1, GREM1, LAMA5, NPNT
513	GO:0061326	BP	renal tubule development	0.0113472	12	STAT1, FGF1, KIF26B, VEGFA, ADAMTS16, BCL2, HES1, GREM1, JAG1, HEYL, LAMA5, NPNT
514	GO:0046545	BP	development of primary female sexual characteristics	0.0121082	12	KITLG, TNFAIP6, CGA, BRCA2, EREG, VEGFA, SFRP1, BCL2, SLIT2, LHCGR, ESR1, INHBB
515	GO:0030593	BP	neutrophil chemotaxis	0.0138044	12	CCL26, CXCL9, CSF3R, CXCL11, CD74, CCL8, CXCL6, TNFAIP6, CXCL8, PDE4B, EDN1, SLIT2
516	GO:0048477	BP	oogenesis	0.016378	12	TNFAIP6, CDC25B, TRIP13, ASPM, BRCA2, AURKA, EREG, FBXO5, PIWIL2, EDN1, BCL2, INHBB
517	GO:0018958	BP	phenol-containing compound metabolic process	0.0206617	12	HDC, SNCB, CRYM, CGA, NR4A2, EPAS1, CTSK, WNT5A, BCL2, DIO2, CDH3, MOXD1
518	GO:0033559	BP	unsaturated fatty acid metabolic process	0.0217813	12	ALOX15, CD74, PTGS2, PLA2G3, PTGS1, SCD, FADS2, PLA2G4A, ELOVL3, EDN1, PTGR1, CYP1A1
519	GO:0048259	BP	regulation of receptor-mediated endocytosis	0.0217813	12	C3, NTF3, B2M, VEGFA, APLN, ARRB1, RSPO1, MAGI2, PICK1, DNAJC6, MIR27B, GREM1
520	GO:0042303	BP	molting cycle	0.0239866	12	PTGS2, SNAI1, FGF7, EDA, APCDD1, WNT5A, MSX2, BCL2, IGFBP5, CDH3, LAMA5, TNFRSF19
521	GO:0042633	BP	hair cycle	0.0239866	12	PTGS2, SNAI1, FGF7, EDA, APCDD1, WNT5A, MSX2, BCL2, IGFBP5, CDH3, LAMA5, TNFRSF19
522	GO:0043500	BP	muscle adaptation	0.0250295	12	ACTN3, TNNT1, RGS4, GATA6, MEF2A, EDN1, ACTA1, IGFBP5, AKAP6, TRIM63, KLF15, LMCD1
523	GO:0051928	BP	positive regulation of calcium ion transport	0.0250295	12	CXCL9, CXCL11, CXCL12, AKAP5, CACNB2, P2RX5, JPH2, CACNA1D, LHCGR, AKAP6, PDGFB, CEMIP
524	GO:0002718	BP	regulation of cytokine production involved in immune response	0.0274353	12	CD74, APOA1, IL6, BST2, MALT1, B2M, TLR3, RIGI, GPRC5B, TRIM6, WNT5A, PRKCZ
525	GO:0002367	BP	cytokine production involved in immune response	0.0305611	12	CD74, APOA1, IL6, BST2, MALT1, B2M, TLR3, RIGI, GPRC5B, TRIM6, WNT5A, PRKCZ
526	GO:0003206	BP	cardiac chamber morphogenesis	0.0386523	12	NRG1, ROBO1, GATA6, FGFRL1, WNT5A, MSX2, DHRS3, SLIT2, LRP2, HES1, JAG1, HEYL
527	GO:0021987	BP	cerebral cortex development	0.0386523	12	PHACTR1, KIF14, ROBO1, ASPM, TACC3, BNIP3, WDR62, SLC2A1, RELN, SLIT2, NEFL, TACC2
528	GO:0046683	BP	response to organophosphorus	0.0386523	12	CDO1, PTGS2, STAT1, THBD, PTAFR, NT5E, GATA6, AHR, P2RX5, IGFBP5, AKAP6, INHBB
529	GO:0010951	BP	negative regulation of endopeptidase activity	0.0405638	12	SERPINA3, SERPING1, TIMP1, SERPINB2, SERPINB10, SERPINB6, CST3, VEGFA, GAPDH, THBS1, KNG1, TIMP3
530	GO:0050864	BP	regulation of B cell activation	0.0438437	12	CD74, IL7, IL6, TNFSF13B, TFRC, ADA, SFRP1, ID2, AHR, BCL2, CD28, PRLR
531	GO:0030218	BP	erythrocyte differentiation	0.0463016	12	STAT1, DYRK3, ISG15, RACGAP1, EPAS1, B2M, NCAPG2, VEGFA, ACVR2A, P4HTM, ID2, HCLS1
532	GO:0043271	BP	negative regulation of monoatomic ion transport	0.0497798	12	KCNE4, PTGS2, KEL, RGS4, ANK3, REM1, BCL2, NEDD4L, KCNE3, GRP, HES1, ADRA2A
533	GO:0071459	BP	protein localization to chromosome, centromeric region	1.92329e-05	11	MTBP, CDK1, AURKB, BUB1B, TTK, KNL1, SPDL1, CENPA, HASPIN, CENPQ, KNTC1
534	GO:0044786	BP	cell cycle DNA replication	4.58605e-05	11	CDC45, MCM3, BRCA2, MCM2, FBXO5, CDT1, MCM4, TIPIN, RTEL1, FEN1, DNA2
535	GO:0045840	BP	positive regulation of mitotic nuclear division	4.58605e-05	11	IL1A, TGFA, DLGAP5, ESPL1, CDC20, AURKA, EREG, NUSAP1, EDN1, PDGFB, CD28
536	GO:0090329	BP	regulation of DNA-templated DNA replication	8.52301e-05	11	DSCC1, MCM5, MCM3, MCM2, TICRR, FBXO5, CDT1, MCM4, TIMELESS, TIPIN, CHTF18
537	GO:0032608	BP	interferon-beta production	0.00055841	11	IRF7, ISG15, IFIH1, OAS3, ARRDC4, OAS2, TLR3, OAS1, IRF1, TRAIP, RIGI
538	GO:0032648	BP	regulation of interferon-beta production	0.00055841	11	IRF7, ISG15, IFIH1, OAS3, ARRDC4, OAS2, TLR3, OAS1, IRF1, TRAIP, RIGI
539	GO:0051653	BP	spindle localization	0.00081311	11	ESPL1, PLK1, NDC80, ASPM, NUSAP1, SPDL1, CENPA, SPRY2, SAPCD2, SPAG5, ANKFN1
540	GO:0060760	BP	positive regulation of response to cytokine stimulus	0.00148267	11	CD74, IL7, ZBP1, IRF7, IFIH1, PARP9, RIGI, TRIM6, EDN1, WNT5A, MMP12
541	GO:0032835	BP	glomerulus development	0.00183267	11	EDNRB, PLCE1, MAGI2, BCL2, HES1, PDGFB, JAG1, KLF15, HEYL, COL4A4, COL4A3
542	GO:1902750	BP	negative regulation of cell cycle G2/M phase transition	0.00203797	11	ORC1, CDC6, CLSPN, PKMYT1, DTL, CDK1, AURKB, PLK1, TICRR, BRCA1, CHEK1
543	GO:0060411	BP	cardiac septum morphogenesis	0.00251276	11	ROBO1, GATA6, FGFRL1, WNT5A, MSX2, DHRS3, SLIT2, LRP2, HES1, JAG1, HEYL
544	GO:0086001	BP	cardiac muscle cell action potential	0.00377344	11	KCNE4, ANK3, GPD1L, CACNB2, SLC8A1, FGF12, NEDD4L, KCNE3, CACNA1D, DMD, KCND3
545	GO:0002260	BP	lymphocyte homeostasis	0.00414369	11	CD74, IL2RA, AIM2, TNFSF13B, TNFSF14, GPAM, CCNB2, ADA, TNFRSF17, SLC40A1, BCL2
546	GO:0051899	BP	membrane depolarization	0.00527967	11	ADORA2A, DCN, ANK3, GPD1L, CACNB2, SLC8A1, EDN1, PRKCZ, BCL2, NEDD4L, CACNA1D
547	GO:0070227	BP	lymphocyte apoptotic process	0.00618186	11	IDO1, CD274, CD74, IL2RA, AURKB, GPAM, CHEK2, NFKBIZ, ADA, WNT5A, BCL2
548	GO:0044773	BP	mitotic DNA damage checkpoint signaling	0.00668153	11	CLSPN, DTL, CDK1, GTSE1, PLK1, TICRR, CHEK2, BRCA1, CHEK1, TIPIN, PLK2
549	GO:0048678	BP	response to axon injury	0.00726899	11	NTRK1, PCSK1, CDK1, TNC, RGMA, BNIP3, KCNK2, BCL2, NREP, NEFL, MORN4
550	GO:0034103	BP	regulation of tissue remodeling	0.00779492	11	S1PR1, IL6, RUNX1, CST3, IL15, TFRC, SFRP1, PDK4, MIR27B, GREM1, GPNMB
551	GO:1901379	BP	regulation of potassium ion transmembrane transport	0.00837009	11	KCNE4, KEL, RGS4, ANK3, KCNMB1, RGS7, NEDD4L, KCNE3, CACNA1D, GRP, AKAP6
552	GO:0010232	BP	vascular transport	0.00896254	11	SLC1A2, TFRC, MFSD2A, SLC4A4, SLC2A1, SLC22A3, SLC1A3, SLC6A6, SLC29A2, SLC7A8, LRP2
553	GO:0150104	BP	transport across blood-brain barrier	0.00896254	11	SLC1A2, TFRC, MFSD2A, SLC4A4, SLC2A1, SLC22A3, SLC1A3, SLC6A6, SLC29A2, SLC7A8, LRP2
554	GO:0033555	BP	multicellular organismal response to stress	0.0121014	11	NTRK1, IDO1, EDNRB, NR4A2, GABRA5, NPAS2, THBS1, RELN, BCL2, GRP, ADRA2A
555	GO:0001942	BP	hair follicle development	0.0138808	11	SNAI1, FGF7, EDA, APCDD1, WNT5A, MSX2, BCL2, IGFBP5, CDH3, LAMA5, TNFRSF19
556	GO:0042475	BP	odontogenesis of dentin-containing tooth	0.0138808	11	CSF3R, FAM20A, TNC, GATA6, ACVR2A, EDA, APCDD1, MSX2, ITGB6, PERP, LAMA5
557	GO:0043367	BP	CD4-positive, alpha-beta T cell differentiation	0.0138808	11	HLA-DRA, SOCS1, IL6, MALT1, RUNX1, LOXL3, NFKBIZ, ZC3H12A, PTGER4, PRKCZ, CD83
558	GO:0055006	BP	cardiac cell development	0.0138808	11	CDK1, RGS4, VEGFA, MEF2A, SLC8A1, EDN1, SGCD, FHOD3, NEBL, AKAP6, JAG1
559	GO:0007044	BP	cell-substrate junction assembly	0.0156509	11	ACTN3, CDH11, VEGFA, S100A10, SFRP1, THBS1, EPB41L5, ARHGAP6, BCL2, LAMA3, GREM1
560	GO:0022404	BP	molting cycle process	0.0167943	11	SNAI1, FGF7, EDA, APCDD1, WNT5A, MSX2, BCL2, IGFBP5, CDH3, LAMA5, TNFRSF19
561	GO:0022405	BP	hair cycle process	0.0167943	11	SNAI1, FGF7, EDA, APCDD1, WNT5A, MSX2, BCL2, IGFBP5, CDH3, LAMA5, TNFRSF19
562	GO:0021675	BP	nerve development	0.0179117	11	NTRK1, ACKR3, ITGA4, NTF3, GABRA5, VCAM1, SLC1A3, EDN1, HOXD3, SEMA3A, HES1
563	GO:0070167	BP	regulation of biomineral tissue development	0.0239235	11	S1PR1, ACTN3, ISG15, FBXO5, VDR, ACVR2A, ANKH, SLC8A1, GREM1, ASPN, MGP
564	GO:0150115	BP	cell-substrate junction organization	0.0239235	11	ACTN3, CDH11, VEGFA, S100A10, SFRP1, THBS1, EPB41L5, ARHGAP6, BCL2, LAMA3, GREM1
565	GO:0045639	BP	positive regulation of myeloid cell differentiation	0.0250295	11	KITLG, CD74, STAT1, PLA2G3, ISG15, RUNX1, ACVR2A, ID2, FAXDC2, JAG1, HCLS1
566	GO:0032642	BP	regulation of chemokine production	0.0264657	11	POSTN, CD74, CXCL6, IL33, IL7, IL6, OAS3, TLR3, OAS1, SNAI2, WNT5A
567	GO:0032602	BP	chemokine production	0.0276369	11	POSTN, CD74, CXCL6, IL33, IL7, IL6, OAS3, TLR3, OAS1, SNAI2, WNT5A
568	GO:0032963	BP	collagen metabolic process	0.0292531	11	MMP25, CIITA, IL6, RUNX1, CST3, CTSK, MMP11, MMP12, MFAP4, MMP19, TNXB
569	GO:0002526	BP	acute inflammatory response	0.030868	11	SERPINA3, IL6, EDNRB, PTGS2, IL1A, C3, OSMR, IL31RA, TFRC, ADORA1, PTGER3
570	GO:0048144	BP	fibroblast proliferation	0.030868	11	CD74, CDC6, CDK1, CCNA2, CCNB1, EREG, CKS1B, SFRP1, WNT5A, PDGFB, ESR1
571	GO:0003279	BP	cardiac septum development	0.0326959	11	ROBO1, GATA6, FGFRL1, WNT5A, MSX2, DHRS3, SLIT2, LRP2, HES1, JAG1, HEYL
572	GO:0030038	BP	contractile actin filament bundle assembly	0.0362205	11	S1PR1, APOA1, PHACTR1, S100A10, SFRP1, ARRB1, RHPN2, PFN2, PTGER4, ARHGAP6, ELN
573	GO:0042116	BP	macrophage activation	0.0362205	11	CD74, IL33, IL6, IL31RA, PLA2G3, PLA2G4A, TLR3, ZC3H12A, THBS1, WNT5A, DYSF
574	GO:0043149	BP	stress fiber assembly	0.0362205	11	S1PR1, APOA1, PHACTR1, S100A10, SFRP1, ARRB1, RHPN2, PFN2, PTGER4, ARHGAP6, ELN
575	GO:0007229	BP	integrin-mediated signaling pathway	0.0381516	11	APOA1, ITGB8, TIMP1, ITGA4, ISG15, LOXL3, CDH17, LAMA1, ITGA3, ITGB6, LAMA5
576	GO:0015908	BP	fatty acid transport	0.0483595	11	PTGS2, IL1A, CRABP2, PLA2G3, MFSD2A, PLA2G4A, SLC2A1, THBS1, EDN1, LHCGR, SLC27A6
577	GO:0045582	BP	positive regulation of T cell differentiation	0.0483595	11	HLA-DRA, CD74, SOCS1, IL7, IL2RA, MALT1, RUNX1, NFKBIZ, ADA, PRKCZ, CD83
578	GO:0034508	BP	centromere complex assembly	9.56944e-06	10	HJURP, DLGAP5, CENPI, MIS18A, CENPN, CENPF, CENPA, CENPT, CENPO, KNTC1
579	GO:0032728	BP	positive regulation of interferon-beta production	0.000117516	10	IRF7, ISG15, IFIH1, OAS3, ARRDC4, OAS2, TLR3, OAS1, IRF1, RIGI
580	GO:0033260	BP	nuclear DNA replication	0.000117516	10	CDC45, MCM3, BRCA2, MCM2, CDT1, MCM4, TIPIN, RTEL1, FEN1, DNA2
581	GO:0050691	BP	regulation of defense response to virus by host	0.000255304	10	AIM2, TRIM22, STAT1, PARP9, IL15, DTX3L, RIGI, ZC3H12A, TRIM6, MMP12
582	GO:0030261	BP	chromosome condensation	0.000421293	10	TOP2A, CDK1, PLK1, CDCA5, NCAPH, ERN2, NUSAP1, NCAPG2, NCAPG, NCAPD2
583	GO:0009261	BP	ribonucleotide catabolic process	0.00075808	10	PDE4C, UPP1, PDE4B, PDE7B, NT5E, PDE4D, ADA, PDE1A, AMPD3, DPYD
584	GO:0006636	BP	unsaturated fatty acid biosynthetic process	0.000865034	10	ALOX15, CD74, PTGS2, PLA2G3, PTGS1, SCD, FADS2, PLA2G4A, ELOVL3, EDN1
585	GO:0002686	BP	negative regulation of leukocyte migration	0.00134175	10	CXCL12, IL33, TNFAIP6, ADA, PTGER4, SLIT2, PADI2, ADORA1, GREM1, CCN3
586	GO:0051293	BP	establishment of spindle localization	0.00170365	10	ESPL1, PLK1, NDC80, NUSAP1, SPDL1, CENPA, SPRY2, SAPCD2, SPAG5, ANKFN1
587	GO:0072523	BP	purine-containing compound catabolic process	0.00212021	10	PDE4C, PDE4B, PDE7B, NT5E, PDE4D, ADA, PDE1A, ENPP4, AMPD3, DPYD
588	GO:2000107	BP	negative regulation of leukocyte apoptotic process	0.00212021	10	IDO1, KITLG, CD74, CXCL12, IRF7, AURKB, GPAM, ADA, BCL2, HCLS1
589	GO:0006940	BP	regulation of smooth muscle contraction	0.00266977	10	PTGS2, KCNB2, PTAFR, ADA, GUCY1A1, PLCE1, EDN1, DOCK5, ADRA2A, NPNT
590	GO:0051445	BP	regulation of meiotic cell cycle	0.00465242	10	CDC25B, PKMYT1, TRIP13, TTK, CDC20, ASPM, FBXO5, PIWIL2, WNT5A, MSX2
591	GO:0061180	BP	mammary gland epithelium development	0.00465242	10	IQGAP3, ROBO1, BRCA2, VDR, LBH, WNT5A, ID2, MSX2, ESR1, PRLR
592	GO:0010972	BP	negative regulation of G2/M transition of mitotic cell cycle	0.00502509	10	ORC1, CDC6, CLSPN, DTL, CDK1, AURKB, PLK1, TICRR, BRCA1, CHEK1
593	GO:0050918	BP	positive chemotaxis	0.00602923	10	CXCL12, S1PR1, CXCL8, NTF3, SEMA5A, VEGFA, FGF7, WNT5A, PDGFB, GPNMB
594	GO:0046635	BP	positive regulation of alpha-beta T cell activation	0.0077564	10	HLA-DRA, SOCS1, MALT1, RUNX1, NFKBIZ, ADA, IL12A, PRKCZ, CD83, CD28
595	GO:0046637	BP	regulation of alpha-beta T cell differentiation	0.009055	10	HLA-DRA, SOCS1, MALT1, RUNX1, LOXL3, NFKBIZ, ADA, ZC3H12A, PRKCZ, CD83
596	GO:0051298	BP	centrosome duplication	0.00993533	10	NDC80, BRCA2, CCNF, BRCA1, PLK4, WDR62, GEN1, STIL, SASS6, PLK2
597	GO:2000242	BP	negative regulation of reproductive process	0.0107902	10	PTGDR2, TIMP1, IL1A, PKMYT1, TRIP13, SNAI1, TTK, FBXO5, ADA, WNT5A
598	GO:0009166	BP	nucleotide catabolic process	0.0125901	10	PDE4C, UPP1, PDE4B, PDE7B, NT5E, PDE4D, ADA, PDE1A, AMPD3, DPYD
599	GO:0072088	BP	nephron epithelium morphogenesis	0.0136375	10	STAT1, FGF1, KIF26B, VEGFA, ADAMTS16, BCL2, HES1, GREM1, LAMA5, NPNT
600	GO:0002720	BP	positive regulation of cytokine production involved in immune response	0.0154734	10	CD74, IL6, MALT1, B2M, TLR3, RIGI, GPRC5B, TRIM6, WNT5A, PRKCZ
601	GO:0072028	BP	nephron morphogenesis	0.0154734	10	STAT1, FGF1, KIF26B, VEGFA, ADAMTS16, BCL2, HES1, GREM1, LAMA5, NPNT
602	GO:0048041	BP	focal adhesion assembly	0.020585	10	ACTN3, CDH11, VEGFA, S100A10, SFRP1, THBS1, EPB41L5, ARHGAP6, BCL2, GREM1
603	GO:0008543	BP	fibroblast growth factor receptor signaling pathway	0.0218246	10	FGF1, SHCBP1, FGFRL1, SPRY2, FGF7, APLN, THBS1, WNT5A, FGF18, FGFR4
604	GO:0055013	BP	cardiac muscle cell development	0.0218246	10	CDK1, RGS4, VEGFA, MEF2A, SLC8A1, EDN1, SGCD, FHOD3, NEBL, AKAP6
605	GO:1901292	BP	nucleoside phosphate catabolic process	0.0231272	10	PDE4C, UPP1, PDE4B, PDE7B, NT5E, PDE4D, ADA, PDE1A, AMPD3, DPYD
606	GO:0043406	BP	positive regulation of MAP kinase activity	0.0246571	10	FGF1, NTF3, ROBO1, VEGFA, THBS1, EDN1, WNT5A, PDGFB, FGF18, ADRA2A
607	GO:0046849	BP	bone remodeling	0.0259423	10	S1PR1, IL7, IL6, TFRC, SFRP1, CTSK, PDK4, DOCK5, MITF, GREM1
608	GO:0055017	BP	cardiac muscle tissue growth	0.0259423	10	S1PR1, CDK1, RUNX1, RGS4, GATA6, KCNK2, PIM1, EDN1, AKAP6, TENM4
609	GO:0007589	BP	body fluid secretion	0.0272198	10	CDO1, OAS2, VEGFA, ADA, APLN, VDR, EDN1, ADORA1, CELSR2, PRLR
610	GO:0060021	BP	roof of mouth development	0.0291112	10	MMP25, ITGB8, GABRB3, SNAI1, LOXL3, WNT8A, SNAI2, WNT5A, DHRS3, ITGB6
611	GO:1904063	BP	negative regulation of cation transmembrane transport	0.030868	10	KCNE4, KEL, RGS4, ANK3, REM1, BCL2, NEDD4L, KCNE3, GRP, ADRA2A
612	GO:0043279	BP	response to alkaloid	0.0326959	10	TIAM1, SLC1A2, ADORA2A, CCNA2, RGS4, CHEK1, SLC1A3, SLC8A1, HES1, ST8SIA2
613	GO:1900182	BP	positive regulation of protein localization to nucleus	0.0326959	10	PTGS2, CDK1, PLK1, PARP9, ECT2, TFRC, DTX3L, ZC3H12A, CARD10, HCLS1
614	GO:0002690	BP	positive regulation of leukocyte chemotaxis	0.0386523	10	CD74, CXCL12, IL6, CXCL8, TNFSF14, VEGFA, THBS1, IL12A, EDN1, WNT5A
615	GO:0050688	BP	regulation of defense response to virus	0.0407928	10	AIM2, TRIM22, STAT1, PARP9, IL15, DTX3L, RIGI, ZC3H12A, TRIM6, MMP12
616	GO:0060419	BP	heart growth	0.0407928	10	S1PR1, CDK1, RUNX1, RGS4, GATA6, KCNK2, PIM1, EDN1, AKAP6, TENM4
617	GO:0060993	BP	kidney morphogenesis	0.042629	10	STAT1, FGF1, KIF26B, VEGFA, ADAMTS16, BCL2, HES1, GREM1, LAMA5, NPNT
618	GO:0046620	BP	regulation of organ growth	0.0450143	10	IL7, CGA, CDK1, RUNX1, RGS4, GATA6, KCNK2, PIM1, EDN1, AKAP6
619	GO:0034766	BP	negative regulation of monoatomic ion transmembrane transport	0.0477245	10	KCNE4, KEL, RGS4, ANK3, REM1, BCL2, NEDD4L, KCNE3, GRP, ADRA2A
620	GO:0032755	BP	positive regulation of interleukin-6 production	0.04959	10	CD74, IL33, IL6, IL1A, IFIH1, PTAFR, EREG, TLR3, RIGI, WNT5A
621	GO:0042542	BP	response to hydrogen peroxide	0.04959	10	IL6, STAT1, CDK1, ECT2, BNIP3, TXN, TXNIP, EDN1, BCL2, CRYAB
622	GO:0120162	BP	positive regulation of cold-induced thermogenesis	0.04959	10	UCP2, SCD, EPAS1, VEGFA, LCN2, ELOVL3, DIO2, ALPL, PPARGC1A, PRLR
623	GO:0000076	BP	DNA replication checkpoint signaling	8.76956e-07	9	ORC1, CDC6, CLSPN, CDC45, TICRR, CDT1, TIMELESS, TIPIN, DNA2
624	GO:0051984	BP	positive regulation of chromosome segregation	3.34269e-05	9	CDC6, CDK1, AURKB, CDCA8, CCNB1, NCAPH, NCAPG2, NCAPG, NCAPD2
625	GO:1905820	BP	positive regulation of chromosome separation	5.90893e-05	9	DLGAP5, AURKB, ESPL1, CDCA8, CDC20, NCAPH, NCAPG2, NCAPG, NCAPD2
626	GO:0040001	BP	establishment of mitotic spindle localization	0.000621249	9	ESPL1, PLK1, NDC80, NUSAP1, SPDL1, CENPA, SPRY2, SAPCD2, ANKFN1
627	GO:0060338	BP	regulation of type I interferon-mediated signaling pathway	0.00120379	9	ZBP1, IRF7, USP18, ISG15, OAS3, OAS1, TRIM6, WNT5A, MMP12
628	GO:0032467	BP	positive regulation of cytokinesis	0.00183148	9	CDC6, CDC25B, KIF14, AURKB, CDCA8, KIF23, RACGAP1, KIF20B, ECT2
629	GO:0050919	BP	negative chemotaxis	0.00183148	9	NRG1, APOA1, ROBO1, SEMA5A, WNT5A, SLIT2, SEMA3D, SEMA3E, SEMA3A
630	GO:0044331	BP	cell-cell adhesion mediated by cadherin	0.00208575	9	CDH26, CDH11, CDH17, ADAM19, VEGFA, EPCAM, CDHR3, WNT5A, CDH3
631	GO:0044818	BP	mitotic G2/M transition checkpoint	0.00396758	9	ORC1, CDC6, CLSPN, DTL, CDK1, PLK1, TICRR, BRCA1, CHEK1
632	GO:0048260	BP	positive regulation of receptor-mediated endocytosis	0.00396758	9	C3, NTF3, B2M, VEGFA, APLN, ARRB1, MAGI2, PICK1, GREM1
633	GO:0046605	BP	regulation of centrosome cycle	0.00450637	9	AURKA, CCNF, BRCA1, PLK4, WDR62, GEN1, STIL, SASS6, PLK2
634	GO:0045071	BP	negative regulation of viral genome replication	0.00491224	9	BST2, OASL, MX1, ISG15, IFIH1, OAS3, OAS2, OAS1, TRIM6
635	GO:0001541	BP	ovarian follicle development	0.00538552	9	KITLG, TNFAIP6, CGA, EREG, VEGFA, BCL2, LHCGR, ESR1, INHBB
636	GO:0043370	BP	regulation of CD4-positive, alpha-beta T cell differentiation	0.00538552	9	HLA-DRA, SOCS1, MALT1, RUNX1, LOXL3, NFKBIZ, ZC3H12A, PRKCZ, CD83
637	GO:0045005	BP	DNA-templated DNA replication maintenance of fidelity	0.00538552	9	BRCA2, POLE, BRCA1, GEN1, TIMELESS, TIPIN, RTEL1, TRAIP, DNA2
638	GO:0070542	BP	response to fatty acid	0.00538552	9	PCSK1, PTGS2, UCP2, SCD, PTAFR, ZC3H12A, EDN1, PDK4, HES1
639	GO:0001961	BP	positive regulation of cytokine-mediated signaling pathway	0.00799467	9	CD74, IL7, ZBP1, IRF7, PARP9, TRIM6, EDN1, WNT5A, MMP12
640	GO:0003179	BP	heart valve morphogenesis	0.0087214	9	CDH11, ROBO1, SNAI1, FGFRL1, SNAI2, SLIT2, JAG1, HEYL, ELN
641	GO:0048599	BP	oocyte development	0.0087214	9	CDC25B, TRIP13, BRCA2, AURKA, EREG, FBXO5, EDN1, BCL2, INHBB
642	GO:0022617	BP	extracellular matrix disassembly	0.00956917	9	IL6, CST3, ADAMTS4, CTSK, MMP11, MMP12, ADAMTS15, MMP19, FGFR4
643	GO:0009994	BP	oocyte differentiation	0.0125901	9	CDC25B, TRIP13, BRCA2, AURKA, EREG, FBXO5, EDN1, BCL2, INHBB
644	GO:1905330	BP	regulation of morphogenesis of an epithelium	0.0125901	9	FGF1, VEGFA, FGF7, SFRP1, ADAMTS12, SNAI2, WNT5A, GREM1, ESR1
645	GO:0060675	BP	ureteric bud morphogenesis	0.0147435	9	FGF1, KIF26B, VEGFA, ADAMTS16, BCL2, HES1, GREM1, LAMA5, NPNT
646	GO:0072171	BP	mesonephric tubule morphogenesis	0.0159003	9	FGF1, KIF26B, VEGFA, ADAMTS16, BCL2, HES1, GREM1, LAMA5, NPNT
647	GO:2000573	BP	positive regulation of DNA biosynthetic process	0.0172892	9	DSCC1, AURKB, CCNA2, CHTF18, NEK2, PARM1, PDGFB, GREM1, FGFR4
648	GO:0071479	BP	cellular response to ionizing radiation	0.0185998	9	BRCA2, ECT2, CHEK2, BRCA1, RHNO1, SFRP1, SNAI2, ITGB6, CRYAB
649	GO:0032722	BP	positive regulation of chemokine production	0.0216852	9	POSTN, CD74, IL33, IL7, IL6, OAS3, TLR3, OAS1, WNT5A
650	GO:0071260	BP	cellular response to mechanical stimulus	0.0216852	9	IL33, PTGS2, TNFSF14, CHEK1, BNIP3, TLR3, SLC2A1, IRF1, PTGER4
651	GO:0003170	BP	heart valve development	0.0230025	9	CDH11, ROBO1, SNAI1, FGFRL1, SNAI2, SLIT2, JAG1, HEYL, ELN
652	GO:0030330	BP	DNA damage response, signal transduction by p53 class mediator	0.0230025	9	CD74, DYRK3, GTSE1, SNAI1, BRCA2, FOXM1, CHEK2, SNAI2, PLK2
653	GO:0050818	BP	regulation of coagulation	0.0230025	9	SERPING1, THBD, SERPINB2, PROCR, THBS1, ENPP4, EDN1, KNG1, PDGFB
654	GO:0035924	BP	cellular response to vascular endothelial growth factor stimulus	0.0260629	9	ROBO1, VCAM1, SPRY2, DCN, VEGFA, ADAMTS12, IL12A, MIR27B, TNXB
655	GO:0072078	BP	nephron tubule morphogenesis	0.0296074	9	FGF1, KIF26B, VEGFA, ADAMTS16, BCL2, HES1, GREM1, LAMA5, NPNT
656	GO:0045685	BP	regulation of glial cell differentiation	0.0337958	9	IL33, IL6, CDK1, DAAM2, ID2, ID4, HES1, TENM4, PTPRZ1
657	GO:0030500	BP	regulation of bone mineralization	0.0381516	9	S1PR1, ACTN3, ISG15, VDR, ACVR2A, ANKH, SLC8A1, GREM1, MGP
658	GO:0061333	BP	renal tubule morphogenesis	0.0381516	9	FGF1, KIF26B, VEGFA, ADAMTS16, BCL2, HES1, GREM1, LAMA5, NPNT
659	GO:0000079	BP	regulation of cyclin-dependent protein serine/threonine kinase activity	0.0405579	9	CDC6, PKMYT1, CCNE2, PLK1, CCNA2, CCNB1, CCNF, CCNB2, CCNB3
660	GO:0019935	BP	cyclic-nucleotide-mediated signaling	0.0425865	9	EDNRB, PDE7B, PDE4D, GUCY1A1, THBS1, RUNDC3A, AHR, AKAP6, PDE11A
661	GO:0050848	BP	regulation of calcium-mediated signaling	0.0425865	9	ACTN3, GBP1, RCAN1, ADA, AKAP5, P2RX5, LHCGR, AKAP6, LMCD1
662	GO:0051279	BP	regulation of release of sequestered calcium ion into cytosol	0.0425865	9	CXCL9, CXCL11, PDE4D, SLC8A1, JPH2, LHCGR, AKAP6, DMD, CEMIP
663	GO:0050871	BP	positive regulation of B cell activation	0.0451581	9	CD74, IL7, IL6, TNFSF13B, TFRC, ADA, BCL2, CD28, PRLR
664	GO:1904427	BP	positive regulation of calcium ion transmembrane transport	0.0451581	9	CXCL9, CXCL11, AKAP5, CACNB2, P2RX5, JPH2, LHCGR, AKAP6, CEMIP
665	GO:0051591	BP	response to cAMP	0.0481147	9	CDO1, STAT1, THBD, PTAFR, GATA6, AHR, IGFBP5, AKAP6, INHBB
666	GO:1904029	BP	regulation of cyclin-dependent protein kinase activity	0.0481147	9	CDC6, PKMYT1, CCNE2, PLK1, CCNA2, CCNB1, CCNF, CCNB2, CCNB3
667	GO:0034501	BP	protein localization to kinetochore	2.59171e-06	8	MTBP, CDK1, AURKB, TTK, KNL1, SPDL1, CENPQ, KNTC1
668	GO:1903083	BP	protein localization to condensed chromosome	2.59171e-06	8	MTBP, CDK1, AURKB, TTK, KNL1, SPDL1, CENPQ, KNTC1
669	GO:0051988	BP	regulation of attachment of spindle microtubules to kinetochore	4.22151e-05	8	AURKB, CDCA8, RACGAP1, CCNB1, ECT2, SPAG5, KNTC1, NEK2
670	GO:0002230	BP	positive regulation of defense response to virus by host	0.000739998	8	AIM2, TRIM22, STAT1, PARP9, DTX3L, RIGI, ZC3H12A, TRIM6
671	GO:0035456	BP	response to interferon-beta	0.00109477	8	AIM2, BST2, XAF1, STAT1, TLR3, OAS1, IRF1, TRIM6
672	GO:0003180	BP	aortic valve morphogenesis	0.002104	8	CDH11, ROBO1, SNAI1, SNAI2, SLIT2, JAG1, HEYL, ELN
673	GO:0048846	BP	axon extension involved in axon guidance	0.002104	8	CXCL12, SEMA5A, VEGFA, WNT5A, SLIT2, SEMA3D, SEMA3E, SEMA3A
674	GO:1902284	BP	neuron projection extension involved in neuron projection guidance	0.002104	8	CXCL12, SEMA5A, VEGFA, WNT5A, SLIT2, SEMA3D, SEMA3E, SEMA3A
675	GO:0051294	BP	establishment of spindle orientation	0.00385507	8	PLK1, NDC80, SPDL1, CENPA, SPRY2, SAPCD2, SPAG5, ANKFN1
676	GO:0003176	BP	aortic valve development	0.00446317	8	CDH11, ROBO1, SNAI1, SNAI2, SLIT2, JAG1, HEYL, ELN
677	GO:0032506	BP	cytokinetic process	0.00446317	8	IQGAP3, KIF20A, AURKB, RACGAP1, KIF20B, ECT2, ANLN, CEP55
678	GO:0009154	BP	purine ribonucleotide catabolic process	0.00552782	8	PDE4C, PDE4B, PDE7B, NT5E, PDE4D, ADA, PDE1A, AMPD3
679	GO:1901976	BP	regulation of cell cycle checkpoint	0.0062176	8	AURKB, CDCA8, NDC80, BRCA2, CCNB1, KNL1, BRCA1, GEN1
680	GO:1905314	BP	semi-lunar valve development	0.00696477	8	CDH11, ROBO1, SNAI1, SNAI2, SLIT2, JAG1, HEYL, ELN
681	GO:0140374	BP	antiviral innate immune response	0.00776467	8	ZBP1, IFIT3, MX1, USP18, IFIH1, OAS1, RIGI, TRIM6
682	GO:0046638	BP	positive regulation of alpha-beta T cell differentiation	0.0118012	8	HLA-DRA, SOCS1, MALT1, RUNX1, NFKBIZ, ADA, PRKCZ, CD83
683	GO:0050819	BP	negative regulation of coagulation	0.0118012	8	SERPING1, THBD, SERPINB2, PROCR, THBS1, EDN1, KNG1, PDGFB
684	GO:0048146	BP	positive regulation of fibroblast proliferation	0.0130841	8	CD74, CDC6, CCNA2, CCNB1, EREG, WNT5A, PDGFB, ESR1
685	GO:0086002	BP	cardiac muscle cell action potential involved in contraction	0.0130841	8	KCNE4, GPD1L, CACNB2, FGF12, NEDD4L, KCNE3, CACNA1D, KCND3
686	GO:0006195	BP	purine nucleotide catabolic process	0.0141971	8	PDE4C, PDE4B, PDE7B, NT5E, PDE4D, ADA, PDE1A, AMPD3
687	GO:0045744	BP	negative regulation of G protein-coupled receptor signaling pathway	0.0141971	8	CXCL8, MRAP2, PDE4B, RGS4, ADA, APLN, ARRB1, RGS7
688	GO:0061005	BP	cell differentiation involved in kidney development	0.0185354	8	EDNRB, STAT1, MAGI2, HES1, PDGFB, GREM1, JAG1, KLF15
689	GO:0070231	BP	T cell apoptotic process	0.0202406	8	IDO1, CD274, IL2RA, GPAM, CHEK2, ADA, WNT5A, BCL2
690	GO:0001755	BP	neural crest cell migration	0.0218246	8	KITLG, EDNRB, SEMA5A, EDN1, SEMA3D, SEMA3E, SEMA3A, LAMA5
691	GO:0045620	BP	negative regulation of lymphocyte differentiation	0.0235598	8	CD74, SOCS1, RUNX1, LOXL3, IRF1, ZC3H12A, SFRP1, ID2
692	GO:0070228	BP	regulation of lymphocyte apoptotic process	0.0235598	8	IDO1, CD274, CD74, AURKB, GPAM, ADA, WNT5A, BCL2
693	GO:0045599	BP	negative regulation of fat cell differentiation	0.0252059	8	IL6, MMP11, WNT5A, SORT1, MSX2, ID4, MIR27B, JAG1
694	GO:0090497	BP	mesenchymal cell migration	0.0252059	8	KITLG, EDNRB, SEMA5A, EDN1, SEMA3D, SEMA3E, SEMA3A, LAMA5
695	GO:0043030	BP	regulation of macrophage activation	0.0270338	8	CD74, IL33, IL6, IL31RA, PLA2G4A, ZC3H12A, THBS1, WNT5A
696	GO:1903053	BP	regulation of extracellular matrix organization	0.0270338	8	IL6, HAS2, RUNX1, CST3, LAMA1, MIR27B, FGFR4, TNXB
697	GO:0002090	BP	regulation of receptor internalization	0.0291112	8	NTF3, VEGFA, APLN, ARRB1, RSPO1, MAGI2, PICK1, GREM1
698	GO:0032623	BP	interleukin-2 production	0.0291112	8	GBP1, IL1A, MALT1, RUNX1, PDE4B, PDE4D, CD83, CD28
699	GO:0032663	BP	regulation of interleukin-2 production	0.0291112	8	GBP1, IL1A, MALT1, RUNX1, PDE4B, PDE4D, CD83, CD28
700	GO:0030225	BP	macrophage differentiation	0.0312574	8	SOCS1, IL33, IL31RA, UCP2, IL15, VEGFA, ID2, HCLS1
701	GO:0030888	BP	regulation of B cell proliferation	0.0337932	8	CD74, IL7, TNFSF13B, TFRC, ADA, AHR, BCL2, PRLR
702	GO:0032613	BP	interleukin-10 production	0.0337932	8	PDCD1LG2, IDO1, CD274, IL6, ISG15, PRKCZ, CD83, CD28
703	GO:0032653	BP	regulation of interleukin-10 production	0.0337932	8	PDCD1LG2, IDO1, CD274, IL6, ISG15, PRKCZ, CD83, CD28
704	GO:0055021	BP	regulation of cardiac muscle tissue growth	0.0337932	8	CDK1, RUNX1, RGS4, GATA6, KCNK2, PIM1, EDN1, AKAP6
705	GO:0046888	BP	negative regulation of hormone secretion	0.0386523	8	IL11, UCP2, SFRP1, EDN1, ADORA1, CCN3, ADRA2A, INHBB
706	GO:0030193	BP	regulation of blood coagulation	0.0414732	8	SERPING1, THBD, SERPINB2, THBS1, ENPP4, EDN1, KNG1, PDGFB
707	GO:1900046	BP	regulation of hemostasis	0.0470216	8	SERPING1, THBD, SERPINB2, THBS1, ENPP4, EDN1, KNG1, PDGFB
708	GO:0002548	BP	monocyte chemotaxis	0.04959	8	CCL26, CXCL12, CCL8, IL6, SLIT2, PDGFB, GREM1, CCN3
709	GO:0030239	BP	myofibril assembly	0.04959	8	KRT8, TNNT1, MEF2A, EDN1, TMOD1, FHOD3, ACTA1, NEBL
710	GO:0042698	BP	ovulation cycle	0.04959	8	CA12, HAS2, TNFAIP6, CGA, EREG, SLIT2, LHCGR, ESR1
711	GO:0060420	BP	regulation of heart growth	0.04959	8	CDK1, RUNX1, RGS4, GATA6, KCNK2, PIM1, EDN1, AKAP6
712	GO:0051231	BP	spindle elongation	2.36585e-05	7	KIF4A, AURKB, CDCA8, KIF11, KIF23, RACGAP1, PRC1
713	GO:0006268	BP	DNA unwinding involved in DNA replication	0.000359584	7	MCM5, CDC45, RECQL4, MCM3, MCM2, MCM4, GINS2
714	GO:0051383	BP	kinetochore organization	0.000359584	7	DLGAP5, NDC80, NUF2, CENPF, CENPA, CENPT, KNTC1
715	GO:0061311	BP	cell surface receptor signaling pathway involved in heart development	0.00124904	7	SNAI1, WNT8A, SNAI2, WNT5A, MSX2, JAG1, HEYL
716	GO:0002092	BP	positive regulation of receptor internalization	0.00151097	7	NTF3, VEGFA, APLN, ARRB1, MAGI2, PICK1, GREM1
717	GO:0034698	BP	response to gonadotropin	0.00183496	7	CCNA2, GATA6, PAPPA, EDN1, ITGA3, LHCGR, INHBB
718	GO:0003401	BP	axis elongation	0.00222192	7	FGF1, TNC, SPRY2, SFRP1, WNT5A, MAGI2, ESR1
719	GO:0071295	BP	cellular response to vitamin	0.00266977	7	POSTN, TNC, PIM1, BRIP1, VDR, SFRP1, SNAI2
720	GO:1901380	BP	negative regulation of potassium ion transmembrane transport	0.00266977	7	KCNE4, KEL, RGS4, ANK3, NEDD4L, KCNE3, GRP
721	GO:1902230	BP	negative regulation of intrinsic apoptotic signaling pathway in response to DNA damage	0.00266977	7	CD74, CXCL12, ACKR3, SNAI1, DDIAS, SNAI2, BCL2
722	GO:0007064	BP	mitotic sister chromatid cohesion	0.00318047	7	DSCC1, SGO1, ESCO2, CDC20, BUB1, CDCA5, HASPIN
723	GO:1902547	BP	regulation of cellular response to vascular endothelial growth factor stimulus	0.00318047	7	ROBO1, SPRY2, DCN, VEGFA, ADAMTS12, IL12A, TNXB
724	GO:0035590	BP	purinergic nucleotide receptor signaling pathway	0.00382633	7	ADORA2A, PTAFR, ADA, P2RX5, ADORA1, GPR171, P2RY14
725	GO:0001556	BP	oocyte maturation	0.0045468	7	CDC25B, TRIP13, BRCA2, AURKA, EREG, FBXO5, EDN1
726	GO:0032743	BP	positive regulation of interleukin-2 production	0.00514666	7	IL1A, MALT1, RUNX1, PDE4B, PDE4D, CD83, CD28
727	GO:0048841	BP	regulation of axon extension involved in axon guidance	0.00514666	7	CXCL12, SEMA5A, VEGFA, WNT5A, SEMA3D, SEMA3E, SEMA3A
728	GO:0000132	BP	establishment of mitotic spindle orientation	0.0059661	7	PLK1, NDC80, SPDL1, CENPA, SPRY2, SAPCD2, ANKFN1
729	GO:0007095	BP	mitotic G2 DNA damage checkpoint signaling	0.00768591	7	CLSPN, DTL, CDK1, PLK1, TICRR, BRCA1, CHEK1
730	GO:0033280	BP	response to vitamin D	0.00768591	7	PTGS2, TNC, PIM1, VDR, SFRP1, SNAI2, ALPL
731	GO:0043267	BP	negative regulation of potassium ion transport	0.00768591	7	KCNE4, KEL, RGS4, ANK3, NEDD4L, KCNE3, GRP
732	GO:1902229	BP	regulation of intrinsic apoptotic signaling pathway in response to DNA damage	0.00867412	7	CD74, CXCL12, ACKR3, SNAI1, DDIAS, SNAI2, BCL2
733	GO:0071634	BP	regulation of transforming growth factor beta production	0.0139888	7	ITGB8, PTGS2, GATA6, THBS1, ITGB6, CDH3, TNXB
734	GO:2000516	BP	positive regulation of CD4-positive, alpha-beta T cell activation	0.0172411	7	HLA-DRA, SOCS1, MALT1, NFKBIZ, PRKCZ, CD83, CD28
735	GO:0030890	BP	positive regulation of B cell proliferation	0.0189488	7	CD74, IL7, TNFSF13B, TFRC, ADA, BCL2, PRLR
736	GO:0071604	BP	transforming growth factor beta production	0.0189488	7	ITGB8, PTGS2, GATA6, THBS1, ITGB6, CDH3, TNXB
737	GO:1901861	BP	regulation of muscle tissue development	0.0211111	7	TNN, ACTN3, CENPF, BCL2, JPH2, IGFBP5, PPARGC1A
738	GO:0010824	BP	regulation of centrosome duplication	0.022897	7	CCNF, BRCA1, PLK4, GEN1, STIL, SASS6, PLK2
739	GO:0035850	BP	epithelial cell differentiation involved in kidney development	0.022897	7	EDNRB, STAT1, MAGI2, PDGFB, GREM1, JAG1, KLF15
740	GO:0042311	BP	vasodilation	0.022897	7	EDNRB, ADORA2A, GUCY1A1, KCNMB1, KNG1, ADORA1, ADRA2A
741	GO:0006953	BP	acute-phase response	0.0247421	7	SERPINA3, IL6, EDNRB, PTGS2, IL1A, TFRC, PTGER3
742	GO:0030195	BP	negative regulation of blood coagulation	0.0247421	7	SERPING1, THBD, SERPINB2, THBS1, EDN1, KNG1, PDGFB
743	GO:0031670	BP	cellular response to nutrient	0.0247421	7	POSTN, TNC, PIM1, BRIP1, VDR, SFRP1, SNAI2
744	GO:0070509	BP	calcium ion import	0.0247421	7	CXCL12, CACNB2, SLC8A1, CACNA1D, HES1, PDGFB, SLC24A2
745	GO:2001222	BP	regulation of neuron migration	0.0247421	7	PHACTR1, TNN, KIF20B, WDR62, RELN, SEMA3A, IGSF10
746	GO:0002673	BP	regulation of acute inflammatory response	0.0269595	7	IL6, EDNRB, PTGS2, C3, OSMR, ADORA1, PTGER3
747	GO:0031297	BP	replication fork processing	0.0269595	7	BRCA2, BRCA1, GEN1, TIPIN, RTEL1, TRAIP, DNA2
748	GO:1900047	BP	negative regulation of hemostasis	0.0269595	7	SERPING1, THBD, SERPINB2, THBS1, EDN1, KNG1, PDGFB
749	GO:0006693	BP	prostaglandin metabolic process	0.0291537	7	CD74, PTGS2, PLA2G3, PTGS1, PLA2G4A, EDN1, PTGR1
750	GO:0042149	BP	cellular response to glucose starvation	0.0291537	7	UPP1, SLC2A1, ZC3H12A, SUV39H1, SESN3, PICK1, BCL2
751	GO:0006692	BP	prostanoid metabolic process	0.0317871	7	CD74, PTGS2, PLA2G3, PTGS1, PLA2G4A, EDN1, PTGR1
752	GO:0060688	BP	regulation of morphogenesis of a branching structure	0.0347315	7	VEGFA, FGF7, SFRP1, SNAI2, WNT5A, GREM1, ESR1
753	GO:0002455	BP	humoral immune response mediated by circulating immunoglobulin	0.0430278	7	C2, SERPING1, C3, EXO1, C1R, C1S, SVEP1
754	GO:0014888	BP	striated muscle adaptation	0.0430278	7	ACTN3, TNNT1, GATA6, ACTA1, IGFBP5, TRIM63, KLF15
755	GO:0030857	BP	negative regulation of epithelial cell differentiation	0.0468936	7	IL1A, STAT1, SPRY2, VEGFA, MSX2, HES1, JAG1
756	GO:0072132	BP	mesenchyme morphogenesis	0.049673	7	ROBO1, SNAI1, SNAI2, WNT5A, MSX2, ACTA1, HEYL
757	GO:1901016	BP	regulation of potassium ion transmembrane transporter activity	0.049673	7	KCNE4, ANK3, NEDD4L, KCNE3, CACNA1D, GRP, AKAP6
758	GO:0051256	BP	mitotic spindle midzone assembly	6.99918e-05	6	KIF4A, AURKB, CDCA8, KIF23, RACGAP1, PRC1
759	GO:0000022	BP	mitotic spindle elongation	0.000117516	6	KIF4A, AURKB, CDCA8, KIF23, RACGAP1, PRC1
760	GO:0000727	BP	double-strand break repair via break-induced replication	0.000117516	6	MCM5, CDC45, MCM3, MCM2, MCM4, GINS2
761	GO:0007144	BP	female meiosis I	0.000193849	6	CDC25B, TRIP13, NDC80, AURKA, CCNB2, FBXO5
762	GO:0044771	BP	meiotic cell cycle phase transition	0.000193849	6	CDC25B, PKMYT1, NDC80, TTK, CDC20, CCNB2
763	GO:0051255	BP	spindle midzone assembly	0.000296402	6	KIF4A, AURKB, CDCA8, KIF23, RACGAP1, PRC1
764	GO:0030174	BP	regulation of DNA-templated DNA replication initiation	0.000433781	6	MCM5, MCM3, MCM2, TICRR, CDT1, MCM4
765	GO:0000212	BP	meiotic spindle organization	0.00148267	6	ESPL1, NDC80, ASPM, AURKA, CCNB2, FBXO5
766	GO:0007076	BP	mitotic chromosome condensation	0.00148267	6	PLK1, CDCA5, NCAPH, NUSAP1, NCAPG, NCAPD2
767	GO:0051315	BP	attachment of mitotic spindle microtubules to kinetochore	0.00243127	6	KIF2C, AURKB, CDCA8, NDC80, NUF2, CDT1
768	GO:0090231	BP	regulation of spindle checkpoint	0.00243127	6	AURKB, CDCA8, NDC80, CCNB1, KNL1, GEN1
769	GO:0090266	BP	regulation of mitotic cell cycle spindle assembly checkpoint	0.00243127	6	AURKB, CDCA8, NDC80, CCNB1, KNL1, GEN1
770	GO:1903504	BP	regulation of mitotic spindle checkpoint	0.00243127	6	AURKB, CDCA8, NDC80, CCNB1, KNL1, GEN1
771	GO:0045932	BP	negative regulation of muscle contraction	0.00382629	6	PTGS2, TNNT1, ZC3H12A, GUCY1A1, DOCK5, ADRA2A
772	GO:0032727	BP	positive regulation of interferon-alpha production	0.00467115	6	STAT1, IRF7, IFIH1, TLR3, RIGI, MMP12
773	GO:0032148	BP	activation of protein kinase B activity	0.00648637	6	NRG1, FGF1, NTF3, TXN, WNT5A, ADRA2A
774	GO:0033598	BP	mammary gland epithelial cell proliferation	0.00648637	6	IQGAP3, ROBO1, BRCA2, WNT5A, ID2, ESR1
775	GO:0035458	BP	cellular response to interferon-beta	0.00768591	6	AIM2, STAT1, TLR3, OAS1, IRF1, TRIM6
776	GO:0060384	BP	innervation	0.00768591	6	NTRK1, ITGA4, GABRA5, VCAM1, EDN1, SEMA3A
777	GO:0090594	BP	inflammatory response to wounding	0.00884173	6	IL33, IL6, TIMP1, IL1A, NFKBIZ, TLR3
778	GO:1900746	BP	regulation of vascular endothelial growth factor signaling pathway	0.0104383	6	ROBO1, SPRY2, DCN, VEGFA, IL12A, TNXB
779	GO:0032607	BP	interferon-alpha production	0.011972	6	STAT1, IRF7, IFIH1, TLR3, RIGI, MMP12
780	GO:0032647	BP	regulation of interferon-alpha production	0.011972	6	STAT1, IRF7, IFIH1, TLR3, RIGI, MMP12
781	GO:0034505	BP	tooth mineralization	0.0138044	6	FAM20A, ANKH, MSX2, ITGB6, ALPL, ASPN
782	GO:0035767	BP	endothelial cell chemotaxis	0.0138044	6	FGF1, SEMA5A, VEGFA, THBS1, FGF18, CCN3
783	GO:0001516	BP	prostaglandin biosynthetic process	0.0154734	6	CD74, PTGS2, PLA2G3, PTGS1, PLA2G4A, EDN1
784	GO:0046457	BP	prostanoid biosynthetic process	0.0154734	6	CD74, PTGS2, PLA2G3, PTGS1, PLA2G4A, EDN1
785	GO:1902751	BP	positive regulation of cell cycle G2/M phase transition	0.0154734	6	DYRK3, CDC25B, DTL, CDK1, CCNB1, FBXO5
786	GO:0040020	BP	regulation of meiotic nuclear division	0.017777	6	TRIP13, CDC20, FBXO5, PIWIL2, WNT5A, MSX2
787	GO:0030212	BP	hyaluronan metabolic process	0.0199391	6	ITIH5, HAS2, TNFAIP6, HMMR, PDGFB, CEMIP
788	GO:0043372	BP	positive regulation of CD4-positive, alpha-beta T cell differentiation	0.0199391	6	HLA-DRA, SOCS1, MALT1, NFKBIZ, PRKCZ, CD83
789	GO:0060317	BP	cardiac epithelial to mesenchymal transition	0.0199391	6	HAS2, SNAI1, SNAI2, MSX2, JAG1, HEYL
790	GO:0021772	BP	olfactory bulb development	0.0221883	6	KIF14, ROBO1, WNT5A, ID2, SLIT2, SEMA3A
791	GO:0071425	BP	hematopoietic stem cell proliferation	0.0246633	6	KITLG, RUNX1, BRCA2, PIM1, SNAI2, WNT5A
792	GO:0021988	BP	olfactory lobe development	0.0270338	6	KIF14, ROBO1, WNT5A, ID2, SLIT2, SEMA3A
793	GO:0002335	BP	mature B cell differentiation	0.0299378	6	IRF8, IL6, MALT1, CDH17, NFKBIZ, ADA
794	GO:0070229	BP	negative regulation of lymphocyte apoptotic process	0.0331958	6	IDO1, CD74, AURKB, GPAM, ADA, BCL2
795	GO:0001953	BP	negative regulation of cell-matrix adhesion	0.0362205	6	POSTN, THBS1, ARHGAP6, MMP12, SEMA3E, JAG1
796	GO:0052652	BP	cyclic purine nucleotide metabolic process	0.0362205	6	PDE4C, PDE4B, PDE7B, PDE4D, PDE1A, GUCY1A1
797	GO:0070232	BP	regulation of T cell apoptotic process	0.0362205	6	IDO1, CD274, GPAM, ADA, WNT5A, BCL2
798	GO:0009187	BP	cyclic nucleotide metabolic process	0.0399139	6	PDE4C, PDE4B, PDE7B, PDE4D, PDE1A, GUCY1A1
799	GO:0031952	BP	regulation of protein autophosphorylation	0.0399139	6	ERRFI1, VEGFA, PDGFB, GREM1, GPNMB, PRLR
800	GO:0051281	BP	positive regulation of release of sequestered calcium ion into cytosol	0.0399139	6	CXCL9, CXCL11, JPH2, LHCGR, AKAP6, CEMIP
801	GO:0006040	BP	amino sugar metabolic process	0.0430278	6	GFPT2, CHI3L1, UAP1L1, HOGA1, RENBP, CHST7
802	GO:0006958	BP	complement activation, classical pathway	0.0430278	6	C2, SERPING1, C3, C1R, C1S, SVEP1
803	GO:0007595	BP	lactation	0.0430278	6	CDO1, OAS2, VEGFA, APLN, VDR, PRLR
804	GO:0032733	BP	positive regulation of interleukin-10 production	0.0430278	6	CD274, IL6, ISG15, PRKCZ, CD83, CD28
805	GO:0050850	BP	positive regulation of calcium-mediated signaling	0.0430278	6	ADA, AKAP5, P2RX5, LHCGR, AKAP6, LMCD1
806	GO:0007099	BP	centriole replication	0.0475639	6	BRCA1, PLK4, WDR62, STIL, SASS6, PLK2
807	GO:0045622	BP	regulation of T-helper cell differentiation	0.0475639	6	HLA-DRA, MALT1, LOXL3, NFKBIZ, ZC3H12A, PRKCZ
808	GO:0060412	BP	ventricular septum morphogenesis	0.0475639	6	ROBO1, FGFRL1, WNT5A, SLIT2, HES1, HEYL
809	GO:0031055	BP	chromatin remodeling at centromere	0.000578101	5	HJURP, CENPI, MIS18A, CENPN, CENPA
810	GO:0034080	BP	CENP-A containing chromatin assembly	0.000578101	5	HJURP, CENPI, MIS18A, CENPN, CENPA
811	GO:0090306	BP	meiotic spindle assembly	0.00137641	5	NDC80, ASPM, AURKA, CCNB2, FBXO5
812	GO:0009158	BP	ribonucleoside monophosphate catabolic process	0.00266977	5	UPP1, NT5E, ADA, AMPD3, DPYD
813	GO:0009214	BP	cyclic nucleotide catabolic process	0.00266977	5	PDE4C, PDE4B, PDE7B, PDE4D, PDE1A
814	GO:0007250	BP	activation of NF-kappaB-inducing kinase activity	0.00475471	5	MALT1, TLR3, CHI3L1, CARD10, TNFSF15
815	GO:0055091	BP	phospholipid homeostasis	0.00475471	5	APOA1, GPAM, LIPG, ABCA3, ITGB6
816	GO:1902969	BP	mitotic DNA replication	0.00475471	5	CDC45, MCM3, BRCA2, MCM2, MCM4
817	GO:0032310	BP	prostaglandin secretion	0.00599157	5	PTGS2, IL1A, PLA2G3, PLA2G4A, EDN1
818	GO:0043129	BP	surfactant homeostasis	0.00599157	5	EPAS1, VEGFA, OAS1, ABCA3, ITGB6
819	GO:0051382	BP	kinetochore assembly	0.00599157	5	DLGAP5, CENPF, CENPA, CENPT, KNTC1
820	GO:0002830	BP	positive regulation of type 2 immune response	0.00741284	5	IDO1, CD74, IL33, IL6, PRKCZ
821	GO:0009125	BP	nucleoside monophosphate catabolic process	0.00741284	5	UPP1, NT5E, ADA, AMPD3, DPYD
822	GO:1901970	BP	positive regulation of mitotic sister chromatid separation	0.00741284	5	DLGAP5, AURKB, ESPL1, CDCA8, CDC20
823	GO:0060602	BP	branch elongation of an epithelium	0.00896254	5	FGF1, TNC, SPRY2, WNT5A, ESR1
824	GO:0060340	BP	positive regulation of type I interferon-mediated signaling pathway	0.0110149	5	ZBP1, IRF7, TRIM6, WNT5A, MMP12
825	GO:0060749	BP	mammary gland alveolus development	0.0110149	5	TGFA, VEGFA, ID2, ESR1, PRLR
826	GO:0061377	BP	mammary gland lobule development	0.0110149	5	TGFA, VEGFA, ID2, ESR1, PRLR
827	GO:1903429	BP	regulation of cell maturation	0.0133057	5	EDNRB, KIF14, AURKA, TCP11, BCL2
828	GO:0060339	BP	negative regulation of type I interferon-mediated signaling pathway	0.0154734	5	USP18, ISG15, OAS3, OAS1, MMP12
829	GO:0071305	BP	cellular response to vitamin D	0.0154734	5	TNC, PIM1, VDR, SFRP1, SNAI2
830	GO:0002689	BP	negative regulation of leukocyte chemotaxis	0.0182312	5	TNFAIP6, SLIT2, PADI2, GREM1, CCN3
831	GO:0018126	BP	protein hydroxylation	0.0182312	5	EGLN3, P4HA3, P4HA2, PLOD1, P4HTM
832	GO:0046599	BP	regulation of centriole replication	0.0182312	5	BRCA1, PLK4, STIL, SASS6, PLK2
833	GO:2001026	BP	regulation of endothelial cell chemotaxis	0.0213751	5	FGF1, SEMA5A, VEGFA, THBS1, FGF18
834	GO:0008156	BP	negative regulation of DNA replication	0.0241443	5	CDC6, FBXO5, CDT1, TIMELESS, TIPIN
835	GO:0043501	BP	skeletal muscle adaptation	0.0241443	5	ACTN3, TNNT1, ACTA1, IGFBP5, TRIM63
836	GO:0050927	BP	positive regulation of positive chemotaxis	0.0241443	5	CXCL12, S1PR1, CXCL8, NTF3, VEGFA
837	GO:0031954	BP	positive regulation of protein autophosphorylation	0.0270338	5	VEGFA, PDGFB, GREM1, GPNMB, PRLR
838	GO:0050926	BP	regulation of positive chemotaxis	0.0270338	5	CXCL12, S1PR1, CXCL8, NTF3, VEGFA
839	GO:0060740	BP	prostate gland epithelium morphogenesis	0.0270338	5	TNC, SFRP1, WNT5A, ID4, ESR1
840	GO:0062009	BP	secondary palate development	0.0270338	5	MMP25, ITGB8, WNT8A, WNT5A, ITGB6
841	GO:0097186	BP	amelogenesis	0.0270338	5	CSF3R, FAM20A, MSX2, ITGB6, PERP
842	GO:1901017	BP	negative regulation of potassium ion transmembrane transporter activity	0.0270338	5	KCNE4, ANK3, NEDD4L, KCNE3, GRP
843	GO:2000050	BP	regulation of non-canonical Wnt signaling pathway	0.0270338	5	TIAM1, DAAM2, RNF213, SFRP1, WNT5A
844	GO:0001783	BP	B cell apoptotic process	0.030868	5	CD74, AURKB, NFKBIZ, ADA, BCL2
845	GO:0045745	BP	positive regulation of G protein-coupled receptor signaling pathway	0.030868	5	PTGDR2, C3, MRAP2, SLC39A14, GRP
846	GO:0002675	BP	positive regulation of acute inflammatory response	0.0349695	5	IL6, PTGS2, C3, OSMR, PTGER3
847	GO:0003272	BP	endocardial cushion formation	0.0349695	5	ROBO1, SNAI1, SNAI2, MSX2, HEYL
848	GO:0015732	BP	prostaglandin transport	0.0349695	5	PTGS2, IL1A, PLA2G3, PLA2G4A, EDN1
849	GO:0048843	BP	negative regulation of axon extension involved in axon guidance	0.0349695	5	SEMA5A, WNT5A, SEMA3D, SEMA3E, SEMA3A
850	GO:0060402	BP	calcium ion transport into cytosol	0.0349695	5	SLC8A1, BCL2, P2RX5, JPH2, LHCGR
851	GO:0060512	BP	prostate gland morphogenesis	0.0349695	5	TNC, SFRP1, WNT5A, ID4, ESR1
852	GO:0010800	BP	positive regulation of peptidyl-threonine phosphorylation	0.0391557	5	PLK1, CHI3L1, TRIM6, WNT5A, CEMIP
853	GO:0010971	BP	positive regulation of G2/M transition of mitotic cell cycle	0.0391557	5	CDC25B, DTL, CDK1, CCNB1, FBXO5
854	GO:0036037	BP	CD8-positive, alpha-beta T cell activation	0.0391557	5	CD274, SOCS1, RUNX1, IRF1, BCL2
855	GO:0010039	BP	response to iron ion	0.043143	5	TFRC, B2M, SLC40A1, BCL2, CYP1A1
856	GO:0010575	BP	positive regulation of vascular endothelial growth factor production	0.043143	5	IL6, PTGS2, IL1A, C3, BRCA1
857	GO:0045987	BP	positive regulation of smooth muscle contraction	0.043143	5	PTGS2, PTAFR, ADA, EDN1, NPNT
858	GO:0001975	BP	response to amphetamine	0.0483595	5	ADORA2A, NR4A2, RGS4, RGS7, EDN1
859	GO:2000191	BP	regulation of fatty acid transport	0.0483595	5	IL1A, PLA2G3, PLA2G4A, THBS1, EDN1
860	GO:0033314	BP	mitotic DNA replication checkpoint signaling	0.00607528	4	ORC1, CDC6, CLSPN, TICRR
861	GO:0044837	BP	actomyosin contractile ring organization	0.00607528	4	IQGAP3, RACGAP1, ECT2, ANLN
862	GO:0070099	BP	regulation of chemokine-mediated signaling pathway	0.00607528	4	ROBO1, EDN1, SLIT2, PADI2
863	GO:1901388	BP	regulation of transforming growth factor beta activation	0.00607528	4	ITGB8, GATA6, ITGB6, TNXB
864	GO:0001660	BP	fever generation	0.00830729	4	EDNRB, PTGS2, IL1A, PTGER3
865	GO:0019511	BP	peptidyl-proline hydroxylation	0.00830729	4	EGLN3, P4HA3, P4HA2, P4HTM
866	GO:0039530	BP	MDA-5 signaling pathway	0.00830729	4	IRF7, IFIH1, DDX60, OAS3
867	GO:0061314	BP	Notch signaling involved in heart development	0.00830729	4	SNAI1, SNAI2, JAG1, HEYL
868	GO:1902412	BP	regulation of mitotic cytokinesis	0.00830729	4	AURKB, CDCA8, KIF20B, DCDC1
869	GO:0090232	BP	positive regulation of spindle checkpoint	0.0110637	4	AURKB, CDCA8, NDC80, GEN1
870	GO:0090267	BP	positive regulation of mitotic cell cycle spindle assembly checkpoint	0.0110637	4	AURKB, CDCA8, NDC80, GEN1
871	GO:0032306	BP	regulation of prostaglandin secretion	0.0141971	4	IL1A, PLA2G3, PLA2G4A, EDN1
872	GO:0032308	BP	positive regulation of prostaglandin secretion	0.0141971	4	IL1A, PLA2G3, PLA2G4A, EDN1
873	GO:0035810	BP	positive regulation of urine volume	0.0141971	4	HAS2, EDNRB, ADORA2A, EDN1
874	GO:0036363	BP	transforming growth factor beta activation	0.0141971	4	ITGB8, GATA6, ITGB6, TNXB
875	GO:0038180	BP	nerve growth factor signaling pathway	0.0141971	4	NTRK1, NTF3, SORT1, MAGI2
876	GO:0045986	BP	negative regulation of smooth muscle contraction	0.0141971	4	PTGS2, GUCY1A1, DOCK5, ADRA2A
877	GO:0060623	BP	regulation of chromosome condensation	0.0141971	4	NCAPH, NCAPG2, NCAPG, NCAPD2
878	GO:0007100	BP	mitotic centrosome separation	0.0179117	4	KIF11, AURKA, CHEK1, NEK2
879	GO:0050930	BP	induction of positive chemotaxis	0.0179117	4	CXCL12, CXCL8, NTF3, VEGFA
880	GO:0003198	BP	epithelial to mesenchymal transition involved in endocardial cushion formation	0.0218246	4	SNAI1, SNAI2, MSX2, HEYL
881	GO:0006271	BP	DNA strand elongation involved in DNA replication	0.0218246	4	MCM3, POLE, MCM4, DNA2
882	GO:0014029	BP	neural crest formation	0.0218246	4	SFRP1, WNT8A, EDN1, KBTBD8
883	GO:0033689	BP	negative regulation of osteoblast proliferation	0.0218246	4	TNN, SFRP1, BCL2, GREM1
884	GO:0043374	BP	CD8-positive, alpha-beta T cell differentiation	0.0218246	4	SOCS1, RUNX1, IRF1, BCL2
885	GO:0043518	BP	negative regulation of DNA damage response, signal transduction by p53 class mediator	0.0218246	4	CD74, DYRK3, SNAI1, SNAI2
886	GO:0051299	BP	centrosome separation	0.0218246	4	KIF11, AURKA, CHEK1, NEK2
887	GO:0002903	BP	negative regulation of B cell apoptotic process	0.0260629	4	CD74, AURKB, ADA, BCL2
888	GO:0034375	BP	high-density lipoprotein particle remodeling	0.0260629	4	APOA1, PLA2G3, LIPG, APOM
889	GO:0035435	BP	phosphate ion transmembrane transport	0.0260629	4	UCP2, VDR, ANKH, ADAMTS8
890	GO:0031649	BP	heat generation	0.030868	4	EDNRB, PTGS2, IL1A, PTGER3
891	GO:0051447	BP	negative regulation of meiotic cell cycle	0.030868	4	PKMYT1, TRIP13, TTK, FBXO5
892	GO:1902033	BP	regulation of hematopoietic stem cell proliferation	0.030868	4	KITLG, PIM1, SNAI2, WNT5A
893	GO:1903830	BP	magnesium ion transmembrane transport	0.030868	4	NIPAL4, NIPAL2, CNNM2, CLDN16
894	GO:0015693	BP	magnesium ion transport	0.0362205	4	NIPAL4, NIPAL2, CNNM2, CLDN16
895	GO:0071371	BP	cellular response to gonadotropin stimulus	0.0362205	4	CCNA2, GATA6, EDN1, LHCGR
896	GO:1901978	BP	positive regulation of cell cycle checkpoint	0.0362205	4	AURKB, CDCA8, NDC80, GEN1
897	GO:0002544	BP	chronic inflammatory response	0.0422353	4	IDO1, NFKBIZ, VCAM1, THBS1
898	GO:0003184	BP	pulmonary valve morphogenesis	0.0422353	4	ROBO1, SLIT2, JAG1, HEYL
899	GO:0007620	BP	copulation	0.0422353	4	EDNRB, ADA, ACVR2A, PI3
900	GO:0032305	BP	positive regulation of icosanoid secretion	0.0422353	4	IL1A, PLA2G3, PLA2G4A, EDN1
901	GO:1902259	BP	regulation of delayed rectifier potassium channel activity	0.0422353	4	KCNE4, ANK3, KCNE3, AKAP6
902	GO:1902548	BP	negative regulation of cellular response to vascular endothelial growth factor stimulus	0.0422353	4	SPRY2, DCN, ADAMTS12, IL12A
903	GO:1903817	BP	negative regulation of voltage-gated potassium channel activity	0.0422353	4	KCNE4, ANK3, KCNE3, GRP
904	GO:2001224	BP	positive regulation of neuron migration	0.0422353	4	KIF20B, WDR62, RELN, SEMA3A
905	GO:0032303	BP	regulation of icosanoid secretion	0.0483595	4	IL1A, PLA2G3, PLA2G4A, EDN1
906	GO:0033033	BP	negative regulation of myeloid cell apoptotic process	0.0483595	4	KITLG, IRF7, SNAI2, BCL2
907	GO:0042359	BP	vitamin D metabolic process	0.0483595	4	SNAI1, SNAI2, LRP2, CYP1A1
908	GO:0051767	BP	nitric-oxide synthase biosynthetic process	0.0483595	4	IL33, STAT1, NAMPT, EDN1
909	GO:0051769	BP	regulation of nitric-oxide synthase biosynthetic process	0.0483595	4	IL33, STAT1, NAMPT, EDN1
910	GO:0072567	BP	chemokine (C-X-C motif) ligand 2 production	0.0483595	4	POSTN, CD74, OAS3, OAS1
911	GO:2000341	BP	regulation of chemokine (C-X-C motif) ligand 2 production	0.0483595	4	POSTN, CD74, OAS3, OAS1
912	GO:0009128	BP	purine nucleoside monophosphate catabolic process	0.0422353	3	NT5E, ADA, AMPD3
913	GO:0009169	BP	purine ribonucleoside monophosphate catabolic process	0.0422353	3	NT5E, ADA, AMPD3
914	GO:0038130	BP	ERBB4 signaling pathway	0.0422353	3	NRG1, EREG, CADM1
915	GO:0046085	BP	adenosine metabolic process	0.0422353	3	PTGDR, NT5E, ADA
916	GO:0048865	BP	stem cell fate commitment	0.0422353	3	SFRP1, WNT8A, EDN1
917	GO:0060068	BP	vagina development	0.0422353	3	WNT5A, LRP2, ESR1
918	GO:0060346	BP	bone trabecula formation	0.0422353	3	SFRP1, MSX2, GREM1
919	GO:1901993	BP	regulation of meiotic cell cycle phase transition	0.0422353	3	CDC25B, PKMYT1, TTK
920	GO:0098687	CC	chromosomal region	9.88315e-16	60	MTBP, ORC1, DSCC1, ZWINT, TOP2A, ERCC6L, MCM5, CENPL, PIF1, HJURP, CDK1, KIF2C, AURKB, RECQL4, CENPI, BUB1B, HELLS, MCM3, SPC25, SGO1, CDCA8, PLK1, SNAI1, ESCO2, NDC80, TTK, CDC20, BUB1, MIS18A, BRCA2, CDCA5, CCNB1, AURKA, NUF2, KIF22, KNL1, MCM2, CENPN, CENPF, SPDL1, CENPA, CHEK2, CDT1, CHEK1, CENPT, MCM4, SPAG5, SGO2, NCAPG, RTEL1, CENPO, FEN1, CENPQ, KNTC1, SUV39H1, SKA3, NCAPD2, NEK2, DNA2, P…
921	GO:0062023	CC	collagen-containing extracellular matrix	7.24585e-14	59	COL6A5, POSTN, SERPINA3, CXCL12, APOA1, ITIH5, IL7, ICAM1, TNN, SERPING1, LGALS3BP, TIMP1, NID2, ABI3BP, COL6A1, LOXL3, TNC, SERPINB6, ADAM19, DCN, COL15A1, COL6A2, PRELP, ADAMTS4, COL27A1, S100A10, SFRP1, THBS1, FMOD, NCAM1, WNT8A, LAMA1, ANGPTL2, LTBP2, ANGPTL1, WNT5A, LAMA3, SMOC1, MATN2, KNG1, MFAP4, OGN, TIMP3, ADAMTS15, PDGFB, GREM1, CCN3, ANGPTL4, GDF15, LAMA5, ASPN, PTPRZ1, COL4A4, TNXB, …
922	GO:0005819	CC	spindle	7.68857e-13	57	ALPK1, CDC6, KIF18B, CDC25B, KIF14, KIF4A, DLGAP5, KIF20A, CDK1, KIF2C, AURKB, ESPL1, BUB1B, SGO1, CDCA8, PLK1, KIF11, KIF23, RACGAP1, SHCBP1, TTK, CDC20, HMMR, KIF20B, ASPM, KIFC1, CCNB1, AURKA, KIF22, KIF15, TPX2, CENPF, ECT2, NUSAP1, SPDL1, TACC3, FBXO5, PRC1, WDR62, SPAG5, GEM, HASPIN, TUBB3, CKAP2, KNTC1, SKA3, CKAP2L, NEK2, FAM110A, PLK2, DCDC1, KBTBD8, ANKFN1, BEX4, FRY, CD180, SEPTIN12
923	GO:0000775	CC	chromosome, centromeric region	1.05671e-14	46	MTBP, DSCC1, ZWINT, TOP2A, ERCC6L, CENPL, HJURP, KIF2C, AURKB, CENPI, BUB1B, HELLS, SPC25, SGO1, CDCA8, PLK1, SNAI1, ESCO2, NDC80, TTK, CDC20, BUB1, MIS18A, CDCA5, CCNB1, AURKA, NUF2, KIF22, KNL1, CENPN, CENPF, SPDL1, CENPA, CDT1, CENPT, SPAG5, SGO2, NCAPG, CENPO, CENPQ, KNTC1, SUV39H1, SKA3, NCAPD2, NEK2, PLK2
924	GO:0005874	CC	microtubule	2.41611e-06	46	TIAM1, KIF18B, MX1, KIF14, KIF4A, KIF20A, CDK1, KIF2C, AURKB, GTSE1, PLK1, KIF11, KIF23, RACGAP1, KIF20B, ASPM, KIFC1, AURKA, KIF22, KIF26B, KIF15, TPX2, NUSAP1, SPRY2, PRC1, MID1IP1, SPAG5, RP1, TUBB3, CKAP2, GAS2L3, KNTC1, SKA3, NEK2, FAM110A, REEP4, DCDC1, SYBU, SLAIN1, HID1, SHROOM3, BEX4, KIF1A, TRIM63, FEZ1, MAP7
925	GO:0000793	CC	condensed chromosome	2.18153e-12	44	MTBP, ZWINT, TOP2A, ERCC6L, CENPL, HJURP, KIF2C, AURKB, CENPI, BUB1B, SPC25, SGO1, PLK1, NDC80, TTK, CDC20, BUB1, BRCA2, CCNB1, AURKA, NUF2, NCAPH, KIF22, KNL1, CENPN, CENPF, SPDL1, CENPA, CDT1, BRCA1, CHEK1, CENPT, SPAG5, NCAPG2, SGO2, NCAPG, CENPO, CENPQ, KNTC1, SUV39H1, SKA3, NCAPD2, NEK2, PLK2
926	GO:0000779	CC	condensed chromosome, centromeric region	1.15422e-13	37	MTBP, ZWINT, ERCC6L, CENPL, HJURP, KIF2C, AURKB, CENPI, BUB1B, SPC25, SGO1, PLK1, NDC80, TTK, CDC20, BUB1, CCNB1, AURKA, NUF2, KIF22, KNL1, CENPN, CENPF, SPDL1, CENPA, CDT1, CENPT, SPAG5, SGO2, NCAPG, CENPO, CENPQ, KNTC1, SKA3, NCAPD2, NEK2, PLK2
927	GO:0043025	CC	neuronal cell body	0.00622621	36	NTRK1, PCSK1, STMN2, TIAM1, TNN, SNCB, ITGA4, ADORA2A, KCNB2, AURKA, AZIN2, GABRA5, TPX2, KCNK2, SYT5, SLC22A3, PDE1A, SLC1A3, TUBB3, KNDC1, SLC6A6, SLC8A1, KLHL24, MME, PRKCZ, CTNND2, CNKSR2, ANXA3, KCNE3, CRYAB, ADORA1, CCN3, DLG2, KCND3, ADRA2A, FEZ1
928	GO:0000776	CC	kinetochore	1.84137e-12	34	MTBP, ZWINT, ERCC6L, CENPL, HJURP, KIF2C, AURKB, CENPI, BUB1B, SPC25, SGO1, PLK1, NDC80, TTK, CDC20, BUB1, CCNB1, AURKA, NUF2, KIF22, KNL1, CENPN, CENPF, SPDL1, CDT1, CENPT, SPAG5, SGO2, CENPO, CENPQ, KNTC1, SKA3, NEK2, PLK2
929	GO:0009897	CC	external side of plasma membrane	0.00117126	33	CXCL9, CSF3R, PDCD1LG2, IL13RA2, CD274, CD74, CXCL12, S1PR1, IL2RA, ICAM1, CA4, ACKR3, ITGA4, THBD, OSMR, IL31RA, IL21R, NT5E, TFRC, B2M, VCAM1, BTN1A1, ADA, THBS1, NCAM1, CTSK, ENOX1, ITGA3, ITGB6, CD83, LRP2, CD28, PRLR
930	GO:0045178	CC	basal part of cell	3.6191e-05	32	CA12, SLC6A12, TGFA, SLC16A3, AURKA, SLC16A6, CDH17, TFRC, SLC4A4, SLC2A1, SLC39A14, SLC22A3, SLC1A3, ANK3, SLC6A6, EPCAM, SLC29A2, NKD2, CNNM2, EDN1, ITGA3, SLC7A8, CADM1, SLC40A1, KCNE3, ADORA1, PDGFB, DLG2, ATP12A, ADRA2A, MAP7, ABCA8
931	GO:0045177	CC	apical part of cell	0.0254739	32	CA12, KCNE4, CA4, BST2, TRPM6, OSMR, MPP3, SLC16A3, ASPM, VCAM1, PDE4D, KCNK2, SAPCD2, SLC2A1, SLC39A14, SLC22A3, EDA, SLC6A6, EPCAM, SLC29A2, PARD3B, CTSK, VASH1, PRKCZ, SLC7A8, SHROOM3, MAL2, UPK1B, LRP2, JAG1, ATP12A, ATP6V0D2
932	GO:0009925	CC	basal plasma membrane	6.90284e-05	30	CA12, SLC6A12, TGFA, SLC16A3, AURKA, SLC16A6, CDH17, TFRC, SLC4A4, SLC2A1, SLC39A14, SLC22A3, SLC1A3, ANK3, SLC6A6, EPCAM, SLC29A2, NKD2, CNNM2, ITGA3, SLC7A8, CADM1, SLC40A1, ADORA1, PDGFB, DLG2, ATP12A, ADRA2A, MAP7, ABCA8
933	GO:0072686	CC	mitotic spindle	3.81883e-08	29	CDC6, KIF18B, DLGAP5, CDK1, AURKB, ESPL1, PLK1, KIF11, KIF23, RACGAP1, KIF20B, ASPM, KIFC1, AURKA, KIF22, TPX2, ECT2, NUSAP1, TACC3, PRC1, WDR62, SPAG5, GEM, TUBB3, CKAP2, SKA3, CKAP2L, DCDC1, CD180
934	GO:0016323	CC	basolateral plasma membrane	1.97319e-05	29	CA12, SLC6A12, TGFA, SLC16A3, AURKA, SLC16A6, CDH17, TFRC, SLC4A4, SLC2A1, SLC39A14, SLC22A3, ANK3, SLC6A6, EPCAM, SLC29A2, NKD2, CNNM2, ITGA3, SLC7A8, CADM1, SLC40A1, ADORA1, PDGFB, DLG2, ATP12A, ADRA2A, MAP7, ABCA8
935	GO:0005788	CC	endoplasmic reticulum lumen	0.000800832	29	APOA1, TSPAN33, IL6, SERPING1, TIMP1, PTGS2, C3, ARSJ, ARSF, COL6A1, TNC, CST3, B2M, P4HA3, P4HA2, COL15A1, COL6A2, ERAP1, COL27A1, THBS1, ERAP2, IL12A, EDN1, WNT5A, KNG1, IGFBP5, PDGFB, COL4A4, COL4A3
936	GO:0016324	CC	apical plasma membrane	0.0202318	29	CA12, KCNE4, CA4, BST2, TRPM6, OSMR, MPP3, SLC16A3, ASPM, PDE4D, KCNK2, SAPCD2, SLC2A1, SLC39A14, SLC22A3, SLC6A6, EPCAM, SLC29A2, PARD3B, CTSK, PRKCZ, SLC7A8, SHROOM3, MAL2, UPK1B, LRP2, JAG1, ATP12A, ATP6V0D2
937	GO:0000922	CC	spindle pole	5.95926e-08	28	ALPK1, CDC6, CDC25B, DLGAP5, AURKB, SGO1, PLK1, KIF11, CDC20, KIF20B, ASPM, CCNB1, AURKA, TPX2, CENPF, SPDL1, TACC3, PRC1, WDR62, SPAG5, CKAP2, KNTC1, CKAP2L, NEK2, FAM110A, PLK2, BEX4, FRY
938	GO:0030496	CC	midbody	1.4174e-05	26	KIF14, KIF4A, KIF20A, CDK1, AURKB, CDCA8, PLK1, KIF23, RACGAP1, SHCBP1, KIF20B, ASPM, AURKA, CENPF, ECT2, ANLN, PRC1, SPAG5, SLC2A1, GEM, NEK2, CEP55, ANKRD45, CPEB3, DCDC1, SEPTIN12
939	GO:0098984	CC	neuron to neuron synapse	0.0469665	25	TIAM1, ADORA2A, PDE4B, AURKA, DCLK1, CABP1, BNIP3, PTPRD, AKAP5, CPEB3, SLC8A1, PRKCZ, SORT1, CADM1, CTNND2, MAGI2, CNKSR2, PICK1, DNAJC6, CLSTN2, MAL2, ADORA1, PPP1R9A, DLG2, ADRA2A
940	GO:0000228	CC	nuclear chromosome	0.000541335	24	ORC1, MCM10, TOP2A, MCM5, CDC45, MCM3, PLK1, BRCA2, POLE, NCAPH, MCM2, BRCA1, CHEK1, MCM4, NCAPG2, TIMELESS, NCAPG, GINS2, TIPIN, SUV39H1, NCAPD2, NEK2, POLA2, WDHD1
941	GO:0043292	CC	contractile fiber	0.00137641	24	IDO1, KRT8, ACTN3, TNNT1, PDLIM3, PDE4B, MYOZ3, SLC2A1, ANK3, PPP1R12B, MYOM1, REM1, SYNM, SLC8A1, TMOD1, FHOD3, ACTA1, JPH2, CRYAB, NEBL, CACNA1D, DMD, TRIM63, NPNT
942	GO:0005912	CC	adherens junction	0.000268399	22	CDH26, TSPAN33, FRMD4B, CDH11, PDLIM3, MPP3, CDH17, CDCA3, VEGFA, PARD3B, CDHR3, SYNM, EPB41L5, KLHL24, MAGI1, CTNND2, LAMA3, ARVCF, SHROOM3, JAG1, DLG2, CDH3
943	GO:0030016	CC	myofibril	0.00414382	22	KRT8, ACTN3, TNNT1, PDLIM3, PDE4B, MYOZ3, SLC2A1, ANK3, PPP1R12B, MYOM1, REM1, SYNM, SLC8A1, TMOD1, FHOD3, ACTA1, JPH2, CRYAB, NEBL, CACNA1D, DMD, TRIM63
944	GO:0030017	CC	sarcomere	0.00332084	21	KRT8, ACTN3, TNNT1, PDLIM3, PDE4B, MYOZ3, SLC2A1, ANK3, PPP1R12B, MYOM1, REM1, SLC8A1, TMOD1, FHOD3, ACTA1, JPH2, CRYAB, NEBL, CACNA1D, DMD, TRIM63
945	GO:0042383	CC	sarcolemma	0.000456161	18	KRT8, COL6A1, VCAM1, SLC2A1, COL6A2, ANK3, REM1, CACNB2, SYNM, SLC8A1, SGCD, SGCG, CACNA1D, AKAP6, DMD, SLC27A6, KCND3, DYSF
946	GO:0031674	CC	I band	0.00179213	17	KRT8, ACTN3, PDLIM3, PDE4B, MYOZ3, SLC2A1, ANK3, PPP1R12B, REM1, SLC8A1, FHOD3, JPH2, CRYAB, NEBL, CACNA1D, DMD, TRIM63
947	GO:0005875	CC	microtubule associated complex	0.0033832	17	KIF18B, KIF14, KIF4A, KIF20A, KIF2C, AURKB, CDCA8, KIF11, KIF23, KIF20B, KIFC1, AURKA, KIF22, KIF15, RP1, KIF1A, MAP7
948	GO:0030018	CC	Z disc	0.00177654	16	KRT8, ACTN3, PDLIM3, PDE4B, MYOZ3, SLC2A1, ANK3, PPP1R12B, SLC8A1, FHOD3, JPH2, CRYAB, NEBL, CACNA1D, DMD, TRIM63
949	GO:0072562	CC	blood microparticle	0.0403993	13	SERPINA3, APOA1, SERPING1, LGALS3BP, C3, CFB, C1R, TFRC, C1S, SLC2A1, ACTA1, KNG1, ANGPTL4
950	GO:0000940	CC	outer kinetochore	2.15602e-10	12	ZWINT, BUB1B, SPC25, PLK1, NDC80, BUB1, CCNB1, NUF2, KNL1, CENPF, SPDL1, SKA3
951	GO:0005604	CC	basement membrane	0.00427648	12	TIMP1, NID2, TNC, COL15A1, LAMA1, LAMA3, SMOC1, TIMP3, LAMA5, COL4A4, COL4A3, NPNT
952	GO:0044306	CC	neuron projection terminus	0.0422353	12	PCSK1, TNN, SNCB, SLC1A2, KCNK2, PRSS12, CDHR3, SLC8A1, MME, ADORA1, DMD, ADRA2A
953	GO:0051233	CC	spindle midzone	8.79375e-06	11	CDC6, KIF18B, KIF14, AURKB, CDCA8, PLK1, RACGAP1, KIF20B, AURKA, PRC1, GEM
954	GO:0005871	CC	kinesin complex	8.52301e-05	11	KIF18B, KIF14, KIF20A, KIF2C, KIF11, KIF23, KIF20B, KIFC1, KIF22, KIF15, KIF1A
955	GO:0005876	CC	spindle microtubule	0.00573706	11	KIF18B, KIF4A, CDK1, AURKB, PLK1, KIF11, AURKA, PRC1, KNTC1, SKA3, FAM110A
956	GO:0000794	CC	condensed nuclear chromosome	0.0154734	10	PLK1, BRCA2, NCAPH, BRCA1, CHEK1, NCAPG2, NCAPG, SUV39H1, NCAPD2, NEK2
957	GO:0098636	CC	protein complex involved in cell adhesion	0.00602923	9	ITGB8, TNN, ITGA4, TNC, LAMA1, ITGA3, ITGB6, CD28, TNXB
958	GO:0005657	CC	replication fork	0.0147435	9	UHRF1, MCM10, PIF1, MCM3, CHEK1, TIMELESS, TIPIN, POLA2, WDHD1
959	GO:0000307	CC	cyclin-dependent protein kinase holoenzyme complex	0.0141971	8	CDK1, CCNE2, CCNA2, CCNB1, CCNF, CCNB2, CCNB3, CKS1B
960	GO:0030315	CC	T-tubule	0.0317871	7	ANK3, REM1, CACNB2, SLC8A1, CACNA1D, AKAP6, DYSF
961	GO:0032154	CC	cleavage furrow	0.037287	7	MASTL, RACGAP1, ECT2, PLK4, CEP55, ANKRD45, SEPTIN12
962	GO:0071162	CC	CMG complex	6.99918e-05	6	MCM5, CDC45, MCM3, MCM2, MCM4, GINS2
963	GO:0031261	CC	DNA replication preinitiation complex	0.000193849	6	MCM5, CDC45, MCM3, MCM2, MCM4, GINS2
964	GO:0000939	CC	inner kinetochore	0.00148267	6	CENPL, CENPI, CENPN, CENPT, CENPO, CENPQ
965	GO:0043596	CC	nuclear replication fork	0.0199391	6	MCM10, MCM3, TIMELESS, TIPIN, POLA2, WDHD1
966	GO:0090543	CC	Flemming body	0.0199391	6	KIF14, KIF23, RACGAP1, CEP55, ANKRD45, DCDC1
967	GO:1990752	CC	microtubule end	0.0199391	6	KIF18B, KIF2C, ASPM, SPRY2, SPAG5, SLAIN1
968	GO:0097431	CC	mitotic spindle pole	0.0299378	6	AURKB, PLK1, KIF20B, ASPM, AURKA, SPAG5
969	GO:0016342	CC	catenin complex	0.0483595	5	CDH26, CDH11, CDH17, CDHR3, CDH3
970	GO:0010369	CC	chromocenter	0.0179117	4	AURKB, CDCA8, ESCO2, PIWIL2
971	GO:0045120	CC	pronucleus	0.0179117	4	CCNA2, AURKA, CENPF, SLC2A1
972	GO:1990023	CC	mitotic spindle midzone	0.0179117	4	KIF18B, AURKB, KIF20B, PRC1
973	GO:0042613	CC	MHC class II protein complex	0.030868	4	HLA-DRA, CD74, HLA-DMB, B2M
974	GO:0098637	CC	protein complex involved in cell-matrix adhesion	0.030868	4	TNN, TNC, LAMA1, TNXB
975	GO:0016010	CC	dystrophin-associated glycoprotein complex	0.0362205	4	KRT8, SGCD, SGCG, DMD
976	GO:0043034	CC	costamere	0.0362205	4	KRT8, ANK3, SYNM, DMD
977	GO:0070938	CC	contractile ring	0.0422353	3	KIF20B, ANLN, PRC1
978	GO:0099571	CC	postsynaptic cytoskeleton	0.0422353	3	NEFL, NEFM, CTTNBP2
979	GO:0015631	MF	tubulin binding	7.23026e-06	39	STMN2, TIAM1, KIF18B, MX1, KIF14, KIF4A, DLGAP5, KIF20A, KIF2C, GTSE1, PLK1, PDE4B, KIF11, KIF23, RACGAP1, KIF20B, BRCA2, KIFC1, KIF22, KIF26B, KIF15, CENPF, NUSAP1, PRC1, BRCA1, SPAG5, FTCD, RP1, GAS2L3, GAPDH, REEP4, CCDC170, DCDC1, CRYAB, NEFM, BEX4, KIF1A, DCLK2, FEZ1
980	GO:0004857	MF	enzyme inhibitor activity	1.04839e-05	39	GBP5, SERPINA3, SOCS1, PHACTR1, ITIH5, SERPING1, SNCB, BST2, TIMP1, C3, SERPINB2, WARS1, PIF1, SERPINB10, SERPINB6, CST3, PARP9, CABP1, FBXO5, SPRY2, DTX3L, GAPDH, TXNIP, THBS1, TFPI2, ARRB1, A2ML1, ANOS1, PPP1R12B, ANXA3, SLIT2, KNG1, TIMP3, RENBP, PI3, SCG5, FRY, ANGPTL4, COL4A3
981	GO:0016887	MF	ATP hydrolysis activity	9.755e-05	38	ORC1, ATP10A, CDC6, KIF18B, ERCC6L, KIF14, MCM5, PIF1, KIF20A, KIF2C, RECQL4, TRIP13, IFIH1, MCM3, DDX60, KIF23, KIF20B, KIFC1, KIF22, MCM2, KIF15, ATAD2, MCM4, RAD54L, RTEL1, RNF213, RIGI, BRIP1, CHTF18, DNA2, PFN2, ABCA3, HFM1, ABCA9, ALPL, KIF1A, ATP12A, ABCA8
982	GO:0008017	MF	microtubule binding	1.93593e-06	33	TIAM1, KIF18B, MX1, KIF14, KIF4A, DLGAP5, KIF20A, KIF2C, GTSE1, PLK1, KIF11, KIF23, RACGAP1, KIF20B, KIFC1, KIF22, KIF26B, KIF15, CENPF, NUSAP1, PRC1, SPAG5, FTCD, RP1, GAS2L3, GAPDH, REEP4, CCDC170, DCDC1, CRYAB, NEFM, KIF1A, DCLK2
983	GO:0005539	MF	glycosaminoglycan binding	3.36631e-07	32	POSTN, CXCL11, CCL8, CXCL6, FGF1, TNFAIP6, CXCL8, HMMR, LIPG, FGFRL1, DCN, SEMA5A, VEGFA, FGF7, SUSD5, PRELP, SFRP1, THBS1, ANOS1, CRISPLD2, RSPO1, LTBP2, SMOC1, SLIT2, KNG1, ADAMTS15, CEMIP, CCN3, GPNMB, FGFR4, TNXB, ADAMTS8
984	GO:0005201	MF	extracellular matrix structural constituent	6.40113e-10	30	COL6A5, POSTN, NID2, ABI3BP, COL6A1, TNC, DCN, COL15A1, COL6A2, CHI3L1, PRELP, COL27A1, THBS1, FMOD, TFPI2, LAMA1, ANOS1, LTBP2, LAMA3, MATN2, MFAP4, OGN, LAMA5, ASPN, COL4A4, TNXB, ELN, COL4A3, NPNT, MGP
985	GO:0001664	MF	G protein-coupled receptor binding	0.000117484	30	CCL26, CXCL9, CXCL11, CXCL12, S1PR1, CCL8, CXCL6, EDNRB, STAT1, C3, CXCL8, ADORA2A, MRAP2, RTP4, PDE4D, APLN, GPRC5B, SFRP1, ARRB1, WNT8A, AKAP5, GNAL, RSPO1, EDN1, WNT5A, MAGI2, PICK1, BAMBI, ADORA1, ADRA2A
986	GO:0004175	MF	endopeptidase activity	0.00786278	30	PCSK1, MMP25, C2, KEL, MALT1, ESPL1, CFB, C1R, PCSK5, C1S, ADAM19, PAPPA, PSMB9, PSMB10, ADAMTS4, ERAP1, SFRP1, ADAMTS12, CAPN9, ERAP2, RHBDL1, ADAMTS16, CTSK, PRSS12, MMP11, MME, MMP12, ADAMTS15, MMP19, ADAMTS8
987	GO:0004674	MF	protein serine/threonine kinase activity	0.0362205	29	ALPK1, CIITA, TRPM6, MASTL, DYRK3, SIK1, PKMYT1, CDK1, AURKB, BUB1B, PLK1, TTK, BUB1, AURKA, ERN2, DCLK1, MELK, CHEK2, PBK, PLK4, CHEK1, HASPIN, PIM1, NEK2, ACVR2A, MARK1, PLK2, PRKCZ, DCLK2
988	GO:0005125	MF	cytokine activity	2.25642e-05	28	CCL26, CXCL9, CXCL11, KITLG, CXCL12, NRG1, CCL8, CXCL6, IL33, IL7, IL6, TIMP1, IL1A, CXCL8, IL11, TNFSF13B, TNFSF14, IL15, VEGFA, NAMPT, IL12A, WNT8A, EDN1, WNT5A, GREM1, GDF15, TNFSF15, INHBB
989	GO:1901681	MF	sulfur compound binding	0.000260489	28	POSTN, CXCL11, CCL8, CXCL6, FGF1, CXCL8, RRM2, LIPG, FGFRL1, SEMA5A, VEGFA, FGF7, PRELP, SFRP1, THBS1, ANOS1, CRISPLD2, RSPO1, LTBP2, SMOC1, SLIT2, KNG1, ADAMTS15, CCN3, GPNMB, FGFR4, TNXB, ADAMTS8
990	GO:0106310	MF	protein serine kinase activity	0.00997753	28	ALPK1, CIITA, TRPM6, MASTL, DYRK3, SIK1, PKMYT1, CDK1, AURKB, BUB1B, PLK1, TTK, BUB1, AURKA, ERN2, DCLK1, MELK, CHEK2, PBK, PLK4, CHEK1, HASPIN, PIM1, NEK2, MARK1, PLK2, PRKCZ, DCLK2
991	GO:0033218	MF	amide binding	0.0337932	28	PTGDR2, CMKLR2, HLA-DRA, CD74, APOA1, HLA-DMB, EDNRB, PCSK5, CST3, B2M, PLA2G4A, CABP1, FTCD, SLC1A3, TUBB3, ERAP1, ERAP2, RAMP1, CALCRL, MME, SLC7A8, SLC40A1, CLSTN2, CRYAB, LHCGR, GPR171, CEMIP, PRLR
992	GO:0005126	MF	cytokine receptor binding	0.000531144	27	NTRK1, CCL26, CXCL9, CXCL11, KITLG, CXCL12, CCL8, CXCL6, IL33, IL7, IL6, IL1A, STAT1, OSMR, CXCL8, IL11, TNFSF13B, TNFSF14, NTF3, IL15, VEGFA, ERAP1, IL12A, EDA, BAMBI, GREM1, TNFSF15
993	GO:0008201	MF	heparin binding	8.66033e-07	26	POSTN, CXCL11, CCL8, CXCL6, FGF1, CXCL8, LIPG, FGFRL1, VEGFA, FGF7, PRELP, SFRP1, THBS1, ANOS1, CRISPLD2, RSPO1, LTBP2, SMOC1, SLIT2, KNG1, ADAMTS15, CCN3, GPNMB, FGFR4, TNXB, ADAMTS8
994	GO:0042277	MF	peptide binding	0.0172252	25	PTGDR2, CMKLR2, HLA-DRA, CD74, APOA1, HLA-DMB, EDNRB, PCSK5, CST3, B2M, CABP1, TUBB3, ERAP1, ERAP2, RAMP1, CALCRL, MME, SLC7A8, SLC40A1, CLSTN2, CRYAB, LHCGR, GPR171, CEMIP, PRLR
995	GO:0005178	MF	integrin binding	1.29238e-06	24	CDH26, CXCL12, NRG1, ITGB8, ICAM5, ICAM1, TNN, ACTN3, ITGA4, FGF1, ISG15, CDH17, VCAM1, THBS1, ITGA3, ITGB6, CCN3, GPNMB, LAMA5, PTPRZ1, TNXB, COL4A3, NPNT, ADAMTS8
996	GO:0008083	MF	growth factor activity	1.02463e-05	23	KITLG, CXCL12, NRG1, IL7, IL6, TIMP1, FGF1, TGFA, IL11, NTF3, EREG, VEGFA, FGF7, IL12A, FGF12, OGN, ENDOU, PDGFB, FGF18, CCN3, JAG1, GDF15, INHBB
997	GO:0061134	MF	peptidase regulator activity	0.0012707	23	GBP5, SERPINA3, ITIH5, AIM2, SERPING1, BST2, TIMP1, C3, SERPINB2, SERPINB10, SERPINB6, CST3, GAPDH, THBS1, TFPI2, A2ML1, ANOS1, CTSK, KNG1, TIMP3, RENBP, PI3, COL4A3
998	GO:0061135	MF	endopeptidase regulator activity	0.000199688	22	GBP5, SERPINA3, ITIH5, AIM2, SERPING1, BST2, TIMP1, C3, SERPINB2, SERPINB10, SERPINB6, CST3, GAPDH, THBS1, TFPI2, A2ML1, ANOS1, KNG1, TIMP3, RENBP, PI3, COL4A3
999	GO:0140097	MF	catalytic activity, acting on DNA	0.00678439	22	EXO1, NEIL3, DSCC1, TOP2A, ERCC6L, MCM5, POLQ, PIF1, RECQL4, HELLS, MCM3, POLE, MCM2, MCM4, RAD54L, GEN1, RTEL1, FEN1, BRIP1, CHTF18, DNA2, HFM1
1000	GO:0004866	MF	endopeptidase inhibitor activity	0.000165759	21	GBP5, SERPINA3, ITIH5, SERPING1, BST2, TIMP1, C3, SERPINB2, SERPINB10, SERPINB6, CST3, GAPDH, THBS1, TFPI2, A2ML1, ANOS1, KNG1, TIMP3, RENBP, PI3, COL4A3
1001	GO:0030414	MF	peptidase inhibitor activity	0.000282239	21	GBP5, SERPINA3, ITIH5, SERPING1, BST2, TIMP1, C3, SERPINB2, SERPINB10, SERPINB6, CST3, GAPDH, THBS1, TFPI2, A2ML1, ANOS1, KNG1, TIMP3, RENBP, PI3, COL4A3
1002	GO:0004386	MF	helicase activity	0.000154818	20	DSCC1, ERCC6L, MCM5, POLQ, PIF1, RECQL4, IFIH1, HELLS, MCM3, DDX60, ZGRF1, MCM2, MCM4, RAD54L, RTEL1, RIGI, BRIP1, CHTF18, DNA2, HFM1
1003	GO:0019207	MF	kinase regulator activity	0.030868	20	SOCS1, NRG1, CISH, FAM20A, TGFA, WARS1, CCNE2, MALT1, CCNA2, CCNB1, CCNF, EREG, CCNB2, CCNB3, SPRY2, VEGFA, CKS1B, GPRC5B, GREM1, MOB3B
1004	GO:0008237	MF	metallopeptidase activity	0.00716373	18	MMP25, KEL, ADAM19, PAPPA, ADAMTS4, ERAP1, ADAMTS12, ERAP2, ADAMTS16, MMP11, VASH1, MME, MPND, MMP12, MATCAP2, ADAMTS15, MMP19, ADAMTS8
1005	GO:0008094	MF	ATP-dependent activity, acting on DNA	0.000275658	17	DSCC1, TOP2A, ERCC6L, MCM5, POLQ, PIF1, RECQL4, HELLS, MCM3, MCM2, MCM4, RAD54L, RTEL1, BRIP1, CHTF18, DNA2, HFM1
1006	GO:0016829	MF	lyase activity	0.0426515	16	HDC, CA12, CA4, NEIL3, POLQ, AZIN2, FTCD, ALDOC, GUCY1A1, MVD, ME3, HOGA1, ECHDC2, ENDOU, CA3, CYP1A1
1007	GO:0044325	MF	transmembrane transporter binding	0.00488432	15	KCNE4, ACTN3, PDE4B, PDE4D, ANK3, S100A10, GPD1L, REM1, SLC8A1, ID2, FGF12, NEDD4L, KCNE3, AKAP6, KCND3
1008	GO:0019838	MF	growth factor binding	0.0127148	14	NTRK1, IL2RA, OSMR, COL6A1, FGFRL1, ACVR2A, THBS1, NKD2, LTBP2, SORT1, IGFBP5, LRP2, PDGFB, FGFR4
1009	GO:0070851	MF	growth factor receptor binding	0.0147435	14	IL7, IL6, IL1A, FGF1, TGFA, IL11, EREG, VEGFA, FGF7, ERAP1, IL12A, PDGFB, GREM1, FGF18
1010	GO:0019955	MF	cytokine binding	0.0211916	14	CSF3R, IL13RA2, CD74, IL2RA, GBP1, ACKR3, ITGA4, OSMR, IL31RA, THBS1, IL12A, CHRD, GREM1, PRLR
1011	GO:0003678	MF	DNA helicase activity	2.22129e-05	13	DSCC1, MCM5, POLQ, PIF1, RECQL4, MCM3, MCM2, MCM4, RTEL1, BRIP1, CHTF18, DNA2, HFM1
1012	GO:0003777	MF	microtubule motor activity	0.000112559	13	KIF18B, KIF14, KIF4A, KIF20A, KIF2C, KIF11, KIF23, KIF20B, KIFC1, KIF22, KIF26B, KIF15, KIF1A
1013	GO:0004222	MF	metalloendopeptidase activity	0.00669945	13	MMP25, KEL, ADAM19, PAPPA, ADAMTS4, ADAMTS12, ADAMTS16, MMP11, MME, MMP12, ADAMTS15, MMP19, ADAMTS8
1014	GO:0003774	MF	cytoskeletal motor activity	0.00768591	13	KIF18B, KIF14, KIF4A, KIF20A, KIF2C, KIF11, KIF23, KIF20B, KIFC1, KIF22, KIF26B, KIF15, KIF1A
1015	GO:0019209	MF	kinase activator activity	0.0497798	12	NRG1, FAM20A, TGFA, MALT1, CCNB1, EREG, SPRY2, VEGFA, CKS1B, GPRC5B, GREM1, MOB3B
1016	GO:0004896	MF	cytokine receptor activity	0.0167943	11	CSF3R, IL13RA2, CD74, IL2RA, ACKR3, OSMR, IL31RA, IL21R, IL15RA, IL17RB, PRLR
1017	GO:0003725	MF	double-stranded RNA binding	0.00837009	10	ZBP1, OASL, IFIH1, DDX60, OAS3, OAS2, TFRC, TLR3, OAS1, RIGI
1018	GO:0051213	MF	dioxygenase activity	0.0326959	10	ALOX15, IDO1, CDO1, PTGS2, PTGS1, EGLN3, P4HA3, P4HA2, PLOD1, P4HTM
1019	GO:0004867	MF	serine-type endopeptidase inhibitor activity	0.04959	10	SERPINA3, ITIH5, SERPING1, SERPINB2, SERPINB10, SERPINB6, TFPI2, A2ML1, ANOS1, PI3
1020	GO:0017116	MF	single-stranded DNA helicase activity	8.31932e-06	9	DSCC1, MCM5, POLQ, PIF1, MCM3, MCM2, MCM4, CHTF18, DNA2
1021	GO:0050840	MF	extracellular matrix binding	0.00491224	9	LYPD3, DCN, VEGFA, THBS1, ITGA3, SMOC1, SLIT2, ADAMTS15, ELN
1022	GO:0005518	MF	collagen binding	0.0159003	9	NID2, COL6A1, COL6A2, THBS1, CTSK, ITGA3, MMP12, PDGFB, TNXB
1023	GO:0042562	MF	hormone binding	0.0481147	9	CMKLR2, CRYM, EDNRB, RAMP1, CALCRL, SLC40A1, LHCGR, LRP2, PRLR
1024	GO:0001968	MF	fibronectin binding	0.000399086	8	ITGA4, TNFAIP6, LOXL3, VEGFA, THBS1, CTSK, ITGA3, IGFBP5
1025	GO:0038024	MF	cargo receptor activity	0.0312574	8	LGALS3BP, ACKR3, HMMR, TFRC, LRP1B, ENDOU, LRP2, ENPP2
1026	GO:0030020	MF	extracellular matrix structural constituent conferring tensile strength	0.0189488	7	COL6A5, COL6A1, COL15A1, COL6A2, COL27A1, COL4A4, COL4A3
1027	GO:0008009	MF	chemokine activity	0.0269595	7	CCL26, CXCL9, CXCL11, CXCL12, CCL8, CXCL6, CXCL8
1028	GO:0017046	MF	peptide hormone binding	0.0269595	7	CMKLR2, EDNRB, RAMP1, CALCRL, SLC40A1, LHCGR, PRLR
1029	GO:0016538	MF	cyclin-dependent protein serine/threonine kinase regulator activity	0.0291537	7	CCNE2, CCNA2, CCNB1, CCNF, CCNB2, CCNB3, CKS1B
1030	GO:0050661	MF	NADP binding	0.037287	7	HSD11B1, CRYM, NOX5, TP53I3, GAPDH, ME3, DPYD
1031	GO:0003688	MF	DNA replication origin binding	0.00061682	6	ORC1, CDC6, MCM10, MCM5, CDC45, MCM2
1032	GO:0004115	MF	3',5'-cyclic-AMP phosphodiesterase activity	0.000832172	6	PDE4C, PDE4B, PDE7B, PDE4D, PDE1A, PDE11A
1033	GO:0004114	MF	3',5'-cyclic-nucleotide phosphodiesterase activity	0.00467115	6	PDE4C, PDE4B, PDE7B, PDE4D, PDE1A, PDE11A
1034	GO:0004112	MF	cyclic-nucleotide phosphodiesterase activity	0.00648637	6	PDE4C, PDE4B, PDE7B, PDE4D, PDE1A, PDE11A
1035	GO:0045499	MF	chemorepellent activity	0.00884173	6	NRG1, APOA1, SEMA5A, SEMA3D, SEMA3E, SEMA3A
1036	GO:0043394	MF	proteoglycan binding	0.0246633	6	TNC, SEMA5A, THBS1, CTSK, SLIT2, GPNMB
1037	GO:0042056	MF	chemoattractant activity	0.0399139	6	NTF3, VEGFA, FGF7, WNT5A, PDGFB, GPNMB
1038	GO:0008574	MF	plus-end-directed microtubule motor activity	0.00475471	5	KIF18B, KIF14, KIF11, KIF20B, KIF1A
1039	GO:0030297	MF	transmembrane receptor protein tyrosine kinase activator activity	0.00741284	5	NRG1, TGFA, EREG, VEGFA, GREM1
1040	GO:0045236	MF	CXCR chemokine receptor binding	0.00741284	5	CXCL9, CXCL11, CXCL12, CXCL6, CXCL8
1041	GO:0031418	MF	L-ascorbic acid binding	0.0110149	5	EGLN3, P4HA3, P4HA2, PLOD1, P4HTM
1042	GO:0035173	MF	histone kinase activity	0.0110149	5	CDK1, BUB1, AURKA, CHEK1, HASPIN
1043	GO:0030021	MF	extracellular matrix structural constituent conferring compression resistance	0.0154734	5	DCN, PRELP, FMOD, OGN, ASPN
1044	GO:0005283	MF	amino acid:sodium symporter activity	0.0182312	5	SLC6A12, SLC1A2, SLC1A3, SLC6A6, SLC1A7
1045	GO:0043274	MF	phospholipase binding	0.0182312	5	LMNB1, BLNK, PRKCZ, ARHGAP6, NEFL
1046	GO:0016702	MF	oxidoreductase activity, acting on single donors with incorporation of molecular oxygen, incorporation of two atoms of oxygen	0.0213751	5	ALOX15, IDO1, CDO1, PTGS2, PTGS1
1047	GO:0016701	MF	oxidoreductase activity, acting on single donors with incorporation of molecular oxygen	0.0241443	5	ALOX15, IDO1, CDO1, PTGS2, PTGS1
1048	GO:0005416	MF	amino acid:monoatomic cation symporter activity	0.0391557	5	SLC6A12, SLC1A2, SLC1A3, SLC6A6, SLC1A7
1049	GO:0005164	MF	tumor necrosis factor receptor binding	0.0483595	5	STAT1, TNFSF13B, TNFSF14, EDA, TNFSF15
1050	GO:0004955	MF	prostaglandin receptor activity	0.00607528	4	PTGDR2, PTGDR, PTGER4, PTGER3
1051	GO:0004954	MF	prostanoid receptor activity	0.00830729	4	PTGDR2, PTGDR, PTGER4, PTGER3
1052	GO:0031543	MF	peptidyl-proline dioxygenase activity	0.0110637	4	EGLN3, P4HA3, P4HA2, P4HTM
1053	GO:0016888	MF	endodeoxyribonuclease activity, producing 5'-phosphomonoesters	0.0179117	4	EXO1, GEN1, FEN1, DNA2
1054	GO:0004953	MF	icosanoid receptor activity	0.0218246	4	PTGDR2, PTGDR, PTGER4, PTGER3
1055	GO:0008191	MF	metalloendopeptidase inhibitor activity	0.0260629	4	BST2, TIMP1, TIMP3, COL4A3
1056	GO:0015095	MF	magnesium ion transmembrane transporter activity	0.0260629	4	NIPAL4, NIPAL2, CNNM2, CLDN16
1057	GO:0015172	MF	acidic amino acid transmembrane transporter activity	0.0362205	4	SLC1A2, UCP2, SLC1A3, SLC1A7
1058	GO:0031690	MF	adrenergic receptor binding	0.0362205	4	PDE4D, AKAP5, MAGI2, ADRA2A
1059	GO:0001614	MF	purinergic nucleotide receptor activity	0.0483595	4	PTAFR, P2RX5, GPR171, P2RY14
1060	GO:0016502	MF	nucleotide receptor activity	0.0483595	4	PTAFR, P2RX5, GPR171, P2RY14
1061	GO:0015114	MF	phosphate ion transmembrane transporter activity	0.0422353	3	UCP2, ANKH, ADAMTS8
